# Supplementary material for: Cyclooctatetraenide-based single-ion magnets featuring bulky cyclopentadienyl ligand
Source: Chem Sci. 2022 Aug 30;13(35):10574–80. doi: 10.1039/d2sc02560d (PMC9473503; doi:10.1039/d2sc02560d)
Supplement: SC-013-D2SC02560D-s002 [file SC-013-D2SC02560D-s002.cif]

# Electronic Supplementary Material (ESI) for Chemical Science.
# This journal is © The Royal Society of Chemistry 2022

####################################################################### 
# 
# This file contains crystal structure data downloaded from the 
# Cambridge Structural Database (CSD) hosted by the Cambridge 
# Crystallographic Data Centre (CCDC).
# 
# Full information about CCDC data access policies and citation 
# guidelines are available at http://www.ccdc.cam.ac.uk/access/V1 
# 
# Audit and citation data items may have been added by the CCDC. 
# Please retain this information to preserve the provenance of 
# this file and to allow appropriate attribution of the data. 
# 
#######################################################################

data_COTYCpttt_0m
_database_code_depnum_ccdc_archive 'CCDC 2170514'
loop_
_audit_author_name
_audit_author_address
'Moritz Bernhardt'
;ETH Zurich
Switzerland
;
_audit_update_record             
;
2022-05-04 deposited with the CCDC.	2022-08-15 downloaded from the CCDC.
;
_audit_creation_date             2022-03-23
_audit_creation_method           
;
Olex2 1.5
(compiled 2021.12.09 svn.r5202d8cf for OlexSys, GUI svn.r6439)
;
_chemical_name_systematic        ?
_chemical_formula_moiety         'C25 H37 Y'
_chemical_formula_sum            'C25 H37 Y'
_chemical_formula_weight         427.478
loop_
_atom_type_symbol
_atom_type_scat_dispersion_real
_atom_type_scat_dispersion_imag
_atom_type_scat_Cromer_Mann_a1
_atom_type_scat_Cromer_Mann_a2
_atom_type_scat_Cromer_Mann_a3
_atom_type_scat_Cromer_Mann_a4
_atom_type_scat_Cromer_Mann_b1
_atom_type_scat_Cromer_Mann_b2
_atom_type_scat_Cromer_Mann_b3
_atom_type_scat_Cromer_Mann_b4
_atom_type_scat_Cromer_Mann_c
_atom_type_scat_source
_atom_type_scat_dispersion_source
C 0.00347 0.00161 2.31000 1.02000 1.58860 0.86500 20.84390 10.20750 0.56870
51.65120 0.21560 'International Tables Volume C Table 6.1.1.4 (pp. 500-502)'
'Henke, Gullikson and Davis, At. Data and Nucl. Data Tables, 1993, 54, 2'
H 0.00000 0.00000 0.49300 0.32291 0.14019 0.04081 10.51090 26.12570 3.14236
57.79970 0.00304 'International Tables Volume C Table 6.1.1.4 (pp. 500-502)'
'Henke, Gullikson and Davis, At. Data and Nucl. Data Tables, 1993, 54, 2'
Y -2.99865 3.60420 17.77600 10.29460 5.72629 3.26588 1.40290 12.80060 0.12560
104.35400 1.91213 'International Tables Volume C Table 6.1.1.4 (pp. 500-502)'
'Henke, Gullikson and Davis, At. Data and Nucl. Data Tables, 1993, 54, 2'

_space_group_crystal_system      monoclinic
_space_group_IT_number           14
_space_group_name_H-M_alt        'P 1 21/n 1'
_space_group_name_Hall           '-P 2ybc (x-z,y,z)'
loop_
_space_group_symop_id
_space_group_symop_operation_xyz
1 x,y,z
2 -x+1/2,y+1/2,-z+1/2
3 -x,-y,-z
4 x-1/2,-y-1/2,z-1/2

_symmetry_Int_Tables_number      14
_cell_length_a                   10.1312(3)
_cell_length_b                   21.6836(6)
_cell_length_c                   10.1764(3)
_cell_angle_alpha                90
_cell_angle_beta                 99.1673(14)
_cell_angle_gamma                90
_cell_volume                     2207.01(11)
_cell_formula_units_Z            4
_cell_measurement_reflns_used    9982
_cell_measurement_temperature    100.0
_cell_measurement_theta_max      30.89
_cell_measurement_theta_min      2.63
_exptl_absorpt_coefficient_mu    2.677
_exptl_absorpt_correction_T_max  0.7455
_exptl_absorpt_correction_T_min  0.5914
_exptl_absorpt_correction_type   multi-scan
_exptl_crystal_colour            'clear colourless'
_exptl_crystal_colour_lustre     clear
_exptl_crystal_colour_primary    colourless
_exptl_crystal_density_diffrn    1.287
_exptl_crystal_description       plate
_exptl_crystal_F_000             893.068
_exptl_crystal_preparation       ?
_exptl_crystal_recrystallization_method 
'Re-crystallisation from solvent: Pentane'
_exptl_crystal_size_max          0.2
_exptl_crystal_size_mid          0.1
_exptl_crystal_size_min          0.02
_diffrn_reflns_av_R_equivalents  0.0421
_diffrn_reflns_av_unetI/netI     0.0554
_diffrn_reflns_Laue_measured_fraction_full 1.0000
_diffrn_reflns_Laue_measured_fraction_max 0.8965
_diffrn_reflns_limit_h_max       14
_diffrn_reflns_limit_h_min       -15
_diffrn_reflns_limit_k_max       31
_diffrn_reflns_limit_k_min       -20
_diffrn_reflns_limit_l_max       15
_diffrn_reflns_limit_l_min       -15
_diffrn_reflns_number            41069
_diffrn_reflns_point_group_measured_fraction_full 1.0000
_diffrn_reflns_point_group_measured_fraction_max 0.8965
_diffrn_reflns_theta_full        25.2417
_diffrn_reflns_theta_max         33.06
_diffrn_reflns_theta_min         1.88
_diffrn_ambient_temperature      100.0
_diffrn_detector                 'Bruker APEX2 area detector'
_diffrn_detector_area_resol_mean 8.33
_diffrn_detector_type            'CCD area detector'
_diffrn_measured_fraction_theta_full 1.0000
_diffrn_measured_fraction_theta_max 0.8965
_diffrn_measurement_device       'fixed chi three-circle diffractometer'
_diffrn_measurement_device_type  'Bruker APEX-II CCD'
_diffrn_measurement_method       '\f and \w scans'
_diffrn_radiation_monochromator  graphite
_diffrn_radiation_probe          x-ray
_diffrn_radiation_type           MoK\a
_diffrn_radiation_wavelength     0.71073
_diffrn_radiation_xray_symbol    K-L~3~
_diffrn_source                   'microfocus sealed X-ray tube'
_diffrn_source_current           30.0
_diffrn_source_power             1.5
_diffrn_source_type              'Incoatec I\ms'
_diffrn_source_voltage           50.0
_diffrn_standards_number         0
_reflns_Friedel_coverage         0.0
_reflns_limit_h_max              10
_reflns_limit_h_min              -15
_reflns_limit_k_max              31
_reflns_limit_k_min              0
_reflns_limit_l_max              15
_reflns_limit_l_min              -9
_reflns_number_gt                5413
_reflns_number_total             7506
_reflns_threshold_expression     I>=2u(I)
_computing_cell_refinement       'Bruker SAINT'
_computing_data_collection       'Bruker APEX2'
_computing_data_reduction        'Bruker SAINT'
_computing_molecular_graphics    'Olex2 1.5 (Dolomanov et al., 2009)'
_computing_publication_material  'Olex2 1.5 (Dolomanov et al., 2009)'
_computing_structure_refinement  'olex2.refine 1.5 (Bourhis et al., 2015)'
_computing_structure_solution    'SHELXS  (Sheldrick, 2008)'
_refine_diff_density_max         1.3047
_refine_diff_density_min         -0.7787
_refine_diff_density_rms         0.1629
_refine_ls_d_res_high            0.6515
_refine_ls_d_res_low             10.8418
_refine_ls_goodness_of_fit_ref   1.0356
_refine_ls_hydrogen_treatment    refall
_refine_ls_matrix_type           full
_refine_ls_number_constraints    0
_refine_ls_number_parameters     383
_refine_ls_number_reflns         7506
_refine_ls_number_restraints     56
_refine_ls_R_factor_all          0.0636
_refine_ls_R_factor_gt           0.0341
_refine_ls_restrained_S_all      1.0316
_refine_ls_shift/su_max          0.0008
_refine_ls_shift/su_mean         0.0001
_refine_ls_structure_factor_coef Fsqd
_refine_ls_weighting_details     
'w=1/[\s^2^(Fo^2^)+(0.0399P)^2^] where P=(Fo^2^+2Fc^2^)/3'
_refine_ls_weighting_scheme      calc
_refine_ls_wR_factor_gt          0.0726
_refine_ls_wR_factor_ref         0.0797
_olex2_refinement_description    
;
1. Restrained distances
 C1-C2 \\sim C2-C3 \\sim C3-C4 \\sim C4-C5 \\sim C5-C1
 with sigma of 0.02
 C6-C7 \\sim C7-C8 \\sim C8-C9 \\sim C9-C10 \\sim C10-C11 \\sim C11-C12 \\sim
C12-C13 \\sim C13-C6
 with sigma of 0.02
 C2-H2 \\sim C5-H5
 with sigma of 0.02
 C6-H6 \\sim C7-H7 \\sim C8-H8 \\sim C9-H9 \\sim C10-H10 \\sim C11-H11 \\sim
C12-H12 \\sim C13-H13
 with sigma of 0.02
2. Restrained planarity
 C1, C2, C3, C4, C5
 with sigma of 0.1
 C6, C7, C8, C9, C10, C11, C12, C13
 with sigma of 0.1
3. Rigid bond restraints
 C1, C2, C3, C4, C5
 with sigma for 1-2 distances of 0.01 and sigma for 1-3 distances of 0.01
 C6, C7, C8, C9, C10, C11, C12, C13
 with sigma for 1-2 distances of 0.01 and sigma for 1-3 distances of 0.01
;
_atom_sites_solution_primary     direct
loop_
_atom_site_label
_atom_site_type_symbol
_atom_site_fract_x
_atom_site_fract_y
_atom_site_fract_z
_atom_site_U_iso_or_equiv
_atom_site_adp_type
_atom_site_occupancy
_atom_site_refinement_flags_posn
_atom_site_refinement_flags_adp
Y1 Y 0.691296(14) 0.164691(7) 0.235247(14) 0.01393(5) Uani 1.000000 . .
C2 C 0.67960(15) 0.05825(7) 0.35352(15) 0.0138(3) Uani 1.000000 D U
C1 C 0.71272(14) 0.10189(7) 0.45638(14) 0.0125(3) Uani 1.000000 D U
C402 C 1.08838(17) 0.16558(8) 0.37524(19) 0.0223(4) Uani 1.000000 . .
C400 C 1.03847(14) 0.10245(7) 0.32020(16) 0.0169(3) Uani 1.000000 . .
C5 C 0.84256(14) 0.12276(7) 0.44622(15) 0.0132(3) Uani 1.000000 D U
C300 C 0.78041(15) 0.00164(7) 0.16909(15) 0.0157(3) Uani 1.000000 . .
C4 C 0.89156(14) 0.09230(7) 0.33948(14) 0.0128(3) Uani 1.000000 D U
C100 C 0.63052(14) 0.11882(7) 0.56426(15) 0.0147(3) Uani 1.000000 . .
C101 C 0.66220(18) 0.18420(9) 0.61571(18) 0.0202(3) Uani 1.000000 . .
C401 C 1.06200(18) 0.10131(10) 0.17501(19) 0.0253(4) Uani 1.000000 . .
C10 C 0.71336(18) 0.19831(8) 0.00143(16) 0.0236(4) Uani 1.000000 D U
C13 C 0.67904(18) 0.27988(8) 0.27919(18) 0.0240(4) Uani 1.000000 D U
C7 C 0.46445(17) 0.21792(8) 0.18596(18) 0.0234(4) Uani 1.000000 D U
C9 C 0.58141(18) 0.17672(8) -0.00638(17) 0.0238(4) Uani 1.000000 D U
C3 C 0.78771(14) 0.05031(7) 0.28062(14) 0.0133(3) Uani 1.000000 D U
C103 C 0.66638(19) 0.07361(9) 0.68086(17) 0.0216(4) Uani 1.000000 . .
C102 C 0.48104(16) 0.11304(9) 0.51201(18) 0.0201(4) Uani 1.000000 . .
C8 C 0.47836(17) 0.18434(8) 0.07055(18) 0.0234(4) Uani 1.000000 D U
C303 C 0.89961(18) -0.04327(8) 0.19161(19) 0.0236(4) Uani 1.000000 . .
C6 C 0.54756(18) 0.25795(8) 0.27152(17) 0.0237(4) Uani 1.000000 D U
C11 C 0.79764(17) 0.23759(8) 0.08925(17) 0.0240(4) Uani 1.000000 D U
C403 C 1.12474(18) 0.05349(9) 0.4014(2) 0.0272(4) Uani 1.000000 . .
C12 C 0.78310(18) 0.27113(8) 0.20364(18) 0.0244(4) Uani 1.000000 D U
C302 C 0.65475(19) -0.03824(9) 0.1667(2) 0.0263(4) Uani 1.000000 . .
C301 C 0.76875(18) 0.03037(9) 0.02939(17) 0.0213(4) Uani 1.000000 . .
H5 H 0.8896(16) 0.1530(7) 0.4997(16) 0.009(4) Uiso 1.000000 D .
H2 H 0.5994(16) 0.0364(8) 0.3372(17) 0.022(5) Uiso 1.000000 D .
H11 H 0.8856(16) 0.2402(9) 0.0732(19) 0.035(6) Uiso 1.000000 D .
H13 H 0.7044(17) 0.3030(8) 0.3558(15) 0.023(5) Uiso 1.000000 D .
H10 H 0.758(2) 0.1801(9) -0.0609(18) 0.037(6) Uiso 1.000000 D .
H9 H 0.5584(17) 0.1480(8) -0.0773(16) 0.022(5) Uiso 1.000000 D .
H6 H 0.5082(16) 0.2711(8) 0.3427(15) 0.018(4) Uiso 1.000000 D .
H7 H 0.3839(15) 0.2089(9) 0.2150(18) 0.030(5) Uiso 1.000000 D .
H12 H 0.8659(16) 0.2886(8) 0.2424(17) 0.026(5) Uiso 1.000000 D .
H8 H 0.4059(18) 0.1583(8) 0.0413(19) 0.030(5) Uiso 1.000000 D .
H10g H 0.4536(18) 0.1370(9) 0.4399(19) 0.022(5) Uiso 1.000000 . .
H30a H 0.8830(17) -0.0747(8) 0.1226(18) 0.024(5) Uiso 1.000000 . .
H30g H 0.8403(19) 0.0567(9) 0.0221(18) 0.028(5) Uiso 1.000000 . .
H10d H 0.6201(17) 0.0834(8) 0.7474(18) 0.022(5) Uiso 1.000000 . .
H10e H 0.7581(18) 0.0782(8) 0.7222(18) 0.025(5) Uiso 1.000000 . .
H30d H 0.5718(19) -0.0145(9) 0.1466(18) 0.030(5) Uiso 1.000000 . .
H40g H 1.220(2) 0.0597(9) 0.392(2) 0.042(6) Uiso 1.000000 . .
H10a H 0.7570(19) 0.1884(9) 0.6530(17) 0.025(5) Uiso 1.000000 . .
H30b H 0.9883(19) -0.0240(9) 0.1860(19) 0.034(5) Uiso 1.000000 . .
H40a H 1.092(2) 0.1707(8) 0.470(2) 0.034(6) Uiso 1.000000 . .
H40b H 1.1773(18) 0.1717(7) 0.3564(17) 0.017(5) Uiso 1.000000 . .
H40d H 1.0415(18) 0.0628(9) 0.1302(19) 0.030(5) Uiso 1.000000 . .
H10b H 0.6079(17) 0.1937(8) 0.6824(17) 0.020(4) Uiso 1.000000 . .
H30e H 0.6537(19) -0.0615(10) 0.247(2) 0.035(6) Uiso 1.000000 . .
H10c H 0.6385(16) 0.2138(8) 0.5465(17) 0.016(4) Uiso 1.000000 . .
H10h H 0.4271(16) 0.1254(8) 0.5781(17) 0.020(4) Uiso 1.000000 . .
H30h H 0.6848(18) 0.0548(8) 0.0060(17) 0.023(5) Uiso 1.000000 . .
H40h H 1.121(2) 0.0568(10) 0.498(2) 0.045(6) Uiso 1.000000 . .
H40e H 1.0082(19) 0.1330(9) 0.1195(18) 0.027(5) Uiso 1.000000 . .
H30i H 0.7639(18) -0.0022(9) -0.0393(18) 0.029(5) Uiso 1.000000 . .
H40c H 1.031(2) 0.1987(9) 0.333(2) 0.036(6) Uiso 1.000000 . .
H40f H 1.154(2) 0.1108(9) 0.1699(19) 0.036(5) Uiso 1.000000 . .
H10f H 0.6497(17) 0.0293(9) 0.6522(18) 0.024(5) Uiso 1.000000 . .
H10i H 0.4562(18) 0.0691(9) 0.4879(18) 0.027(5) Uiso 1.000000 . .
H30c H 0.9033(18) -0.0635(9) 0.284(2) 0.034(5) Uiso 1.000000 . .
H40i H 1.1013(18) 0.0110(9) 0.3751(18) 0.028(5) Uiso 1.000000 . .
H30f H 0.6521(18) -0.0704(9) 0.1008(19) 0.033(5) Uiso 1.000000 . .

loop_
_atom_site_aniso_label
_atom_site_aniso_U_11
_atom_site_aniso_U_22
_atom_site_aniso_U_33
_atom_site_aniso_U_12
_atom_site_aniso_U_13
_atom_site_aniso_U_23
Y1 0.01400(8) 0.01378(9) 0.01394(8) 0.00152(6) 0.00206(5) 0.00169(6)
C2 0.0138(7) 0.0128(8) 0.0150(7) -0.0005(6) 0.0029(6) 0.0008(6)
C1 0.0135(7) 0.0127(7) 0.0114(7) 0.0018(6) 0.0018(5) 0.0012(6)
C402 0.0140(8) 0.0241(9) 0.0297(10) -0.0057(7) 0.0063(7) -0.0071(8)
C400 0.0112(7) 0.0186(8) 0.0216(8) 0.0005(6) 0.0048(6) -0.0024(7)
C5 0.0127(7) 0.0142(8) 0.0123(7) -0.0004(6) 0.0005(5) 0.0001(6)
C300 0.0183(7) 0.0142(8) 0.0158(7) -0.0013(6) 0.0060(6) -0.0032(6)
C4 0.0110(7) 0.0130(8) 0.0144(7) 0.0021(6) 0.0017(5) 0.0011(6)
C100 0.0148(7) 0.0169(8) 0.0133(7) 0.0007(6) 0.0054(5) -0.0001(6)
C101 0.0224(9) 0.0212(9) 0.0187(8) -0.0007(7) 0.0085(7) -0.0045(7)
C401 0.0197(9) 0.0289(11) 0.0307(10) -0.0050(8) 0.0141(7) -0.0060(8)
C10 0.0333(10) 0.0228(10) 0.0156(8) 0.0073(8) 0.0067(7) 0.0049(7)
C13 0.0330(10) 0.0161(9) 0.0210(9) 0.0027(7) -0.0018(7) -0.0031(7)
C7 0.0175(8) 0.0236(9) 0.0286(9) 0.0071(7) 0.0023(7) 0.0045(8)
C9 0.0327(10) 0.0194(9) 0.0169(8) 0.0046(7) -0.0039(7) -0.0010(7)
C3 0.0144(7) 0.0131(8) 0.0126(7) 0.0014(6) 0.0024(6) 0.0009(6)
C103 0.0258(9) 0.0248(10) 0.0159(8) 0.0035(8) 0.0090(7) 0.0025(7)
C102 0.0159(8) 0.0266(10) 0.0190(8) -0.0000(7) 0.0060(6) -0.0021(8)
C8 0.0201(8) 0.0206(9) 0.0263(9) 0.0016(7) -0.0063(7) 0.0011(7)
C303 0.0296(10) 0.0169(9) 0.0250(9) 0.0032(8) 0.0064(7) -0.0040(8)
C6 0.0292(9) 0.0206(9) 0.0217(9) 0.0115(7) 0.0051(7) 0.0001(7)
C11 0.0236(9) 0.0233(9) 0.0259(9) -0.0000(7) 0.0066(7) 0.0100(7)
C403 0.0157(8) 0.0278(11) 0.0368(11) 0.0046(7) -0.0001(7) -0.0022(9)
C12 0.0260(9) 0.0173(9) 0.0275(10) -0.0056(7) -0.0027(7) 0.0035(7)
C302 0.0303(10) 0.0221(10) 0.0291(10) -0.0116(8) 0.0124(8) -0.0137(8)
C301 0.0262(9) 0.0210(9) 0.0173(8) 0.0004(8) 0.0059(7) -0.0029(7)

loop_
_geom_bond_atom_site_label_1
_geom_bond_atom_site_label_2
_geom_bond_distance
_geom_bond_site_symmetry_2
_geom_bond_publ_flag
Y1 C2 2.6144(15) . ?
Y1 C1 2.6095(14) . ?
Y1 C5 2.5954(14) . ?
Y1 C4 2.6495(14) . ?
Y1 C10 2.5323(16) . ?
Y1 C13 2.5440(18) . ?
Y1 C7 2.5491(16) . ?
Y1 C9 2.5459(17) . ?
Y1 C8 2.5480(17) . ?
Y1 C6 2.5529(17) . ?
Y1 C11 2.5252(17) . ?
Y1 C12 2.5281(17) . ?
C2 C1 1.411(2) . ?
C2 C3 1.428(2) . ?
C2 H2 0.932(16) . ?
C1 C5 1.410(2) . ?
C1 C100 1.525(2) . ?
C402 C400 1.534(2) . ?
C402 H40a 0.97(2) . ?
C402 H40b 0.960(18) . ?
C402 H40c 0.98(2) . ?
C400 C4 1.548(2) . ?
C400 C401 1.534(2) . ?
C400 C403 1.531(2) . ?
C5 C4 1.426(2) . ?
C5 H5 0.933(15) . ?
C300 C3 1.543(2) . ?
C300 C303 1.540(2) . ?
C300 C302 1.536(2) . ?
C300 C301 1.539(2) . ?
C4 C3 1.447(2) . ?
C100 C101 1.528(2) . ?
C100 C103 1.537(2) . ?
C100 C102 1.528(2) . ?
C101 H10a 0.979(18) . ?
C101 H10b 0.961(17) . ?
C101 H10c 0.955(18) . ?
C401 H40d 0.96(2) . ?
C401 H40e 0.99(2) . ?
C401 H40f 0.96(2) . ?
C10 C9 1.407(3) . ?
C10 C11 1.418(2) . ?
C10 H10 0.924(15) . ?
C13 C6 1.405(3) . ?
C13 C12 1.413(2) . ?
C13 H13 0.928(14) . ?
C7 C8 1.408(2) . ?
C7 C6 1.410(2) . ?
C7 H7 0.931(14) . ?
C9 C8 1.411(3) . ?
C9 H9 0.953(14) . ?
C103 H10d 0.908(18) . ?
C103 H10e 0.962(17) . ?
C103 H10f 1.010(19) . ?
C102 H10g 0.906(19) . ?
C102 H10h 0.969(17) . ?
C102 H10i 1.006(19) . ?
C8 H8 0.936(15) . ?
C303 H30a 0.973(18) . ?
C303 H30b 1.001(19) . ?
C303 H30c 1.03(2) . ?
C6 H6 0.926(14) . ?
C11 C12 1.400(3) . ?
C11 H11 0.933(15) . ?
C403 H40g 1.00(2) . ?
C403 H40h 1.00(2) . ?
C403 H40i 0.98(2) . ?
C12 H12 0.947(14) . ?
C302 H30d 0.979(19) . ?
C302 H30e 0.97(2) . ?
C302 H30f 0.96(2) . ?
C301 H30g 0.935(19) . ?
C301 H30h 0.998(18) . ?
C301 H30i 0.989(19) . ?

loop_
_geom_angle_atom_site_label_1
_geom_angle_atom_site_label_2
_geom_angle_atom_site_label_3
_geom_angle
_geom_angle_site_symmetry_1
_geom_angle_site_symmetry_3
_geom_angle_publ_flag
C1 Y1 C2 31.35(5) . . ?
C5 Y1 C2 51.24(5) . . ?
C5 Y1 C1 31.44(4) . . ?
C4 Y1 C2 51.73(5) . . ?
C4 Y1 C1 52.59(4) . . ?
C4 Y1 C5 31.54(4) . . ?
C10 Y1 C2 134.75(5) . . ?
C10 Y1 C1 162.33(5) . . ?
C10 Y1 C5 138.52(5) . . ?
C10 Y1 C4 111.72(5) . . ?
C13 Y1 C2 141.15(5) . . ?
C13 Y1 C1 111.13(5) . . ?
C13 Y1 C5 103.74(5) . . ?
C13 Y1 C4 124.54(5) . . ?
C13 Y1 C10 84.07(6) . . ?
C7 Y1 C2 112.63(5) . . ?
C7 Y1 C1 110.76(5) . . ?
C7 Y1 C5 135.76(5) . . ?
C7 Y1 C4 162.92(5) . . ?
C7 Y1 C10 84.06(6) . . ?
C7 Y1 C13 61.47(6) . . ?
C9 Y1 C2 119.35(5) . . ?
C9 Y1 C1 148.19(5) . . ?
C9 Y1 C5 160.83(5) . . ?
C9 Y1 C4 129.53(5) . . ?
C9 Y1 C10 32.16(6) . . ?
C9 Y1 C13 92.47(6) . . ?
C9 Y1 C7 61.43(6) . . ?
C8 Y1 C2 110.78(5) . . ?
C8 Y1 C1 126.86(5) . . ?
C8 Y1 C5 158.30(5) . . ?
C8 Y1 C4 151.22(5) . . ?
C8 Y1 C10 61.71(6) . . ?
C8 Y1 C13 83.77(6) . . ?
C8 Y1 C7 32.07(6) . . ?
C8 Y1 C9 32.16(6) . . ?
C6 Y1 C2 124.33(5) . . ?
C6 Y1 C1 105.05(5) . . ?
C6 Y1 C5 115.67(5) . . ?
C6 Y1 C4 146.05(5) . . ?
C6 Y1 C10 92.62(6) . . ?
C6 Y1 C13 32.00(6) . . ?
C6 Y1 C7 32.07(6) . . ?
C6 Y1 C9 83.50(6) . . ?
C6 Y1 C8 61.31(6) . . ?
C11 Y1 C2 151.44(5) . . ?
C11 Y1 C1 148.14(5) . . ?
C11 Y1 C5 117.06(5) . . ?
C11 Y1 C4 103.60(5) . . ?
C11 Y1 C10 32.56(6) . . ?
C11 Y1 C13 61.72(6) . . ?
C11 Y1 C7 93.24(6) . . ?
C11 Y1 C9 61.94(6) . . ?
C11 Y1 C8 84.50(6) . . ?
C11 Y1 C6 84.03(6) . . ?
C12 Y1 C2 155.39(5) . . ?
C12 Y1 C1 127.18(5) . . ?
C12 Y1 C5 104.14(5) . . ?
C12 Y1 C4 108.55(5) . . ?
C12 Y1 C10 61.86(6) . . ?
C12 Y1 C13 32.35(6) . . ?
C12 Y1 C7 84.26(6) . . ?
C12 Y1 C9 84.07(6) . . ?
C12 Y1 C8 93.08(6) . . ?
C12 Y1 C6 61.65(6) . . ?
C12 Y1 C11 32.17(6) . . ?
C1 C2 Y1 74.14(8) . . ?
C3 C2 Y1 76.85(9) . . ?
C3 C2 C1 110.78(13) . . ?
H2 C2 Y1 117.9(11) . . ?
H2 C2 C1 124.8(11) . . ?
H2 C2 C3 124.4(11) . . ?
C2 C1 Y1 74.52(8) . . ?
C5 C1 Y1 73.73(8) . . ?
C5 C1 C2 105.96(13) . . ?
C100 C1 Y1 121.02(10) . . ?
C100 C1 C2 127.07(13) . . ?
C100 C1 C5 126.75(13) . . ?
H40a C402 C400 115.3(11) . . ?
H40b C402 C400 108.5(10) . . ?
H40b C402 H40a 107.1(16) . . ?
H40c C402 C400 110.8(12) . . ?
H40c C402 H40a 106.1(16) . . ?
H40c C402 H40b 109.0(15) . . ?
C4 C400 C402 110.39(12) . . ?
C401 C400 C402 105.86(14) . . ?
C401 C400 C4 114.83(13) . . ?
C403 C400 C402 107.17(14) . . ?
C403 C400 C4 108.10(13) . . ?
C403 C400 C401 110.23(14) . . ?
C1 C5 Y1 74.83(8) . . ?
C4 C5 Y1 76.32(8) . . ?
C4 C5 C1 110.43(13) . . ?
H5 C5 Y1 114.5(10) . . ?
H5 C5 C1 125.3(10) . . ?
H5 C5 C4 124.2(10) . . ?
C303 C300 C3 112.24(13) . . ?
C302 C300 C3 109.84(12) . . ?
C302 C300 C303 105.96(14) . . ?
C301 C300 C3 112.96(13) . . ?
C301 C300 C303 109.66(13) . . ?
C301 C300 C302 105.75(14) . . ?
C400 C4 Y1 123.74(10) . . ?
C5 C4 Y1 72.14(8) . . ?
C5 C4 C400 119.28(13) . . ?
C3 C4 Y1 75.36(8) . . ?
C3 C4 C400 133.44(13) . . ?
C3 C4 C5 106.76(12) . . ?
C101 C100 C1 111.17(12) . . ?
C103 C100 C1 108.26(12) . . ?
C103 C100 C101 108.44(14) . . ?
C102 C100 C1 110.76(13) . . ?
C102 C100 C101 109.74(14) . . ?
C102 C100 C103 108.39(13) . . ?
H10a C101 C100 111.0(11) . . ?
H10b C101 C100 109.2(11) . . ?
H10b C101 H10a 110.0(15) . . ?
H10c C101 C100 110.9(10) . . ?
H10c C101 H10a 109.8(15) . . ?
H10c C101 H10b 105.7(14) . . ?
H40d C401 C400 114.7(11) . . ?
H40e C401 C400 112.4(10) . . ?
H40e C401 H40d 105.9(15) . . ?
H40f C401 C400 110.4(12) . . ?
H40f C401 H40d 107.4(16) . . ?
H40f C401 H40e 105.6(16) . . ?
C9 C10 Y1 74.45(10) . . ?
C11 C10 Y1 73.45(9) . . ?
C11 C10 C9 134.99(16) . . ?
H10 C10 Y1 130.4(13) . . ?
H10 C10 C9 112.5(13) . . ?
H10 C10 C11 112.3(13) . . ?
C6 C13 Y1 74.35(10) . . ?
C12 C13 Y1 73.20(10) . . ?
C12 C13 C6 135.02(17) . . ?
H13 C13 Y1 131.6(11) . . ?
H13 C13 C6 111.3(11) . . ?
H13 C13 C12 113.5(11) . . ?
C8 C7 Y1 73.92(10) . . ?
C6 C7 Y1 74.11(9) . . ?
C6 C7 C8 134.79(17) . . ?
H7 C7 Y1 130.6(12) . . ?
H7 C7 C8 111.4(12) . . ?
H7 C7 C6 113.6(12) . . ?
C10 C9 Y1 73.39(10) . . ?
C8 C9 Y1 74.00(10) . . ?
C8 C9 C10 135.25(17) . . ?
H9 C9 Y1 132.9(11) . . ?
H9 C9 C10 112.0(11) . . ?
H9 C9 C8 112.6(11) . . ?
C300 C3 C2 120.92(13) . . ?
C4 C3 C2 106.05(13) . . ?
C4 C3 C300 132.95(13) . . ?
H10d C103 C100 109.9(11) . . ?
H10e C103 C100 111.4(10) . . ?
H10e C103 H10d 103.1(15) . . ?
H10f C103 C100 112.1(10) . . ?
H10f C103 H10d 110.8(15) . . ?
H10f C103 H10e 109.2(15) . . ?
H10g C102 C100 113.2(11) . . ?
H10h C102 C100 111.9(10) . . ?
H10h C102 H10g 105.6(15) . . ?
H10i C102 C100 111.0(10) . . ?
H10i C102 H10g 108.3(16) . . ?
H10i C102 H10h 106.5(15) . . ?
C7 C8 Y1 74.01(10) . . ?
C9 C8 Y1 73.84(10) . . ?
C9 C8 C7 134.81(17) . . ?
H8 C8 Y1 130.3(12) . . ?
H8 C8 C7 113.5(12) . . ?
H8 C8 C9 111.4(12) . . ?
H30a C303 C300 107.1(10) . . ?
H30b C303 C300 114.7(11) . . ?
H30b C303 H30a 107.7(15) . . ?
H30c C303 C300 108.5(11) . . ?
H30c C303 H30a 109.7(15) . . ?
H30c C303 H30b 109.1(15) . . ?
C13 C6 Y1 73.65(10) . . ?
C7 C6 Y1 73.82(10) . . ?
C7 C6 C13 135.28(17) . . ?
H6 C6 Y1 133.1(11) . . ?
H6 C6 C13 112.1(11) . . ?
H6 C6 C7 112.5(11) . . ?
C10 C11 Y1 73.99(10) . . ?
C12 C11 Y1 74.03(10) . . ?
C12 C11 C10 134.72(16) . . ?
H11 C11 Y1 130.5(12) . . ?
H11 C11 C10 114.9(12) . . ?
H11 C11 C12 110.2(12) . . ?
H40g C403 C400 109.3(12) . . ?
H40h C403 C400 112.0(12) . . ?
H40h C403 H40g 106.5(16) . . ?
H40i C403 C400 114.4(11) . . ?
H40i C403 H40g 107.3(15) . . ?
H40i C403 H40h 106.9(16) . . ?
C13 C12 Y1 74.45(10) . . ?
C11 C12 Y1 73.80(10) . . ?
C11 C12 C13 135.11(17) . . ?
H12 C12 Y1 129.1(11) . . ?
H12 C12 C13 114.1(11) . . ?
H12 C12 C11 110.5(11) . . ?
H30d C302 C300 112.9(11) . . ?
H30e C302 C300 113.7(11) . . ?
H30e C302 H30d 109.1(16) . . ?
H30f C302 C300 110.4(11) . . ?
H30f C302 H30d 107.9(15) . . ?
H30f C302 H30e 102.2(16) . . ?
H30g C301 C300 112.0(11) . . ?
H30h C301 C300 111.9(10) . . ?
H30h C301 H30g 107.3(15) . . ?
H30i C301 C300 110.6(10) . . ?
H30i C301 H30g 109.4(15) . . ?
H30i C301 H30h 105.4(14) . . ?

loop_
_diffrn_refln_index_h
_diffrn_refln_index_k
_diffrn_refln_index_l
_diffrn_refln_intensity_net
_diffrn_refln_intensity_u
1 0 0 0.15 0.1
-1 0 0 0.43 0.1
1 0 0 0.23 0.08
1 0 0 0.21 0.07
1 0 0 0.06 0.07
-1 0 0 0.19 0.09
-1 0 0 0.08 0.08
-1 0 0 0.3 0.08
-1 0 0 0.08 0.04
-1 0 0 0 0.03
2 0 0 357.48 8.21
-2 0 0 340.15 8.17
2 0 0 349.97 8.28
-2 0 0 351.6 8.11
-2 0 0 345.73 8.15
-2 0 0 347.55 8.27
-2 0 0 338.79 8.26
-2 0 0 335.77 8.21
2 0 0 341.21 8.14
-3 0 0 0.11 0.24
3 0 0 -0.06 0.15
-3 0 0 0.19 0.16
-3 0 0 0.11 0.24
-3 0 0 0.2 0.24
-3 0 0 0.37 0.19
-3 0 0 0.24 0.13
3 0 0 -0.04 0.23
3 0 0 0.14 0.2
4 0 0 0.26 0.3
-4 0 0 0.06 0.22
4 0 0 0.23 0.2
-4 0 0 0.64 0.19
4 0 0 0.15 0.21
-4 0 0 0.08 0.29
-4 0 0 0.13 0.3
-4 0 0 0.03 0.14
4 0 0 -0.03 0.24
-4 0 0 0.13 0.34
5 0 0 -0.33 0.38
-5 0 0 0.27 0.28
5 0 0 0.18 0.29
5 0 0 -0.12 0.32
-5 0 0 0.2 0.37
5 0 0 0.38 0.24
-5 0 0 -0.01 0.35
-5 0 0 0 0.32
5 0 0 0.15 0.23
-6 0 0 64.13 2.3
-6 0 0 58.81 2.21
-6 0 0 60.98 2.15
6 0 0 65.06 2.41
6 0 0 61.12 1.95
6 0 0 62.76 2.23
6 0 0 64.63 2.13
-6 0 0 60.26 1.94
7 0 0 -0.36 0.53
7 0 0 -0.06 0.32
7 0 0 0.39 0.45
7 0 0 -0.03 0.49
-7 0 0 -0.45 0.5
-7 0 0 -0.05 0.38
-7 0 0 0.69 0.62
-8 0 0 107.77 3.7
8 0 0 108.42 3.88
8 0 0 104.34 3.22
8 0 0 102.55 3.4
-8 0 0 109.95 3.51
-8 0 0 107.63 3.13
-9 0 0 -0.41 0.77
-9 0 0 0.49 0.55
9 0 0 -0.36 0.76
9 0 0 0.5 0.48
-9 0 0 0.04 0.86
10 0 0 45.33 1.98
-10 0 0 42.13 1.8
-10 0 0 44.58 2.44
10 0 0 40.33 2.59
-10 0 0 43.45 2.57
-11 0 0 0.89 0.63
-11 0 0 -0.7 1.07
11 0 0 0.31 1.24
-11 0 0 -1.72 1.01
-12 0 0 8.16 1.63
12 0 0 11 1.89
-12 0 0 10.27 0.81
-12 0 0 9.42 1.74
-13 0 0 -0.96 1.47
13 0 0 -0.23 1.61
-13 0 0 0.82 1.51
14 0 0 4.74 2.16
-14 0 0 1.92 1.83
0 -1 0 0.02 0.04
0 1 0 0 0.01
-1 -1 0 0.15 0.08
1 -1 0 0.19 0.07
-1 -1 0 0.24 0.07
-1 -1 0 0.38 0.12
-1 -1 0 0.21 0.09
-1 -1 0 0.3 0.11
1 -1 0 0.34 0.09
-1 -1 0 0.23 0.11
1 1 0 0.17 0.1
1 1 0 0.16 0.09
1 1 0 0.15 0.08
-1 1 0 0.14 0.09
1 1 0 0.22 0.09
-1 1 0 0.19 0.08
1 1 0 0.2 0.07
-1 1 0 0.16 0.11
-1 1 0 0.18 0.09
1 1 0 0.19 0.11
-2 -1 0 395.39 9.07
-2 -1 0 384.74 9.19
2 -1 0 393.48 8.97
-2 -1 0 381.31 9.1
-2 -1 0 379.89 9.13
2 -1 0 389.87 8.95
2 -1 0 378.56 9.13
-2 -1 0 386.19 9.19
2 -1 0 372.67 9.11
2 1 0 385.32 9.11
-2 1 0 385.21 9.13
-2 1 0 382.06 9.08
2 1 0 382.08 9.2
2 1 0 387.02 9.08
2 1 0 388.96 9.19
2 1 0 384 9.08
-2 1 0 378.96 9.13
-2 1 0 383.08 9.06
-2 1 0 376.95 9
2 1 0 380.51 9.17
-3 -1 0 58.89 1.84
3 -1 0 62.47 1.6
-3 -1 0 61.07 1.86
3 -1 0 63.92 1.74
3 -1 0 63.84 1.81
-3 -1 0 62.1 1.78
3 -1 0 59.16 1.66
-3 -1 0 63.07 1.67
-3 -1 0 60.51 1.72
-3 1 0 59.61 1.63
-3 1 0 61.02 1.75
3 1 0 61.45 1.86
3 1 0 60.86 1.88
-3 1 0 60.61 1.74
-3 1 0 62.14 1.8
3 1 0 61.93 1.71
3 1 0 60 1.75
3 1 0 62.52 1.71
-3 1 0 60.81 1.81
4 -1 0 111.02 3.04
-4 -1 0 114.72 2.96
-4 -1 0 110.86 3.1
-4 -1 0 117.28 3.23
4 -1 0 110.2 3.12
4 -1 0 113.93 2.92
-4 -1 0 112.42 2.91
-4 -1 0 116 3.03
-4 -1 0 111.68 3.18
-4 1 0 112.41 3.16
-4 1 0 113.09 3.07
4 1 0 115.5 3.22
4 1 0 112.76 3
-4 1 0 114.87 3.15
4 1 0 117.39 3.09
-4 1 0 110.8 2.91
-4 1 0 116.64 3.05
4 1 0 111.94 3.26
-5 -1 0 95.77 2.72
5 -1 0 91.73 2.85
5 -1 0 99.59 2.79
5 -1 0 93.48 2.61
-5 -1 0 96.28 2.6
-5 -1 0 94.55 2.94
-5 -1 0 97.01 2.54
-5 -1 0 97.2 2.85
-5 1 0 96.39 2.69
-5 1 0 99.18 2.93
5 1 0 98.15 2.69
5 1 0 97.13 2.95
-5 1 0 93.08 2.87
-5 1 0 97.9 2.81
5 1 0 98.78 2.81
5 1 0 97.93 3.04
5 1 0 96.98 2.71
-5 1 0 95.99 2.6
-6 -1 0 51.28 1.74
6 -1 0 49.68 1.64
-6 -1 0 49.3 1.88
6 -1 0 50.12 1.83
6 -1 0 48.12 1.9
-6 -1 0 52.78 2.04
-6 -1 0 48.34 1.94
6 -1 0 48.82 2.11
-6 -1 0 50.76 1.5
-6 -1 0 49.87 1.44
-6 1 0 47.6 1.9
-6 1 0 47.58 1.59
-6 1 0 50.75 1.71
6 1 0 55.39 2.17
6 1 0 49.17 1.69
-6 1 0 46.64 1.82
6 1 0 49.82 1.83
6 1 0 52.91 1.99
-6 1 0 53.92 2.02
7 -1 0 0.95 0.48
-7 -1 0 2.1 0.72
-7 -1 0 2.89 0.55
-7 -1 0 1.84 0.64
7 -1 0 1.68 0.67
7 -1 0 1.22 0.39
7 -1 0 2.73 0.67
-7 1 0 1.6 0.67
7 1 0 1.45 0.43
7 1 0 1.14 0.7
-7 1 0 1 0.58
7 1 0 0.78 0.55
7 1 0 1.3 0.52
-7 1 0 0.95 0.4
8 -1 0 3.23 0.93
-8 -1 0 2.9 0.87
8 -1 0 2.62 0.71
-8 -1 0 4.31 0.7
8 -1 0 3.54 0.59
-8 -1 0 3.03 0.76
8 1 0 4.07 0.82
-8 1 0 2.3 0.77
8 1 0 3.9 0.96
-8 1 0 3.47 0.8
8 1 0 4.31 0.62
-8 1 0 4.97 0.63
-9 -1 0 12.86 1.46
9 -1 0 11.77 1.5
9 -1 0 14.27 1.1
-9 -1 0 13.35 1.39
-9 -1 0 15.31 1.23
-9 1 0 11.93 1.26
9 1 0 13.67 1.59
9 1 0 14.68 1.39
-9 1 0 14.92 1.51
-9 1 0 13.44 0.99
9 1 0 11.72 1.03
-10 -1 0 31.69 2.18
-10 -1 0 31.73 1.72
10 -1 0 30.73 1.66
10 -1 0 34.71 2.39
-10 -1 0 37.37 2.43
-10 1 0 38.48 2.37
10 1 0 31.44 2.32
-10 1 0 34.96 2.16
-10 1 0 34.29 1.43
11 -1 0 15.25 2.05
-11 -1 0 15.93 1.23
-11 -1 0 12.37 1.72
-11 -1 0 10.83 1.53
-11 1 0 15.29 0.89
-11 1 0 16.1 1.83
11 1 0 19.32 2.08
-11 1 0 15.78 1.7
-12 -1 0 13.66 1.14
-12 -1 0 10.2 1.8
-12 -1 0 13.3 1.79
12 -1 0 12.9 2.12
12 1 0 11.34 1.95
-12 1 0 10.94 1.81
-12 1 0 11.89 1.76
-13 -1 0 3.03 1.69
-13 -1 0 4.31 1.66
13 -1 0 2.55 1.82
13 1 0 6.47 1.99
-13 1 0 4.43 1.72
-13 1 0 3.99 1.62
14 -1 0 15.12 2.61
-14 1 0 10.07 2.05
14 1 0 15.24 2.43
-15 1 0 1.94 2.91
0 -2 0 47.63 1.15
0 2 0 46.99 1.16
1 -2 0 614.62 14.58
-1 -2 0 631.53 14.55
-1 -2 0 610.99 14.5
1 -2 0 623.84 14.52
-1 -2 0 623.68 14.51
-1 -2 0 638.56 14.55
-1 -2 0 636.74 14.65
-1 2 0 613 14.58
1 2 0 628.53 14.8
-1 2 0 623.6 14.45
1 2 0 609.52 14.54
1 2 0 611.38 14.52
1 2 0 625.46 14.5
1 2 0 636.3 14.73
-1 2 0 578.04 14.57
-2 -2 0 0.98 0.18
-2 -2 0 0.8 0.24
-2 -2 0 0.85 0.2
-2 -2 0 0.96 0.25
-2 -2 0 0.81 0.22
-2 -2 0 0.99 0.18
2 -2 0 1.22 0.2
2 2 0 1.11 0.23
2 2 0 1.49 0.26
2 2 0 1.74 0.31
2 2 0 1.26 0.2
-2 2 0 1.06 0.2
-2 2 0 1.23 0.18
2 2 0 1.29 0.24
-2 2 0 1.64 0.23
-2 2 0 1.11 0.3
2 2 0 1.18 0.18
-3 -2 0 259.86 6.55
-3 -2 0 259.64 6.37
3 -2 0 261.78 6.44
-3 -2 0 256.45 6.55
-3 -2 0 258.39 6.42
-3 -2 0 258.25 6.47
-3 -2 0 271.94 6.39
-3 2 0 266.14 6.46
3 2 0 258.59 6.39
3 2 0 263.8 6.45
3 2 0 268.72 6.39
-3 2 0 253.94 6.24
-3 2 0 271.4 6.46
3 2 0 271.42 6.59
-3 2 0 257.28 6.2
3 2 0 264.39 6.57
-3 2 0 268.17 6.39
-3 2 0 265.99 6.63
4 -2 0 27.36 0.85
4 -2 0 26.2 1.01
-4 -2 0 28.45 0.98
4 -2 0 27.11 0.91
4 -2 0 26.08 1.08
-4 -2 0 25.86 1.11
-4 -2 0 27.85 1.22
-4 -2 0 27.35 1.19
-4 -2 0 28.62 1.07
-4 2 0 25.78 0.84
4 2 0 26.99 0.99
4 2 0 27.23 1.23
-4 2 0 25.68 0.9
-4 2 0 26.56 1.09
4 2 0 27.16 1.19
4 2 0 26.26 0.99
-4 2 0 28.11 1.13
-4 2 0 26.65 1.04
4 2 0 26.97 1.07
5 -2 0 104.52 2.88
-5 -2 0 98.03 2.97
-5 -2 0 101.94 2.75
5 -2 0 104.78 2.99
-5 -2 0 104.17 3.11
5 -2 0 103.23 2.7
-5 -2 0 103.06 3.11
-5 -2 0 102.01 2.88
5 2 0 99.84 3.08
5 2 0 99 2.93
5 2 0 106.06 2.86
-5 2 0 101.94 2.64
-5 2 0 100.92 2.99
-5 2 0 100.74 2.72
-5 2 0 100.68 3
5 2 0 101.12 2.84
-5 2 0 96.8 2.88
5 2 0 101.76 3.15
6 -2 0 15.07 0.96
-6 -2 0 17.03 1.01
-6 -2 0 15.8 0.83
6 -2 0 14.29 0.77
-6 -2 0 18.13 1.23
-6 -2 0 16.79 1.09
6 -2 0 15.14 1.01
-6 2 0 15.97 1.13
6 2 0 16.1 1.18
6 2 0 17.11 1.05
-6 2 0 15.25 1.03
-6 2 0 15.43 0.73
6 2 0 15.51 0.87
-6 2 0 16.84 0.82
6 2 0 14.65 1.11
-6 2 0 16.94 1.04
-7 -2 0 28.3 1.54
-7 -2 0 31.17 1.43
7 -2 0 30.45 1.24
7 -2 0 32.31 1.82
-7 -2 0 29.34 1.14
7 -2 0 30.26 1.46
7 -2 0 26.58 1.49
-7 -2 0 29.83 1.72
7 2 0 26.7 1.59
7 2 0 28.91 1.5
-7 2 0 28.74 1.46
-7 2 0 30.31 1.11
-7 2 0 30.11 1.17
7 2 0 29.26 1.31
-7 2 0 29.73 1.63
7 2 0 30 1.78
-8 -2 0 42.61 2.21
8 -2 0 43.67 2.26
8 -2 0 40.35 1.62
-8 -2 0 42.94 1.8
-8 -2 0 42.18 1.96
-8 2 0 41.14 1.41
8 2 0 40.17 2.16
-8 2 0 42.12 1.94
8 2 0 41.4 1.94
-8 2 0 44.79 2.1
8 2 0 39.36 1.68
-9 -2 0 70.85 2.57
9 -2 0 65.2 3.09
9 -2 0 69.43 2.46
-9 -2 0 72.22 3.11
-9 -2 0 73.91 2.96
-9 2 0 75.62 3.06
-9 2 0 70.42 2.06
9 2 0 72.53 2.83
9 2 0 73.72 3.17
-9 2 0 73.98 2.88
10 -2 0 7.42 0.93
10 -2 0 8.55 1.58
-10 -2 0 7.72 1.34
-10 -2 0 8.07 1.04
-10 -2 0 8.5 1.43
10 2 0 8.26 1.54
-10 2 0 8.84 1.35
-10 2 0 7.01 1.26
-11 -2 0 5.41 1.01
-11 -2 0 7.22 1.39
-11 -2 0 6.61 1.56
11 -2 0 3.46 1.54
-11 2 0 7.24 1.42
-11 2 0 6.55 1.47
11 2 0 5.59 1.44
-12 -2 0 0.67 1.3
12 -2 0 -0.16 1.26
-12 -2 0 0.83 0.86
-12 -2 0 1.08 1.44
-12 2 0 -0.92 1.25
-12 2 0 -0.19 1.29
12 2 0 1.43 1.31
-13 -2 0 0.71 1.68
-13 -2 0 -0.97 0.78
-13 -2 0 -0.04 1.68
13 -2 0 1.63 1.54
-13 2 0 -0.43 1.48
-13 2 0 -0.18 1.48
13 2 0 0.74 1.51
14 -2 0 1.98 1.98
14 2 0 4.95 2.08
-14 2 0 1.15 1.74
-15 2 0 -0.68 2.43
0 -3 0 0 0.07
0 -3 0 -0.04 0.07
0 3 0 0.11 0.06
0 3 0 0.07 0.07
0 3 0 0.08 0.08
0 3 0 -0.08 0.1
-1 -3 0 170.79 4.12
-1 -3 0 169.29 4.03
-1 -3 0 170.74 4.09
-1 -3 0 172.07 4.13
-1 -3 0 162.88 4.06
-1 -3 0 171.4 4.01
-1 3 0 163.5 3.96
1 3 0 168.65 4.12
1 3 0 172.34 3.97
-1 3 0 164.98 4.18
1 3 0 169.14 4.13
1 3 0 167.86 4.1
-2 -3 0 42.84 1.21
-2 -3 0 42.23 1.24
-2 -3 0 40.9 1.18
-2 -3 0 43.37 1.27
2 -3 0 41.89 1.17
-2 -3 0 40.97 1.31
-2 -3 0 41.35 1.31
2 3 0 41.95 1.19
-2 3 0 41.77 1.17
-2 3 0 42.11 1.12
-2 3 0 40.65 1.16
2 3 0 43.22 1.31
-2 3 0 39.47 1.35
2 3 0 41.97 1.16
2 3 0 39.7 1.31
2 3 0 39.6 1.21
2 3 0 42.8 1.29
-3 -3 0 162.2 4.24
-3 -3 0 161.94 4.06
3 -3 0 162.1 4.07
-3 -3 0 159.68 4.14
-3 -3 0 163.32 4.04
-3 -3 0 159.63 4.1
-3 -3 0 162.1 4.24
3 3 0 158.8 4.24
-3 3 0 162.05 4.08
3 3 0 155.68 4.09
-3 3 0 157.69 4.3
3 3 0 163.85 4.22
-3 3 0 158.52 4
3 3 0 168.72 4.35
3 3 0 160.5 4.03
-3 3 0 165.06 4.08
4 -3 0 -0.15 0.24
-4 -3 0 0.27 0.29
-4 -3 0 0.22 0.31
-4 -3 0 -0.49 0.34
-4 -3 0 -0.08 0.21
-4 -3 0 -0.01 0.21
-4 3 0 0.18 0.26
4 3 0 0.06 0.19
-4 3 0 0.22 0.27
4 3 0 0.18 0.22
4 3 0 -0.18 0.26
-4 3 0 -0.06 0.29
4 3 0 0.25 0.31
4 3 0 -0.14 0.31
5 -3 0 213.1 5.45
-5 -3 0 220.04 5.63
-5 -3 0 214.16 5.53
5 -3 0 217.44 5.57
-5 -3 0 212.41 5.73
5 -3 0 217.17 5.31
5 -3 0 209.88 5.21
-5 3 0 214.41 5.58
5 3 0 215.49 5.46
5 3 0 207.57 5.74
5 3 0 212.52 5.46
5 3 0 210.98 5.55
-5 3 0 222.54 5.62
5 3 0 214.75 5.76
-5 3 0 205.87 5.46
6 -3 0 1.78 0.49
-6 -3 0 2.1 0.55
6 -3 0 2.42 0.37
-6 -3 0 1.62 0.51
-6 -3 0 1.94 0.6
6 -3 0 2.41 0.49
-6 3 0 2.25 0.58
-6 3 0 2.35 0.24
-6 3 0 2.9 0.53
6 3 0 1.94 0.61
-6 3 0 1.57 0.48
-6 3 0 2.25 0.25
6 3 0 2.5 0.45
6 3 0 2.28 0.53
6 3 0 3.2 0.66
-7 -3 0 49.99 1.71
7 -3 0 48.32 1.65
-7 -3 0 50.07 2.06
-7 -3 0 48.55 1.88
-7 -3 0 48.17 2.21
-7 3 0 47.7 1.91
7 3 0 45.59 1.94
7 3 0 50.01 2.14
-7 3 0 48.56 2.07
7 3 0 50.96 2.21
-8 -3 0 0.86 0.77
8 -3 0 0.3 0.38
8 -3 0 0.54 0.75
-8 -3 0 0.06 0.7
-8 -3 0 0.48 0.59
8 3 0 0.23 0.56
8 3 0 0.18 0.67
-8 3 0 0.01 0.64
-8 3 0 -0.5 0.63
-9 -3 0 6.23 1.08
9 -3 0 6.95 0.82
-9 -3 0 5.88 0.92
9 -3 0 7.06 1.31
-9 -3 0 9.09 1.35
-9 3 0 5.05 1.03
9 3 0 8.13 1.41
-9 3 0 7.48 1.15
9 3 0 7.69 1.11
-10 -3 0 0.67 1.05
-10 -3 0 0.32 1.04
10 -3 0 0.31 1.09
-10 -3 0 0.07 0.77
10 -3 0 0.76 0.58
-10 3 0 0.2 0.95
-10 3 0 0.97 0.94
10 3 0 -0.21 1.05
10 3 0 -0.48 0.78
-11 -3 0 6.33 1.34
-11 -3 0 5.43 1.4
11 -3 0 6.91 1.59
-11 -3 0 6.15 1.09
-11 3 0 6.65 1.38
11 3 0 8.24 1.68
-11 3 0 7.61 1.46
-12 -3 0 0.21 1.41
-12 -3 0 1.85 1.38
-12 -3 0 0.91 0.92
12 -3 0 -0.99 1.42
-12 3 0 1.15 1.37
-12 3 0 1.72 1.31
12 3 0 -0.18 1.27
-13 -3 0 21.38 1.61
13 -3 0 26.74 2.84
-13 3 0 16.96 2.27
-13 3 0 25.91 2.51
13 3 0 24.37 2.71
-14 -3 0 0.75 0.89
14 -3 0 5.59 2.08
-14 3 0 3.61 1.81
14 3 0 1.61 1.69
0 -4 0 52.55 1.32
0 -4 0 51.89 1.32
0 4 0 51.83 1.3
0 4 0 51.71 1.33
0 4 0 51.83 1.43
0 4 0 52.56 1.33
-1 -4 0 82.05 2.12
-1 -4 0 89.05 2.27
-1 -4 0 83.47 2.02
-1 -4 0 80.9 2.16
-1 -4 0 82.86 2
1 4 0 81.43 2.17
1 4 0 82.96 2.18
1 4 0 82.05 2.12
1 4 0 81.37 2.29
1 4 0 83.1 2.16
-2 -4 0 18.3 0.79
-2 -4 0 18.25 0.71
-2 -4 0 16.89 0.7
2 -4 0 18.76 0.61
-2 -4 0 18.6 0.65
2 4 0 18.06 0.64
2 4 0 16.67 0.74
2 4 0 18.46 0.8
2 4 0 18.44 0.61
-2 4 0 17.96 0.61
-2 4 0 17.5 0.6
-2 4 0 17.67 0.83
-2 4 0 17.88 0.56
2 4 0 16.54 0.75
-3 -4 0 1.35 0.33
-3 -4 0 1.07 0.25
3 -4 0 0.42 0.21
-3 -4 0 0.56 0.25
-3 -4 0 0.73 0.22
-3 -4 0 1.38 0.38
-3 4 0 0.94 0.25
3 4 0 0.8 0.29
-3 4 0 0.65 0.21
-3 4 0 1.2 0.27
3 4 0 0.73 0.26
-3 4 0 1.06 0.37
3 4 0 1.17 0.25
3 4 0 0.8 0.29
3 4 0 0.66 0.31
3 4 0 1.11 0.22
-4 -4 0 21.76 1.11
-4 -4 0 22.03 1.04
4 -4 0 22.87 0.93
-4 -4 0 21.69 0.91
-4 -4 0 23.19 0.91
-4 -4 0 20.63 0.98
4 4 0 23 1.13
-4 4 0 20.99 0.94
-4 4 0 21.44 0.88
-4 4 0 21.81 1.2
4 4 0 21.31 0.87
4 4 0 22.83 0.99
-4 4 0 21.11 0.95
4 4 0 22.61 1.11
5 -4 0 13.74 0.84
-5 -4 0 12.9 0.94
5 -4 0 15.17 0.52
5 -4 0 15.48 0.55
-5 -4 0 15.07 1.08
-5 -4 0 15.06 0.93
-5 4 0 14.39 0.92
-5 4 0 13.83 0.84
5 4 0 15.82 1.06
5 4 0 16.55 1.04
5 4 0 13.92 0.78
-5 4 0 12.98 0.85
5 4 0 15.51 0.91
-6 -4 0 21.41 1.25
6 -4 0 18.89 1.04
-6 -4 0 22.1 1.38
6 -4 0 18.9 0.88
-6 -4 0 18.37 1.12
6 -4 0 22.18 1.14
6 -4 0 19.67 0.8
6 4 0 21.86 1.18
6 4 0 19.15 1.26
6 4 0 18.88 1.28
-6 4 0 20.83 1.12
-6 4 0 19.51 1.18
-6 4 0 19.25 1.11
7 -4 0 23.45 1.04
-7 -4 0 22.14 1.34
-7 -4 0 24.48 1.42
-7 -4 0 24.65 1.65
-7 4 0 25.24 1.36
7 4 0 23.17 1.54
7 4 0 25.89 1.41
-7 4 0 24.58 1.44
7 4 0 26.29 1.58
8 -4 0 13.03 0.9
-8 -4 0 13.89 1.17
-8 -4 0 12.3 1.31
-8 -4 0 13.17 0.97
-8 -4 0 12.09 1.22
8 4 0 11.11 1.31
8 4 0 16.11 1.36
-8 4 0 16.36 1.4
-8 4 0 11.58 1.11
9 -4 0 26.96 2.22
-9 -4 0 29.6 1.77
9 -4 0 26.66 1.38
-9 -4 0 34.14 2.21
-9 -4 0 29.53 1.99
9 4 0 30.34 1.85
-9 4 0 32.91 1.87
9 4 0 32.8 2.1
-9 4 0 31.2 1.98
10 -4 0 3.72 1.4
-10 -4 0 2.18 1.07
-10 -4 0 4.65 1
-10 -4 0 4.63 1.24
10 -4 0 4.54 0.77
-10 4 0 7.51 1.24
10 4 0 6.09 1.41
-10 4 0 6.6 1.3
10 4 0 4.8 1.06
-11 -4 0 4.31 1.05
11 -4 0 4.75 1.57
-11 -4 0 2.7 1.34
-11 -4 0 4.66 1.4
-11 4 0 2.23 1.19
-11 4 0 3.77 1.27
11 4 0 4.52 1.42
11 4 0 4.39 1.22
-12 -4 0 0.37 0.99
12 -4 0 0.37 1.37
-12 4 0 3.01 1.37
-12 4 0 -0.06 1.3
12 4 0 -0.24 1.41
-13 -4 0 -0.22 1.05
13 -4 0 -0.64 1.68
-13 4 0 -1 1.39
-13 4 0 -1.13 1.44
13 4 0 0.77 1.59
-14 -4 0 2.14 1.1
14 -4 0 0.77 1.98
-14 4 0 3.04 1.7
14 4 0 0.23 1.87
0 -5 0 0.19 0.11
0 5 0 0.07 0.11
0 5 0 0.16 0.16
0 5 0 0.03 0.13
0 5 0 0.16 0.12
-1 -5 0 87.51 2.29
1 5 0 88.36 2.29
1 5 0 85.1 2.3
1 5 0 84.52 2.3
1 5 0 89.15 2.25
-1 5 0 86.8 2.38
-2 -5 0 74.14 1.9
-2 -5 0 72.33 1.98
-2 -5 0 72.89 2.01
-2 -5 0 73.64 2.08
-2 -5 0 72.64 1.93
-2 5 0 71.86 1.78
-2 5 0 69.6 2.16
2 5 0 71.73 1.82
-2 5 0 72.31 1.81
2 5 0 70.97 2.03
2 5 0 71.08 1.85
2 5 0 70.56 2.08
-2 5 0 72.23 1.84
2 5 0 69.81 2.05
-2 5 0 72.31 1.82
3 -5 0 5.37 0.43
-3 -5 0 4.49 0.4
-3 -5 0 4.98 0.55
-3 -5 0 4.71 0.48
-3 -5 0 5.18 0.45
-3 5 0 4.9 0.37
-3 5 0 5.3 0.6
-3 5 0 5.65 0.44
3 5 0 5.16 0.38
3 5 0 4.6 0.52
-3 5 0 5.04 0.42
3 5 0 5.1 0.54
3 5 0 5 0.41
3 5 0 4.33 0.51
-4 -5 0 193.98 4.98
-4 -5 0 200.03 5.14
-4 -5 0 197.46 5.25
4 -5 0 193.07 4.96
-4 -5 0 189.91 5.06
-4 5 0 196.44 4.98
-4 5 0 205.08 5.01
4 5 0 200.78 5.28
4 5 0 202.13 5
4 5 0 192.47 5.19
4 5 0 199.67 4.95
-4 5 0 190.45 5.34
-4 5 0 194.05 4.9
-5 -5 0 2.7 0.57
-5 -5 0 2.95 0.43
5 -5 0 3.25 0.48
-5 -5 0 3.17 0.57
-5 -5 0 4.12 0.66
5 5 0 2.76 0.48
-5 5 0 2.58 0.46
-5 5 0 2.62 0.43
-5 5 0 3.6 0.52
5 5 0 2.41 0.38
5 5 0 2.55 0.41
-5 5 0 2.59 0.63
5 5 0 3.47 0.64
5 5 0 2.5 0.56
-6 -5 0 104.84 3.19
-6 -5 0 102.46 3.33
6 -5 0 104.26 2.59
6 -5 0 99.51 2.64
6 -5 0 96.72 2.99
-6 -5 0 97.7 3.06
6 5 0 102.15 3.32
6 5 0 94.72 3.05
-6 5 0 105.41 2.98
-6 5 0 97.96 3.02
-6 5 0 101.37 3.07
6 5 0 98.59 3.29
-7 -5 0 1.13 0.62
-7 -5 0 1.48 0.6
7 -5 0 1.33 0.4
7 -5 0 1.1 0.34
-7 -5 0 1.8 0.78
-7 5 0 2.11 0.61
-7 5 0 2.24 0.63
7 5 0 0.93 0.61
7 5 0 1.32 0.59
7 5 0 1.48 0.7
8 -5 0 23.45 1.13
-8 -5 0 23.98 1.54
-8 -5 0 23.1 1.87
-8 -5 0 25.09 1.6
-8 -5 0 23.86 1.26
8 5 0 24.97 1.81
-8 5 0 23.02 1.57
-8 5 0 24.12 1.48
8 5 0 23.6 1.3
8 5 0 24.41 1.55
-9 -5 0 4.26 1.02
9 -5 0 6.02 0.74
-9 -5 0 9.87 1.46
-9 -5 0 8.52 1.07
-9 5 0 6.85 1.11
9 5 0 5.84 0.98
9 5 0 6.05 1.3
-9 5 0 4.65 0.94
9 5 0 4.71 0.74
-10 -5 0 2.42 1.17
10 -5 0 3.76 1.23
-10 -5 0 2.44 1.18
-10 -5 0 4.1 1.02
10 -5 0 4.61 0.79
10 5 0 3.43 1.31
10 5 0 4.04 1.06
-10 5 0 4.03 1.05
-10 5 0 3.46 1.1
-11 -5 0 1.08 1.46
11 -5 0 2.36 1.31
-11 -5 0 3.54 1.08
11 5 0 1.5 1.2
-11 5 0 2.01 1.1
-11 5 0 1.3 1.12
-12 -5 0 9.83 1.45
12 -5 0 10.95 1.95
12 5 0 10.07 1.95
-12 5 0 7.4 1.61
-12 5 0 9.52 1.6
13 -5 0 4.32 1.82
-13 -5 0 5.38 1.3
-13 5 0 5.07 1.6
13 5 0 4.5 1.84
14 -5 0 13.15 2.84
-14 -5 0 10.85 1.5
14 5 0 7.52 2.24
-14 5 0 9.94 1.99
-15 -5 0 -0.03 1.06
0 -6 0 36.12 1.01
0 6 0 35.62 0.99
0 6 0 36.53 1.17
0 6 0 35.99 1.03
0 6 0 37.37 1.04
-1 -6 0 7.03 0.48
-1 6 0 8.12 0.29
1 6 0 8.76 0.45
1 6 0 8.92 0.51
1 6 0 8.13 0.48
-1 6 0 8.3 0.58
1 6 0 8.74 0.52
-2 -6 0 101.21 2.56
-2 -6 0 102.1 2.69
-2 -6 0 94.69 2.64
-2 -6 0 102.67 2.6
-2 -6 0 102.78 2.77
2 6 0 98.29 2.73
2 6 0 101.81 2.76
2 6 0 102.54 2.4
2 6 0 101.36 2.39
-2 6 0 99.3 2.42
-2 6 0 97.72 2.86
-2 6 0 103.79 2.47
2 6 0 96.56 2.77
-3 -6 0 45.94 1.6
-3 -6 0 43.81 1.48
-3 -6 0 44.87 1.42
-3 -6 0 44.04 1.37
3 6 0 44.65 1.34
3 6 0 43.84 1.53
3 6 0 45.02 1.6
3 6 0 42.59 1.54
3 6 0 45.43 1.29
-3 6 0 44.16 1.3
-3 6 0 43.68 1.67
-3 6 0 46.15 1.32
-3 6 0 43.45 1.24
-4 -6 0 2.93 0.47
-4 -6 0 1.98 0.48
-4 -6 0 2.7 0.39
-4 -6 0 2.76 0.49
4 6 0 3.08 0.55
4 6 0 2.25 0.35
4 6 0 2.02 0.31
-4 6 0 2.69 0.38
-4 6 0 2.39 0.37
-4 6 0 2.6 0.35
-4 6 0 1.95 0.59
4 6 0 2.36 0.48
-5 -6 0 23.66 1.35
-5 -6 0 22.01 1.05
-5 -6 0 23.79 1.21
-5 -6 0 21.59 1.17
-5 6 0 24.75 1.09
-5 6 0 25.09 1.42
5 6 0 26.06 1.33
-5 6 0 25.85 1.12
5 6 0 24.87 1.03
5 6 0 25.7 1.37
-5 6 0 24.39 1.04
5 6 0 25.62 1.07
-6 -6 0 14.11 1.09
-6 -6 0 10.28 0.95
-6 -6 0 11.92 0.82
-6 -6 0 11.06 1.08
-6 6 0 10.3 0.86
6 6 0 11.18 0.8
-6 6 0 8.85 0.75
6 6 0 12.38 1.14
-6 6 0 10.3 0.86
6 6 0 7.6 0.91
7 -6 0 1.03 0.3
-7 -6 0 -0.85 0.52
-7 -6 0 0.72 0.66
-7 -6 0 0.76 0.74
-7 6 0 0.4 0.5
-7 6 0 -0.33 0.49
7 6 0 0.52 0.4
7 6 0 0.05 0.67
7 6 0 0.04 0.59
-8 -6 0 43.71 2.14
-8 -6 0 48.07 2.45
8 -6 0 46.91 1.62
-8 -6 0 44.53 2.09
8 6 0 42.54 1.83
8 6 0 51.34 2.37
-8 6 0 46.54 2.02
8 6 0 47.48 2.35
-8 6 0 44.64 2.08
-9 -6 0 1.88 0.85
-9 -6 0 1.88 1.06
9 -6 0 1.28 0.5
-9 -6 0 1.27 0.9
9 6 0 2.71 1.03
9 6 0 1.68 1.02
-9 6 0 2.07 0.85
-9 6 0 0.55 0.76
10 -6 0 37.26 2.77
10 -6 0 36.43 1.69
-10 -6 0 35.11 2.56
-10 -6 0 34.69 2.28
-10 -6 0 39.09 2.21
-10 6 0 37.34 2.13
-10 6 0 36.11 2.3
10 6 0 42.12 2.66
-11 -6 0 -0.26 0.96
11 -6 0 -1.09 1.11
-11 6 0 1.01 1.1
11 6 0 0.82 1.29
-11 6 0 -0.07 1.05
-12 -6 0 2.18 1.2
12 -6 0 2.99 1.51
12 6 0 -0.77 1.2
-12 6 0 0.34 1.26
-12 6 0 1.34 1.28
-13 -6 0 0.94 1.28
13 -6 0 0.55 1.55
13 6 0 -1.04 1.37
-13 6 0 2.58 1.54
-14 -6 0 2.35 1.31
14 6 0 0.13 1.79
-14 6 0 -0.33 1.58
0 -7 0 0.06 0.14
0 7 0 0.15 0.15
0 7 0 0.03 0.23
0 7 0 0.01 0.13
0 7 0 0.38 0.18
-1 -7 0 8.12 0.5
1 7 0 8.19 0.51
-1 7 0 7.57 0.31
-1 7 0 6.64 0.55
1 7 0 7.72 0.52
1 7 0 7.33 0.53
1 7 0 7.71 0.46
-2 -7 0 167.49 4.4
-2 -7 0 177.55 4.23
-2 -7 0 176.73 4.18
-2 -7 0 167.4 4.32
-2 -7 0 170.85 4.3
2 7 0 163 4.39
2 7 0 176.13 4.45
2 7 0 166.39 4.38
-2 7 0 167.48 4.02
-2 7 0 171.96 4.09
-2 7 0 167.47 4.55
2 7 0 169.64 4.24
-3 -7 0 13.18 0.76
-3 -7 0 14.05 0.66
-3 -7 0 13.68 0.85
-3 7 0 12.68 0.57
3 7 0 12.69 0.82
3 7 0 13.14 0.8
-3 7 0 13.87 0.58
3 7 0 13.04 0.52
-3 7 0 13.17 0.52
3 7 0 13.34 0.86
-3 7 0 13.07 0.96
-4 -7 0 109.76 3.02
-4 -7 0 109.95 3.14
-4 -7 0 112.94 3.19
-4 -7 0 118.32 3.32
4 7 0 112.51 2.91
-4 7 0 107.15 2.93
4 7 0 106.73 3.2
-4 7 0 104.38 3.41
-4 7 0 109.48 2.94
4 7 0 111.15 3.33
4 7 0 110.83 2.97
-4 7 0 109.89 2.88
-5 -7 0 3.65 0.61
-5 -7 0 3.37 0.6
-5 -7 0 3.23 0.67
-5 -7 0 3.52 0.49
-5 7 0 3.44 0.45
5 7 0 4.06 0.73
-5 7 0 2.79 0.71
5 7 0 3.88 0.45
5 7 0 3.49 0.46
-5 7 0 3.53 0.48
-5 7 0 4.73 0.55
5 7 0 2.17 0.54
-6 -7 0 8.8 0.88
-6 -7 0 8.83 0.93
-6 -7 0 8.5 0.74
-6 7 0 9.86 0.84
6 7 0 8.22 0.72
-6 7 0 10.08 0.83
6 7 0 9.05 1.04
-6 7 0 10.85 1.18
-6 7 0 8.5 0.73
6 7 0 8.76 0.71
6 7 0 9.75 1.06
-7 -7 0 4.73 0.82
-7 -7 0 3.98 0.91
-7 -7 0 4.2 0.81
7 -7 0 5.27 0.4
-7 7 0 3.66 0.67
7 7 0 3.52 0.88
7 7 0 5.65 0.99
-7 7 0 4.74 0.75
7 7 0 3.96 0.58
8 -7 0 12.85 0.79
-8 -7 0 12.09 1.36
-8 -7 0 12.01 1.31
-8 -7 0 11.46 1.19
8 7 0 9.95 1.3
-8 7 0 10.84 1.12
8 7 0 11.71 1.33
8 7 0 11.81 0.99
-8 7 0 14.15 1.17
-9 -7 0 0.04 0.78
-9 -7 0 -0.53 0.83
-9 -7 0 1.57 1.03
9 -7 0 -0.31 0.41
-9 7 0 0.43 0.74
-9 7 0 -0.26 0.72
9 7 0 1.17 0.88
10 -7 0 21.76 1.33
-10 -7 0 25.41 1.98
-10 7 0 22.23 1.87
-10 7 0 20.5 1.67
10 7 0 26.13 2.12
11 -7 0 7.98 1.74
-11 -7 0 8.73 1.38
-11 7 0 9.02 1.5
-11 7 0 7.6 1.39
11 7 0 8.4 1.73
12 -7 0 40.79 3.31
-12 -7 0 41.78 2.64
-12 7 0 40.08 2.87
12 7 0 38.04 3.18
-12 7 0 39.54 2.66
13 -7 0 16.59 2.6
-13 -7 0 18.51 1.93
13 7 0 11.58 2.2
-13 7 0 13.99 2
-14 -7 0 2.82 1.46
-14 7 0 6.22 1.87
14 7 0 2.5 1.87
0 8 0 124.16 3.16
0 8 0 124.74 3.15
0 8 0 122.14 3.34
0 8 0 130.12 3.12
-1 -8 0 123.44 3.23
1 8 0 125.11 3.27
1 8 0 123.81 3.24
1 8 0 126.09 3.19
-1 8 0 122.54 3.39
1 8 0 123.78 3.32
-2 -8 0 42.04 1.47
-2 -8 0 45.14 1.24
-2 -8 0 44.02 1.4
-2 -8 0 45.02 1.29
2 8 0 44.2 1.5
2 8 0 41.8 1.51
-2 8 0 45.64 1.15
-2 8 0 44.32 1.64
2 8 0 41.41 1.47
-2 8 0 43.48 1.1
2 8 0 41.86 1.41
-3 -8 0 52.02 1.77
-3 -8 0 49.57 1.65
-3 -8 0 49.94 1.52
-3 -8 0 51.73 1.68
3 8 0 51.1 1.74
3 8 0 49.56 1.79
3 8 0 51.26 1.28
-3 8 0 49.59 1.39
3 8 0 48.54 1.29
-3 8 0 47.15 1.9
-3 8 0 50.17 1.41
3 8 0 48.91 1.74
-3 8 0 50.21 1.4
-3 8 0 49.83 1.34
-4 -8 0 15.17 0.91
-4 -8 0 14.01 0.79
-4 -8 0 13.33 0.9
-4 -8 0 13.62 0.99
-4 8 0 14.29 0.65
4 8 0 12.46 0.93
-4 8 0 13.8 0.68
-4 8 0 15.78 0.73
4 8 0 13.27 0.62
4 8 0 13.97 0.69
4 8 0 15.21 0.97
4 8 0 13.72 1.02
-4 8 0 12.66 1.13
-5 -8 0 11.38 0.94
-5 -8 0 8.82 0.72
-5 -8 0 9.72 0.91
-5 -8 0 8.63 0.89
-5 8 0 8.21 0.67
5 8 0 9.09 0.63
-5 8 0 9.57 1.07
5 8 0 11.57 1.01
-5 8 0 9.78 0.74
-5 8 0 9.1 0.66
5 8 0 10.98 1.01
5 8 0 9.24 0.67
-6 -8 0 7.38 0.7
-6 -8 0 7.28 0.85
-6 -8 0 9.46 1.07
-6 -8 0 7.99 0.92
6 8 0 8.96 1.03
-6 8 0 8.41 1.16
6 8 0 8.19 0.69
6 8 0 6.46 0.9
6 8 0 8.47 0.7
-6 8 0 8.06 0.73
-6 8 0 7.36 0.68
-6 8 0 7.72 0.76
-7 -8 0 122.19 4.12
-7 -8 0 122.62 3.86
-7 -8 0 125.37 3.64
-7 -8 0 131.23 4.01
7 8 0 119.47 3.57
-7 8 0 125.07 3.62
-7 8 0 123.16 3.73
7 8 0 126.14 4.1
7 8 0 122.05 4.12
8 -8 0 13.23 0.76
-8 -8 0 11.64 1.23
-8 -8 0 11.19 1.32
-8 -8 0 12.52 1.46
8 8 0 12.73 1.01
-8 8 0 13.92 1.2
8 8 0 14.35 1.55
8 8 0 13.7 1.46
-8 8 0 12.13 1.09
9 -8 0 27.84 1.29
-9 -8 0 28.18 1.94
9 8 0 29.75 2.05
-9 8 0 26.08 1.81
-9 8 0 28.6 1.74
10 -8 0 12.22 1.03
-10 -8 0 11.86 1.46
-10 8 0 13.45 1.4
10 8 0 15.03 1.82
-10 8 0 11.83 1.42
-11 -8 0 5.41 1.32
11 -8 0 6.58 1.68
-11 8 0 6.28 1.32
-11 8 0 5.59 1.28
11 8 0 6.32 1.63
-12 -8 0 0.76 1.22
-12 8 0 2.49 1.32
-12 8 0 1.63 1.28
12 8 0 0.9 1.45
-13 -8 0 0.76 1.37
13 -8 0 -1.59 1.47
13 8 0 0.04 1.65
-13 8 0 -1.95 1.31
-14 -8 0 0.98 1.49
-14 8 0 -0.14 1.65
14 8 0 0.54 2
0 9 0 0.18 0.3
0 9 0 0.11 0.18
0 9 0 0.02 0.2
0 9 0 0.26 0.21
-1 -9 0 34.79 1.19
-1 9 0 35.75 0.99
-1 9 0 34.88 0.96
-1 9 0 36.04 1.39
1 9 0 36.08 1.24
-1 9 0 35.68 1
1 9 0 35.64 1.3
1 9 0 36.17 1.17
1 9 0 34.64 1.21
-2 -9 0 15.03 0.76
-2 -9 0 16.62 0.61
-2 -9 0 15.79 0.64
-2 -9 0 15.29 0.84
2 9 0 17.63 0.88
2 9 0 15.85 0.84
2 9 0 17.77 0.91
2 9 0 16.09 0.79
-2 9 0 15.55 0.49
-2 9 0 14.11 0.93
-3 -9 0 159.42 4.44
-3 -9 0 159.15 4.32
-3 -9 0 164.19 4.32
-3 -9 0 165.1 4.17
-3 -9 0 168.06 4.24
-3 9 0 162.05 4
3 9 0 167.24 4.45
-3 9 0 170.48 4.02
-3 9 0 163.51 4.03
3 9 0 164.46 4.42
-3 9 0 160.33 3.96
3 9 0 159.37 4.48
-3 9 0 165.31 4.66
-4 -9 0 38.17 1.51
-4 -9 0 37.12 1.6
-4 -9 0 38.45 1.36
-4 -9 0 38.78 1.48
-4 9 0 36.71 1.16
4 9 0 37.72 1.57
-4 9 0 35.46 1.19
-4 9 0 37.39 1.79
4 9 0 34.59 1.13
4 9 0 35.88 1.5
4 9 0 35.62 1.63
4 9 0 36.97 1.11
-4 9 0 38.28 1.24
-5 -9 0 158.93 4.45
-5 -9 0 162.35 4.67
-5 -9 0 156.46 4.47
-5 -9 0 156.57 4.29
5 9 0 163.39 4.1
5 9 0 159.94 4.17
-5 9 0 164.82 4.23
5 9 0 159.78 4.69
-5 9 0 154.88 4.15
-5 9 0 161.98 4.13
-5 9 0 153.53 4.78
5 9 0 159.38 4.57
-6 -9 0 8.31 1.09
-6 -9 0 6.77 0.88
-6 -9 0 6.7 0.73
-6 -9 0 6.92 0.87
-6 9 0 7 0.69
6 9 0 6.79 0.89
-6 9 0 5.23 0.98
6 9 0 6.38 0.61
6 9 0 6.68 0.63
6 9 0 7.93 1
-6 9 0 7.22 0.67
-6 9 0 6.54 0.71
-7 -9 0 15.71 1.36
-7 -9 0 18.11 1.18
-7 -9 0 15.2 1.27
-7 -9 0 16.87 1.44
-7 9 0 14.64 1.57
7 9 0 16.58 1.03
-7 9 0 16.4 1.09
7 9 0 19.11 1.54
-7 9 0 17 1.2
7 9 0 20.19 1.61
-8 -9 0 0.51 0.73
-8 9 0 0.31 0.63
8 9 0 -0.13 0.76
8 9 0 0.59 0.77
-8 9 0 0.07 0.59
8 9 0 0.26 0.43
-9 -9 0 42.36 2.3
9 -9 0 40.55 1.57
9 9 0 37.54 2.43
-9 9 0 41.51 2.01
-9 9 0 38.92 2.09
-10 -9 0 1.06 1.04
10 -9 0 0.26 0.54
-10 9 0 0.11 0.86
10 9 0 1.04 1.18
-10 9 0 0.75 0.87
-11 -9 0 39.22 2.61
-11 9 0 38.29 2.4
11 9 0 34.74 2.84
-11 9 0 36.09 2.46
-12 -9 0 7.05 1.53
12 9 0 5.7 1.77
-12 9 0 4.68 1.4
-12 9 0 5.73 1.42
-13 -9 0 17.22 2
13 -9 0 21.87 2.84
-13 9 0 16.19 2.06
13 9 0 16.91 2.55
-14 -9 0 0.24 1.53
0 10 0 30.54 1.01
0 10 0 30.23 1.02
0 10 0 30.13 0.97
0 10 0 29.24 1.23
-1 -10 0 154.31 3.86
1 10 0 153.9 3.91
1 10 0 145.56 3.8
-1 10 0 145.95 3.62
1 10 0 149.9 3.88
1 10 0 143.69 3.97
-1 10 0 141.55 4.04
-1 10 0 150.82 3.59
-1 10 0 148.4 3.64
-2 -10 0 56.94 1.82
-2 -10 0 53.25 1.47
-2 -10 0 50.8 1.75
-2 -10 0 54.55 1.52
2 10 0 53.91 1.72
2 10 0 55.65 1.84
-2 10 0 52.82 1.38
2 10 0 53.28 1.79
-2 10 0 55.81 2
2 10 0 53.58 1.79
-3 -10 0 6.32 0.62
-3 -10 0 8.61 0.79
-3 -10 0 7.31 0.58
-3 -10 0 7.52 0.68
-3 -10 0 6.75 0.54
-3 10 0 7.48 0.43
3 10 0 5.68 0.68
-3 10 0 4.88 0.7
3 10 0 4.95 0.61
-3 10 0 6.86 0.37
3 10 0 7.33 0.73
-3 10 0 7.15 0.37
-4 -10 0 12.62 1
-4 -10 0 9.28 0.81
-4 -10 0 12.14 0.92
-4 -10 0 11.88 0.76
-4 10 0 10.39 0.58
4 10 0 10.62 0.91
-4 10 0 11.22 0.56
-4 10 0 11.71 1.14
4 10 0 9.12 0.88
4 10 0 11.81 0.98
-4 10 0 11.7 0.65
-5 -10 0 3.53 0.76
-5 -10 0 2.65 0.64
-5 -10 0 2.74 0.59
-5 -10 0 2.73 0.5
-5 10 0 4.09 0.9
-5 10 0 3.17 0.46
5 10 0 2.27 0.65
-5 10 0 2.28 0.39
-5 10 0 3.12 0.45
5 10 0 2.71 0.34
5 10 0 3.88 0.72
-6 -10 0 11.24 1.17
-6 -10 0 9.63 0.84
-6 -10 0 8.29 0.95
-6 -10 0 10.65 1.07
6 10 0 9.25 1.06
6 10 0 11.84 0.75
6 10 0 13.27 1.22
-6 10 0 12.51 0.84
-6 10 0 10.68 1.33
-6 10 0 11.24 0.89
-6 10 0 12.37 0.85
6 10 0 11.12 0.79
-7 -10 0 70.76 2.52
-7 -10 0 79.43 2.84
-7 -10 0 74.53 3.73
7 10 0 75.1 3.02
-7 10 0 74.72 2.43
-7 10 0 73.25 3.24
7 10 0 75.31 2.4
-7 10 0 72.22 2.52
7 10 0 74.32 2.93
-8 -10 0 24.51 1.78
8 10 0 23.75 1.3
-8 10 0 23.73 1.51
8 10 0 23.22 1.87
8 10 0 25.02 1.91
-8 10 0 23 1.44
-9 -10 0 38.95 2.31
-9 10 0 34.5 1.98
-9 10 0 40.01 1.97
9 10 0 38.34 2.45
-10 -10 0 13.08 1.58
-10 10 0 10.74 1.36
-10 10 0 13.18 1.38
10 10 0 15.91 1.82
-11 -10 0 7.99 1.51
11 10 0 9.26 1.82
-11 10 0 6.1 1.29
-11 10 0 5.31 1.25
-12 -10 0 -0.77 1.31
12 -10 0 -1.77 1.6
12 10 0 0.59 1.54
-12 10 0 -0.03 1.2
-13 -10 0 2.64 1.52
13 -10 0 1.53 1.88
-13 10 0 -0.41 1.38
13 10 0 1.31 1.72
-14 -10 0 4.2 2.11
0 11 0 -0.1 0.2
0 11 0 0.01 0.22
0 11 0 0.05 0.24
0 11 0 0.03 0.32
-1 -11 0 10.32 0.95
-1 11 0 8.76 0.43
1 11 0 9.04 0.79
1 11 0 9.01 0.67
1 11 0 8.95 0.59
-1 11 0 8.11 0.77
-1 11 0 8.89 0.47
-1 11 0 9.44 0.47
1 11 0 9.59 0.65
-2 -11 0 86.73 2.29
-2 -11 0 88.94 2.25
-2 -11 0 87.5 2.6
2 11 0 82.81 2.64
2 11 0 86.96 2.53
2 11 0 86.92 2.62
-2 11 0 90.61 2.18
2 11 0 88.29 2.66
-2 11 0 88 2.83
-3 -11 0 39.44 1.61
-3 -11 0 41.28 1.4
-3 -11 0 41.34 1.34
-3 -11 0 40.97 1.52
-3 11 0 41.22 1.12
3 11 0 36.55 1.58
3 11 0 38.96 1.61
-3 11 0 40.28 1.84
3 11 0 41.09 1.67
-3 11 0 40.56 1.12
-4 -11 0 61.82 2.17
-4 -11 0 63.72 2.31
-4 -11 0 63.29 2.18
-4 -11 0 67.9 2.02
4 11 0 59.84 2.22
4 11 0 67.23 2.39
4 11 0 62.39 2.09
-4 11 0 62.04 1.75
-4 11 0 62.36 2.52
-4 11 0 61.78 1.74
4 11 0 62.3 2.28
-4 11 0 63.45 1.83
-5 -11 0 26.23 1.43
-5 -11 0 27.44 1.26
-5 -11 0 26.18 1.58
-5 -11 0 26.76 1.43
5 11 0 28.06 0.88
5 11 0 25.78 0.89
5 11 0 25.65 1.54
-5 11 0 26.78 1.03
-5 11 0 25.31 1.76
5 11 0 27.85 1.5
-5 11 0 27.23 1.13
-5 11 0 27.02 1.05
-6 -11 0 36.53 2.23
-6 -11 0 35.77 1.54
-6 -11 0 34.76 1.76
-6 11 0 32.84 1.33
6 11 0 34.39 1.9
-6 11 0 32.76 1.35
-6 11 0 31.02 1.99
6 11 0 36.79 1.77
-6 11 0 34.08 1.42
-7 -11 0 2.43 0.6
-7 -11 0 3.43 0.84
-7 11 0 1.45 1.03
-7 11 0 2.68 0.6
7 11 0 2.18 0.87
7 11 0 2.26 0.87
-7 11 0 1.98 0.59
7 11 0 1.68 0.46
-8 -11 0 0.29 0.78
8 11 0 1.34 0.92
8 11 0 0.98 0.48
-8 11 0 0.23 0.6
8 11 0 0.96 0.85
-8 11 0 0.64 0.64
-9 -11 0 0.21 0.96
9 11 0 1.06 1.04
-9 11 0 -1 0.66
-9 11 0 0.95 0.76
-10 -11 0 16 1.74
10 11 0 20.23 2.13
-10 11 0 13.05 1.4
-10 11 0 14.67 1.46
-11 -11 0 4.22 1.44
-11 11 0 4.81 1.19
-11 11 0 3.3 1.17
11 11 0 6.07 1.68
12 -11 0 25.09 2.96
-12 -11 0 28.38 2.43
12 11 0 24.13 2.63
-12 11 0 20.45 1.96
13 -11 0 1.01 1.94
-13 -11 0 0.24 1.54
-13 11 0 0.95 1.43
13 11 0 0.77 1.76
0 12 0 74.95 2.1
0 12 0 72.28 2.36
0 12 0 72.72 2.02
0 12 0 71.65 2.06
1 12 0 9.66 0.64
-1 12 0 9.28 0.5
-1 12 0 8.99 0.5
1 12 0 10.84 0.73
-1 12 0 7.88 0.8
-1 12 0 9.44 0.47
1 12 0 8.9 0.69
1 12 0 8.02 0.74
-2 -12 0 36.32 1.47
-2 -12 0 39.39 1.18
-2 -12 0 40.36 1.13
2 12 0 39.05 1.58
-2 12 0 41.04 1.08
-2 12 0 35.59 1.69
2 12 0 39.97 1.56
2 12 0 38.11 1.43
2 12 0 39.43 1.51
-3 -12 0 -0.02 0.28
-3 -12 0 0.1 0.36
-3 -12 0 0.3 0.42
-3 -12 0 0.26 0.27
-3 12 0 0.57 0.59
-3 12 0 0.05 0.05
3 12 0 -0.32 0.35
-3 12 0 0.26 0.17
3 12 0 0.06 0.4
3 12 0 -0.01 0.43
-4 -12 0 2.36 0.56
-4 -12 0 2.74 0.65
-4 -12 0 3.62 0.75
-4 -12 0 3.73 0.51
4 12 0 3.39 0.66
-4 12 0 2.11 0.72
-4 12 0 3.67 0.36
-4 12 0 3.65 0.34
4 12 0 2.26 0.61
-4 12 0 4.12 0.39
4 12 0 2.67 0.62
-5 -12 0 0.02 0.38
-5 -12 0 -0.51 0.67
-5 -12 0 0.21 0.53
-5 12 0 -0.14 0.74
5 12 0 0.23 0.55
5 12 0 0.99 0.61
-5 12 0 0.26 0.35
-5 12 0 0.08 0.3
-5 12 0 -0.27 0.28
-6 -12 0 6.64 0.97
-6 -12 0 5.02 0.7
-6 12 0 6.29 0.67
-6 12 0 5.81 0.61
-6 12 0 5.57 0.61
6 12 0 5.79 0.97
-6 12 0 7.05 1.26
6 12 0 5.63 0.47
6 12 0 5.28 0.92
-7 -12 0 17.97 1.28
-7 -12 0 19.38 1.52
-7 12 0 17.57 1.73
-7 12 0 17.87 1.21
7 12 0 17.84 1.47
7 12 0 21.59 1.73
-7 12 0 21.24 1.19
-8 -12 0 76.12 3.11
-8 12 0 79 2.69
8 12 0 82.69 3.44
8 12 0 76.44 3.18
-8 12 0 79.14 2.78
-8 12 0 87.46 3.75
8 12 0 73.66 2.49
-9 -12 0 -0.02 0.93
-9 12 0 0.59 0.74
9 12 0 -0.82 1.02
-9 12 0 0.7 0.71
9 12 0 0.22 0.52
-10 -12 0 40.42 2.62
-10 12 0 38.36 2.15
10 12 0 36.54 2.54
-10 12 0 38.47 2.2
-11 -12 0 0.42 1.29
-11 12 0 0.12 0.97
11 12 0 0.28 1.39
-11 12 0 -0.29 1.03
-12 -12 0 -1.77 1.33
-12 12 0 0.26 1.21
12 12 0 0.67 1.52
-13 -12 0 2.18 1.7
13 -12 0 1.47 2
-13 12 0 0.49 1.42
13 12 0 0.45 1.71
0 13 0 0.16 0.28
0 13 0 0.28 0.43
0 13 0 0.08 0.25
0 13 0 -0.09 0.27
-1 13 0 0.02 0.23
-1 13 0 0.05 0.21
-1 13 0 0 0.22
1 13 0 0.12 0.34
1 13 0 0.25 0.43
1 13 0 0.3 0.32
-1 13 0 0.3 0.47
1 13 0 -0.04 0.28
-2 -13 0 36.22 1.47
-2 -13 0 39.09 1.1
-2 -13 0 36.96 1.13
2 13 0 36.47 1.53
2 13 0 38.11 1.51
-2 13 0 34.92 1.7
-2 13 0 37.12 1.06
2 13 0 37.98 1.43
2 13 0 37.74 1.59
-2 13 0 35.81 1.02
-3 -13 0 23.12 0.96
-3 -13 0 22.65 1.27
-3 -13 0 20.99 1.15
-3 13 0 20.67 1.46
3 13 0 22.29 1.24
3 13 0 23.13 1.26
3 13 0 23.97 1.32
-4 -13 0 15.82 1.12
-4 -13 0 15.51 0.91
4 13 0 14.98 1.17
-4 13 0 11.98 1.23
-4 13 0 16.19 0.65
-4 13 0 15.18 0.67
4 13 0 16.67 1.26
-5 -13 0 18.12 1.12
-5 -13 0 18.53 1.35
-5 13 0 19.11 0.87
5 13 0 21.67 1.34
-5 13 0 20.52 0.96
-5 13 0 18.47 0.82
5 13 0 20.93 1.47
-5 13 0 22.11 1.75
-6 -13 0 68.01 2.38
-6 -13 0 67.64 2.63
6 13 0 69.27 2.71
-6 13 0 66.13 2.2
6 13 0 69.84 2.85
-6 13 0 72.12 3.04
-6 13 0 66.94 2.08
-6 13 0 67.97 2.11
-7 -13 0 9.21 1.19
-7 -13 0 7.71 0.89
7 13 0 7.55 1.19
-7 13 0 9.2 0.9
7 13 0 8 1.22
-7 13 0 10.66 1.58
-7 13 0 7.68 0.78
-8 -13 0 0.16 0.89
8 13 0 0.18 0.88
8 13 0 0.56 0.86
-8 13 0 0.49 1.05
-8 13 0 -0.11 0.59
-8 13 0 0.27 0.6
-9 -13 0 3.5 1.12
9 13 0 1.01 1.09
-9 13 0 1.91 0.81
-9 13 0 1.41 0.78
-10 -13 0 13.84 1.74
-10 13 0 8.41 1.21
10 13 0 7.43 1.66
-10 13 0 10.29 1.32
-11 -13 0 6.82 1.61
-11 13 0 5.2 1.27
-11 13 0 5.6 1.27
11 13 0 4.98 1.62
-12 -13 0 1.94 1.55
-12 13 0 4 1.35
12 13 0 1.42 1.6
-13 -13 0 6.17 1.87
13 13 0 2.26 1.88
-13 13 0 3.29 1.6
0 14 0 102.32 2.77
0 14 0 100.99 3.18
0 14 0 102.43 2.85
0 14 0 104.85 2.83
1 14 0 38.34 1.4
1 14 0 41.6 1.71
-1 14 0 38.16 1.23
1 14 0 40.85 1.52
-1 14 0 39.66 1.75
-1 14 0 38.86 1.26
-1 14 0 39.3 1.21
1 14 0 40.52 1.49
-2 -14 0 0.32 0.19
-2 -14 0 0.48 0.23
-2 14 0 0.53 0.21
2 14 0 0.39 0.42
2 14 0 0.89 0.49
-2 14 0 0.56 0.6
2 14 0 0.32 0.39
-2 14 0 0 0.09
-2 14 0 0.29 0.19
2 14 0 0.42 0.4
-3 -14 0 9.27 0.67
-3 14 0 10.7 1.17
3 14 0 8.83 0.92
3 14 0 9.94 0.96
3 14 0 9.97 1.03
-4 -14 0 0.26 0.37
-4 14 0 0.07 0.24
4 14 0 -0.61 0.49
4 14 0 0.43 0.55
-4 14 0 0.22 0.24
-4 14 0 -0.43 0.71
-5 -14 0 5.11 0.66
-5 -14 0 3.76 0.81
-5 14 0 5.08 0.49
5 14 0 5 0.87
-5 14 0 4.31 0.41
-5 14 0 5.1 1.14
5 14 0 4.96 0.93
-5 14 0 4.37 0.48
-6 -14 0 0.86 0.73
-6 -14 0 0.21 0.49
-6 14 0 -0.03 0.95
-6 14 0 -0.12 0.34
6 14 0 -0.15 0.69
-6 14 0 0.42 0.41
-6 14 0 0.38 0.43
6 14 0 -0.4 0.67
-7 -14 0 12.96 1.32
-7 -14 0 11.03 1.05
-7 14 0 13.55 1.12
7 14 0 11.49 1.45
-7 14 0 15.04 1.8
7 14 0 13.62 1.39
-7 14 0 14.16 1.02
-8 -14 0 5.67 1.2
8 14 0 2.66 1.12
-8 14 0 3.52 0.73
8 14 0 3.81 1.11
-8 14 0 2.66 0.74
-8 14 0 2.49 1.25
-9 -14 0 23.54 1.94
-9 14 0 26.84 1.66
-9 14 0 29.48 1.79
9 14 0 25.34 2.15
-10 -14 0 2.6 1.33
-10 14 0 1.57 0.92
10 14 0 0.58 1.22
-10 14 0 2.2 0.97
-11 -14 0 19.6 2.15
11 14 0 18.2 2.25
-11 14 0 16.83 1.65
-11 14 0 17.21 1.92
-12 -14 0 2.13 1.63
-12 14 0 1.55 1.27
12 14 0 0.82 1.63
-13 -14 0 -0.14 1.66
13 14 0 2.26 1.9
0 15 0 0.67 0.53
0 15 0 -0.07 0.33
0 15 0 0.34 0.35
0 15 0 -0.32 0.28
-1 15 0 0.27 0.27
-1 15 0 0.95 0.61
1 15 0 0.28 0.35
1 15 0 0.23 0.37
1 15 0 0.36 0.41
-1 15 0 0.56 0.26
-1 15 0 0.19 0.28
1 15 0 0.52 0.53
-2 -15 0 2.77 0.29
-2 -15 0 3.03 0.35
2 15 0 2.72 0.57
2 15 0 3.3 0.6
2 15 0 2.99 0.65
-2 15 0 3.21 0.3
-2 15 0 2.75 0.32
-2 15 0 3.04 0.79
-3 -15 0 73.36 2.15
3 15 0 76.42 2.65
-3 15 0 67.68 2.83
3 15 0 75.1 2.64
-4 -15 0 17.22 0.98
4 15 0 18.05 1.36
-4 15 0 18.71 1.53
-4 15 0 13.01 0.62
4 15 0 19.61 1.33
-5 -15 0 79.78 2.62
5 15 0 80.27 2.98
5 15 0 85.23 3.13
-5 15 0 78.94 3.27
-5 15 0 81.88 2.18
-5 15 0 79.8 2.27
-6 -15 0 5.34 0.8
-6 15 0 6.48 0.63
6 15 0 5.57 1.04
6 15 0 7.65 1.13
-6 15 0 6.59 1.36
-6 15 0 6.27 0.65
-6 15 0 6.75 0.58
-7 -15 0 6.57 1.18
7 15 0 6.19 1.17
-7 15 0 7.19 0.76
7 15 0 5.34 1.14
-7 15 0 5.9 0.77
-7 15 0 5.11 1.32
-8 -15 0 -0.03 0.93
-8 15 0 1.31 0.68
-8 15 0 -0.17 1.27
8 15 0 0.68 0.98
8 15 0 1.26 1
-8 15 0 1.65 0.66
-9 -15 0 -0.75 0.99
9 15 0 1.05 1.12
-9 15 0 0.37 0.75
-9 15 0 0.65 0.77
-10 -15 0 3.73 1.42
10 15 0 1.88 1.39
-10 15 0 1.67 0.92
-10 15 0 2.71 0.99
-11 -15 0 6.18 1.7
11 15 0 8.89 1.83
-11 15 0 5.75 1.29
-12 -15 0 1.2 1.66
12 15 0 2.91 1.73
-12 15 0 1.78 1.34
-13 -15 0 6.68 1.98
13 15 0 5.51 2.04
0 16 0 24.55 1.44
0 16 0 24.47 1.05
0 16 0 25.02 1.12
0 16 0 25.15 1.11
-1 16 0 32.11 1.17
-1 16 0 33.07 1.71
-1 16 0 33.14 1.16
1 16 0 31.42 1.62
1 16 0 32.3 1.41
1 16 0 33.24 1.41
-1 16 0 31.91 1.12
1 16 0 34.13 1.35
-2 -16 0 10.31 0.6
-2 -16 0 10.58 0.61
-2 16 0 10.23 0.54
-2 16 0 11.93 0.57
-2 16 0 12.53 1.26
2 16 0 11.55 1.12
2 16 0 10.46 0.96
-2 16 0 9.7 0.51
-3 -16 0 32.16 1.22
3 16 0 32.14 1.65
3 16 0 29.85 1.65
-3 16 0 31.54 1.92
-4 -16 0 0.64 0.43
4 16 0 1.1 0.66
-4 16 0 -0.03 0.09
4 16 0 0 0.56
-4 16 0 0.19 0.76
-5 -16 0 6.42 0.77
5 16 0 6.57 1.05
5 16 0 7.03 1.09
-5 16 0 7.03 1.33
-5 16 0 6.98 0.55
-6 -16 0 0.04 0.56
6 16 0 1.24 0.85
-6 16 0 0.08 0.32
-6 16 0 0.83 0.44
6 16 0 1.24 0.78
-6 16 0 -0.96 0.87
-6 16 0 0.07 0.37
7 16 0 17.13 1.71
-7 16 0 16.98 1.11
-7 16 0 17.91 2.05
7 16 0 16.53 1.73
-7 16 0 16.64 1.11
8 16 0 18.62 1.81
-8 16 0 19.32 2.12
-8 16 0 20.64 1.41
8 16 0 19.33 1.99
-8 16 0 16.92 1.3
-9 -16 0 35.21 2.51
-9 16 0 30.63 1.8
-9 16 0 29.73 1.77
9 16 0 26.95 2.32
-10 -16 0 8.65 1.7
10 16 0 15.17 2.03
-10 16 0 9.93 1.26
-10 16 0 9.21 1.25
-11 -16 0 4.05 1.62
-11 16 0 5.13 1.24
11 16 0 2.32 1.56
-12 -16 0 1.19 1.7
-12 16 0 2.14 1.27
12 16 0 -0.04 1.66
-13 -16 0 0.7 1.9
13 16 0 -0.9 3
0 17 0 0.08 0.61
0 17 0 -0.03 0.35
0 17 0 0.43 0.4
0 17 0 0.07 0.38
1 17 0 5.35 0.89
-1 17 0 3.21 0.44
1 17 0 3.01 0.58
-1 17 0 3.19 0.45
1 17 0 2.91 0.57
-1 17 0 4.75 0.89
-1 17 0 2.88 0.42
-2 -17 0 42.31 1.3
-2 17 0 40.09 2.07
-2 17 0 40.53 1.24
2 17 0 38.01 1.75
-2 17 0 41.74 1.22
-2 17 0 40.02 1.23
2 17 0 36.3 1.86
3 17 0 1.38 0.62
-3 17 0 1.87 0.84
3 17 0 1 0.66
-4 -17 0 34.65 1.45
4 17 0 34.29 1.85
4 17 0 33.61 1.85
-4 17 0 33.06 2.18
-5 -17 0 2.32 0.61
5 17 0 2.81 0.87
5 17 0 3.05 0.87
-5 17 0 2.07 1.12
-6 -17 0 26.57 1.57
-6 17 0 29.24 1.01
-6 17 0 28.47 1.19
6 17 0 26.38 2
6 17 0 31.08 1.97
-6 17 0 29.26 2.23
-7 17 0 -0.15 0.45
7 17 0 0.79 0.95
-7 17 0 -0.5 1.18
7 17 0 -0.23 0.9
-7 17 0 0.46 0.53
-8 17 0 3.28 0.75
-8 17 0 3.96 0.73
-8 17 0 2.19 1.51
8 17 0 4.18 1.3
8 17 0 3.52 1.2
-9 17 0 -1.17 1.47
9 17 0 0.04 1.13
-9 17 0 -0.31 0.73
-9 17 0 0.44 0.74
-10 -17 0 9.85 1.83
10 17 0 7.25 1.64
-10 17 0 7.88 1.19
-10 17 0 8.24 1.2
-11 -17 0 4.87 1.78
-11 17 0 4.18 1.19
11 17 0 4.83 1.73
-12 -17 0 15.15 2.36
-12 17 0 15.27 1.79
12 17 0 15.65 2.44
0 18 0 176.53 5.33
0 18 0 181.29 4.83
0 18 0 185.54 4.79
1 18 0 0.46 0.48
-1 18 0 -0.08 0.68
1 18 0 0.21 0.68
-1 18 0 0.23 0.34
-1 18 0 0.26 0.35
-1 18 0 0.04 0.34
-2 18 0 38.41 1.25
-2 18 0 40.8 1.24
2 18 0 41.78 2.02
2 18 0 38.86 1.79
-2 18 0 41.72 1.27
-2 18 0 38 2.12
-3 18 0 7.18 0.43
3 18 0 8.95 1.04
3 18 0 7.13 1.01
-3 18 0 8.24 1.2
-4 -18 0 0.45 0.52
4 18 0 1.33 0.78
-4 18 0 -0.06 0.11
-4 18 0 0.35 0.84
4 18 0 0.37 0.67
-5 -18 0 4.6 0.73
-5 18 0 5.45 1.22
5 18 0 2.89 0.93
5 18 0 4.09 1.03
-6 -18 0 17.93 1.39
6 18 0 15.54 1.67
6 18 0 18.81 1.73
-6 18 0 11.72 1.65
-7 18 0 0.02 0.18
7 18 0 0.97 0.98
7 18 0 0.77 0.98
-7 18 0 -0.7 1.22
-7 18 0 -0.15 0.5
8 18 0 43.12 2.69
-8 18 0 42.97 1.82
-8 18 0 44.61 3.23
-8 18 0 39.14 1.65
8 18 0 39.18 2.7
-9 18 0 1.48 0.8
-9 18 0 1.02 0.73
-9 18 0 3.55 1.82
9 18 0 1.92 1.31
-10 18 0 26.48 2.02
10 18 0 20.2 2.35
-10 18 0 24.15 1.85
-11 -18 0 4.83 1.77
-11 18 0 5.83 1.24
11 18 0 4.85 1.85
-12 -18 0 2.6 1.89
0 19 0 1.96 0.81
0 19 0 0.98 0.47
-1 19 0 0.52 0.37
-1 19 0 0.68 0.79
1 19 0 0.66 0.73
-1 19 0 0.61 0.38
1 19 0 0.19 0.5
-1 19 0 0.25 0.37
-2 19 0 27.15 1.04
-2 19 0 28.88 1.01
2 19 0 30.31 1.81
2 19 0 29.59 1.59
-2 19 0 29.95 1.04
-2 19 0 33.4 2.03
-3 19 0 15.22 0.64
3 19 0 15.04 1.33
-3 19 0 17.32 1.73
3 19 0 16.08 1.45
4 19 0 37.48 2.05
-4 19 0 35.91 2.26
-4 19 0 30.44 1
4 19 0 37.78 2.05
-5 -19 0 32.61 1.62
-5 19 0 30.13 2.44
5 19 0 31.81 2.09
5 19 0 34.03 2.07
-6 -19 0 0.7 0.75
6 19 0 0.47 0.91
-6 19 0 0.6 1.23
6 19 0 1.81 0.99
7 19 0 4.7 1.27
-7 19 0 7.21 1.71
7 19 0 5.74 1.34
-8 19 0 1.45 0.5
-8 19 0 2.57 1.62
-8 19 0 1.23 0.69
8 19 0 0.28 1.15
8 19 0 0.45 1.14
-9 19 0 1.59 0.81
-9 19 0 2.58 1.75
9 19 0 0.62 1.25
-9 19 0 1.11 0.68
10 19 0 9.27 1.95
-10 19 0 9.26 1.2
-11 19 0 4.9 1.2
-12 -19 0 9.52 2.3
0 20 0 2.02 0.84
0 20 0 1.73 0.53
-1 20 0 42.06 1.5
1 20 0 41.67 2.14
-1 20 0 40.82 1.46
1 20 0 38.54 1.75
-1 20 0 37.4 2.19
2 20 0 1.87 0.86
-2 20 0 1.86 0.37
2 20 0 0.96 0.64
-2 20 0 1.52 0.92
-2 20 0 0.88 0.35
-2 20 0 1.46 0.34
3 20 0 13.05 1.29
3 20 0 13.76 1.43
-3 20 0 11.85 0.61
-3 20 0 12.05 1.52
-4 20 0 2.23 1.05
4 20 0 -0.04 0.71
4 20 0 0.3 0.83
5 20 0 5.99 1.2
5 20 0 6.25 1.17
-5 20 0 6.24 1.48
6 20 0 5.11 1.21
-6 20 0 3.8 1.37
6 20 0 5.34 1.23
7 20 0 24.21 2.23
-7 20 0 27.33 2.55
7 20 0 27.47 2.2
-8 20 0 2.13 1.48
8 20 0 1.85 1.24
8 20 0 -0.68 1.15
9 20 0 19.94 3.39
-9 20 0 18.91 2.58
-9 20 0 18.14 1.34
9 20 0 17.93 2.17
-10 20 0 0.15 0.87
-11 20 0 1.88 1.09
0 21 0 0.03 0.48
0 21 0 -0.23 0.82
-1 21 0 26.22 1.19
1 21 0 25.7 1.83
1 21 0 24.73 1.45
-1 21 0 20.51 1.8
2 21 0 7.96 1.25
-2 21 0 8.54 0.64
-2 21 0 8.7 0.59
2 21 0 9.72 1.07
-2 21 0 6.11 1.22
3 21 0 25.9 1.75
-3 21 0 28.39 2.24
3 21 0 27.8 1.95
-3 21 0 27.04 0.95
4 21 0 5.66 1.08
-4 21 0 5.2 1.4
4 21 0 4.91 1.16
-5 21 0 29.53 2.47
5 21 0 25.85 2.11
5 21 0 22.82 1.94
-6 21 0 8.76 1.78
6 21 0 9.83 1.52
6 21 0 6.61 1.37
-7 21 0 15.51 2.22
7 21 0 10.67 1.66
7 21 0 10.66 1.65
-8 21 0 0.2 1.67
8 21 0 -0.07 1.2
8 21 0 0.09 1.26
-9 21 0 0.08 1.57
9 21 0 0.96 1.56
-10 21 0 0.62 0.87
0 22 0 4.98 1.16
0 22 0 5.46 0.75
1 22 0 9.7 1
-1 22 0 7.46 1.31
-1 22 0 10.06 0.81
1 22 0 9.48 1.34
-2 22 0 7.15 0.57
-2 22 0 6.95 1.4
2 22 0 6.98 1.26
2 22 0 5.86 0.97
-3 22 0 -0.08 1.12
3 22 0 0.53 0.95
3 22 0 0.28 0.73
-3 22 0 0.72 0.32
4 22 0 0.95 0.85
-4 22 0 0.52 1.18
4 22 0 0.75 0.99
-5 22 0 -1.32 1.25
5 22 0 -0.08 1
5 22 0 -0.7 0.87
-6 22 0 11.5 1.99
6 22 0 9.89 1.62
6 22 0 8.78 1.51
7 22 0 7.23 1.58
-7 22 0 6.12 1.81
7 22 0 7.66 1.51
8 22 0 9.03 1.78
-8 22 0 9.49 2.15
-9 22 0 1.17 1.92
9 22 0 -0.08 1.47
0 23 0 0.36 0.53
0 23 0 -0.04 0.96
-1 23 0 0.62 1.01
1 23 0 0.73 0.98
-1 23 0 -0.36 0.44
1 23 0 0.87 0.64
2 23 0 12.69 1.55
-2 23 0 11.45 1.61
2 23 0 11.4 1.23
-2 23 0 12.53 0.75
3 23 0 0.68 1.08
3 23 0 2.69 0.91
-3 23 0 0.76 1.23
4 23 0 32.17 2.11
4 23 0 27.51 2.22
-4 23 0 24.92 2.43
5 23 0 0.25 0.95
5 23 0 0.74 1.14
-5 23 0 -0.07 1.31
6 23 0 20.05 2.09
6 23 0 18.23 2.25
-6 23 0 17.06 2.28
7 23 0 0.33 1.15
-7 23 0 0.87 1.56
8 23 0 4.47 1.56
-8 23 0 5.45 1.82
-9 23 0 3.31 2.07
0 24 0 30.42 1.55
0 24 0 30.58 2.31
-1 24 0 7.44 0.77
1 24 0 7.13 1.37
1 24 0 6.47 0.95
-1 24 0 5.93 1.44
2 24 0 16.78 1.78
-2 24 0 16.06 1.93
2 24 0 17.84 1.49
-3 24 0 1.51 1.32
3 24 0 1.77 0.9
3 24 0 1.29 1.13
4 24 0 2.76 1.3
-4 24 0 2.33 1.49
4 24 0 0.48 0.92
5 24 0 -0.5 0.98
-5 24 0 1.19 1.53
-6 24 0 1.47 1.58
6 24 0 2.53 1.19
-7 24 0 -0.11 1.68
7 24 0 3.54 1.44
-8 24 0 10.74 2.12
-9 24 0 2.22 2.06
0 25 0 1 1.13
0 25 0 -0.22 0.59
1 25 0 -0.05 1.09
-1 25 0 0.3 1.23
-1 25 0 0.06 0.5
1 25 0 0.47 0.66
-2 25 0 4.82 1.47
2 25 0 4.19 1.33
2 25 0 5.39 1.01
3 25 0 6.8 2.43
3 25 0 11.63 1.39
-3 25 0 9.02 1.72
-4 25 0 9.31 1.83
4 25 0 7.01 1.29
-5 25 0 7.73 1.85
5 25 0 7.76 1.47
-6 25 0 6.82 2.02
6 25 0 4.21 1.47
-7 25 0 2.07 1.84
-8 25 0 0.85 1.91
-9 25 0 -0.34 2.08
0 26 0 -0.82 1.21
0 26 0 -0.25 0.6
-1 26 0 35.83 2.7
1 26 0 33.23 3.28
-1 26 0 33.65 1.5
1 26 0 29.84 1.83
2 26 0 0.35 0.8
-2 26 0 0.36 1.39
3 26 0 7.02 1.21
-3 26 0 8.6 1.87
-4 26 0 -0.39 1.49
4 26 0 -0.88 0.91
-5 26 0 -0.01 1.54
-6 26 0 1.07 1.75
-7 26 0 22.34 2.71
-8 26 0 3.85 2.13
0 27 0 0.03 0.65
-1 27 0 0.87 0.59
1 27 0 1.16 0.81
2 27 0 1.05 0.87
-2 27 0 -0.69 1.41
-3 27 0 14.63 2.16
-4 27 0 1.07 1.6
-5 27 0 14.92 2.34
-6 27 0 0.71 1.79
-7 27 0 8.07 2.31
-8 27 0 1.08 2.18
0 28 0 9.88 1.11
-1 28 0 16.17 1.19
-5 28 0 -3.21 2.75
-6 28 0 1.21 1.96
-7 28 0 1.64 2.17
14 0 -1 0.7 1.87
-14 0 1 0.05 1.58
-13 0 1 -0.3 1.44
-13 0 1 -0.46 1.31
13 0 -1 -0.43 1.42
-12 0 1 -0.87 1.19
12 0 -1 -0.23 1.29
-12 0 1 -0.54 1.21
11 0 -1 45.77 2.83
-11 0 1 40.26 1.71
-11 0 1 45.41 2.78
-11 0 1 43.93 2.58
-10 0 1 0.51 0.88
-10 0 1 -0.68 0.52
-10 0 1 0.04 0.95
10 0 -1 -0.2 0.54
10 0 -1 -0.23 0.89
-9 0 1 129.84 4.4
9 0 -1 128.65 3.88
-9 0 1 131.7 4.17
-9 0 1 128.95 3.71
9 0 -1 141.34 4.72
-8 0 1 -0.36 0.59
8 0 -1 0.59 0.54
8 0 -1 -0.01 0.38
8 0 -1 -0.19 0.65
-8 0 1 -0.72 0.62
-8 0 1 -0.18 0.43
7 0 -1 62.08 2.16
7 0 -1 58.9 2.44
7 0 -1 57.32 2.26
-7 0 1 59.32 2.19
-7 0 1 62.04 1.96
-7 0 1 57.54 2.31
7 0 -1 57.86 1.97
-7 0 1 58.66 2.69
-6 0 1 0.19 0.33
6 0 -1 0.13 0.28
-6 0 1 0.13 0.42
-6 0 1 -0.15 0.39
6 0 -1 -0.25 0.39
6 0 -1 0.21 0.37
6 0 -1 -0.21 0.51
-6 0 1 -0.09 0.42
-5 0 1 108.3 3.01
-5 0 1 113.87 3.26
5 0 -1 111.81 3.26
-5 0 1 111.92 3.26
5 0 -1 112.43 3.39
5 0 -1 114.82 3.04
5 0 -1 114.29 3.13
-5 0 1 114.06 3.17
5 0 -1 111.22 3.02
-4 0 1 0.05 0.12
4 0 -1 -0.12 0.21
4 0 -1 0.02 0.27
4 0 -1 0.07 0.32
-4 0 1 0.16 0.31
4 0 -1 -0.07 0.18
-4 0 1 0.11 0.13
-4 0 1 -0.05 0.21
-4 0 1 0.39 0.3
4 0 -1 0.21 0.17
-4 0 1 -0.01 0.28
-3 0 1 180.62 4.61
3 0 -1 186.92 4.45
-3 0 1 184.77 4.55
3 0 -1 173.89 4.6
3 0 -1 181.53 4.51
-3 0 1 180.45 4.6
3 0 -1 180.45 4.68
3 0 -1 184.81 4.46
-3 0 1 189.19 4.35
-3 0 1 177.09 4.47
-2 0 1 0.14 0.14
-2 0 1 0.18 0.18
2 0 -1 -0.16 0.16
2 0 -1 -0.07 0.12
2 0 -1 0.02 0.13
2 0 -1 0 0.18
-2 0 1 0.22 0.17
-2 0 1 0.04 0.17
-2 0 1 -0.01 0.1
2 0 -1 -0.06 0.15
2 0 -1 0.04 0.1
-1 0 1 928.54 22.12
-1 0 1 928.64 22.1
-1 0 1 918.23 22.19
1 0 -1 1000 22.49
-1 0 1 911.46 22
1 0 -1 955.59 22.36
-1 0 1 944.03 22.2
1 0 -1 949.65 22.19
1 0 -1 961.77 22.2
1 0 -1 911.8 22.32
-1 0 1 928.82 22.14
0 0 1 0.19 0.09
0 0 1 0.08 0.08
0 0 -1 0.16 0.07
0 0 -1 0.16 0.11
0 0 1 0.3 0.1
0 0 1 0.05 0.1
0 0 -1 0.26 0.1
0 0 1 0.31 0.11
0 0 1 0.25 0.07
0 0 -1 0.2 0.06
0 0 -1 0.07 0.07
1 0 1 593.78 14.02
1 0 1 615.24 14.1
-1 0 -1 590.31 14
-1 0 -1 591.41 14.1
1 0 1 611.15 14.09
-1 0 -1 615.63 14.06
-1 0 -1 600.95 14.1
1 0 1 608.04 14.07
-1 0 -1 579.45 14
-1 0 -1 595.08 13.96
1 0 1 566.56 14.04
-1 0 -1 590.85 14.03
1 0 1 607.16 14.11
-2 0 -1 0.06 0.23
2 0 1 -0.02 0.17
-2 0 -1 0.02 0.22
-2 0 -1 0.29 0.21
2 0 1 -0.11 0.16
-2 0 -1 0.14 0.13
2 0 1 0 0.16
-2 0 -1 0.02 0.15
-2 0 -1 -0.11 0.21
2 0 1 0.21 0.22
-2 0 -1 0.18 0.14
2 0 1 0.1 0.2
-3 0 -1 315.15 7.67
3 0 1 306.53 7.45
-3 0 -1 316.46 7.58
3 0 1 307.22 7.66
-3 0 -1 311.38 7.67
-3 0 -1 312.36 7.38
3 0 1 312.93 7.58
-3 0 -1 302.08 7.44
-3 0 -1 301.62 7.48
-4 0 -1 0 0.26
4 0 1 0.17 0.22
-4 0 -1 0.4 0.38
4 0 1 0.48 0.32
-4 0 -1 -0.08 0.28
-4 0 -1 0.22 0.17
4 0 1 -0.1 0.28
-4 0 -1 -0.18 0.31
-4 0 -1 0.17 0.2
-5 0 -1 -0.11 0.4
-5 0 -1 0.24 0.32
-5 0 -1 0.34 0.39
5 0 1 0.46 0.28
-5 0 -1 0.43 0.21
-5 0 -1 1.21 0.51
5 0 1 0.63 0.39
5 0 1 0.69 0.39
-5 0 -1 0.8 0.21
6 0 1 0.17 0.43
6 0 1 -0.04 0.4
6 0 1 -0.02 0.29
-6 0 -1 -0.56 0.45
-6 0 -1 -0.29 0.47
-6 0 -1 0.58 0.49
-6 0 -1 0.24 0.36
7 0 1 44.95 2.02
-7 0 -1 44.83 1.97
7 0 1 47.11 2.28
7 0 1 46.92 1.95
-7 0 -1 45.31 1.72
-7 0 -1 47.11 2.14
7 0 1 47.08 1.71
-8 0 -1 0.9 0.79
8 0 1 0.31 0.6
-8 0 -1 -0.02 0.64
-8 0 -1 -0.38 0.5
8 0 1 0.11 0.69
-9 0 -1 97.71 3.06
-9 0 -1 98.83 3.57
9 0 1 93.36 3.81
-9 0 -1 104.67 3.84
-10 0 -1 -0.16 1.01
10 0 1 0.7 1.02
-10 0 -1 0.58 1.02
-10 0 -1 0.3 0.64
-11 0 -1 14.87 1.85
-11 0 -1 14.63 1.14
11 0 1 14.52 1.94
-11 0 -1 21.49 2.06
-12 0 -1 -0.31 1.38
-12 0 -1 -0.02 0.62
12 0 1 -0.29 1.38
-12 0 -1 -2.7 1.26
-13 0 -1 -1.25 1.53
-13 0 -1 1.43 1.66
13 0 1 0.16 1.61
14 0 1 -0.22 1.89
-15 1 1 2.66 1.97
14 -1 -1 3.68 1.92
-14 -1 1 8.53 2.32
14 1 -1 5.49 2.24
-14 1 1 6.48 1.86
-13 -1 1 23.41 2.35
-13 -1 1 18.78 2.32
13 -1 -1 23.81 2.81
-13 1 1 20.34 2.32
-13 1 1 27.15 2.49
13 1 -1 26.85 2.92
-12 -1 1 7.77 1.52
-12 -1 1 7.95 1.7
-12 -1 1 9.55 0.99
12 -1 -1 7.69 1.75
-12 1 1 7.99 1.6
12 1 -1 9.32 1.94
-12 1 1 9.1 1.64
11 -1 -1 11.11 1.74
-11 -1 1 9.94 1.63
-11 -1 1 10.85 1.52
-11 -1 1 10.34 1.04
11 1 -1 9.55 1.64
-11 1 1 10.7 1.58
-11 1 1 13.75 1.66
-10 -1 1 8.79 1.42
-10 -1 1 11.05 1.38
-10 -1 1 10.16 1
10 -1 -1 10.67 1.06
10 -1 -1 13.67 1.78
10 1 -1 9.49 1.05
10 1 -1 12.24 1.68
-10 1 1 10.55 1.45
-10 1 1 10.39 1.37
-10 1 1 9.66 0.77
-9 -1 1 0.7 0.87
9 -1 -1 0.1 0.91
-9 -1 1 0.97 0.79
9 -1 -1 0.34 0.47
-9 -1 1 0.79 0.57
-9 1 1 0.54 0.72
9 1 -1 0.24 0.48
9 1 -1 0.04 0.62
-9 1 1 0.68 0.46
9 1 -1 0.5 0.89
-9 1 1 -0.26 0.73
-8 -1 1 0.63 0.72
-8 -1 1 0.8 0.63
8 -1 -1 0.21 0.37
-8 -1 1 0.17 0.48
8 -1 -1 -0.72 0.63
-8 1 1 -0.2 0.64
8 1 -1 0.2 0.54
8 1 -1 0.1 0.75
-8 1 1 0.84 0.63
8 1 -1 0.43 0.4
-8 1 1 0.23 0.4
7 -1 -1 8.37 0.73
-7 -1 1 8.83 0.91
7 -1 -1 7.99 0.91
7 -1 -1 8.6 1.04
-7 -1 1 8.71 1.04
-7 -1 1 7.91 1.4
7 -1 -1 8.64 0.83
-7 -1 1 9.63 0.79
7 1 -1 8.68 0.85
7 1 -1 9.37 1.03
-7 1 1 11.29 1.06
-7 1 1 8.83 1.1
-7 1 1 8.44 0.72
7 1 -1 8 1.07
7 1 -1 9.88 0.77
-7 1 1 7.33 0.82
-7 1 1 9.17 0.72
-6 -1 1 7.09 0.44
6 -1 -1 7.92 0.97
-6 -1 1 5.27 0.71
-6 -1 1 7.17 0.74
-6 -1 1 7.26 0.48
6 -1 -1 7.57 0.79
-6 -1 1 8.52 0.7
-6 -1 1 6.43 0.8
6 -1 -1 7.24 0.61
6 -1 -1 7.95 0.64
6 -1 -1 9.09 0.77
-6 1 1 5.49 0.69
6 1 -1 6.81 0.61
-6 1 1 9.52 0.89
-6 1 1 6.67 0.55
6 1 -1 6.19 0.82
6 1 -1 9.69 0.91
-6 1 1 5.78 0.64
-6 1 1 7.42 0.61
6 1 -1 7.6 0.75
-5 -1 1 53.02 1.48
5 -1 -1 51.21 1.79
-5 -1 1 52.42 1.66
5 -1 -1 49.67 1.55
-5 -1 1 48.42 1.75
5 -1 -1 51.79 1.95
-5 -1 1 52.78 1.87
-5 -1 1 52.83 1.51
5 -1 -1 50.93 1.66
-5 -1 1 53.76 1.88
5 -1 -1 50.95 1.58
-5 1 1 51.48 1.53
-5 1 1 51.83 1.58
5 1 -1 53.53 1.73
5 1 -1 51.17 1.85
-5 1 1 50.19 1.8
5 1 -1 48.09 1.92
5 1 -1 51.06 1.62
-5 1 1 53.09 1.82
5 1 -1 50.43 1.63
-5 1 1 52.83 1.74
-4 -1 1 2.33 0.4
-4 -1 1 2.27 0.42
-4 -1 1 2.9 0.3
-4 -1 1 2.57 0.37
-4 -1 1 2.08 0.43
4 -1 -1 2.25 0.48
4 -1 -1 2.1 0.32
4 -1 -1 2.23 0.38
4 -1 -1 2.76 0.29
4 1 -1 2.8 0.47
4 1 -1 1.6 0.33
-4 1 1 2.28 0.3
4 1 -1 2.25 0.46
-4 1 1 2.11 0.38
-4 1 1 1.49 0.26
4 1 -1 2.24 0.33
-4 1 1 1.75 0.35
-4 1 1 1.45 0.37
-3 -1 1 7.77 0.48
3 -1 -1 6.86 0.35
-3 -1 1 6.85 0.56
3 -1 -1 7.25 0.61
-3 -1 1 7.78 0.57
-3 -1 1 6.42 0.48
3 -1 -1 6.92 0.5
3 -1 -1 7.24 0.43
-3 -1 1 7.46 0.41
-3 -1 1 7.33 0.4
-3 1 1 7.28 0.47
-3 1 1 6.95 0.52
3 1 -1 8.22 0.5
3 1 -1 7.2 0.41
3 1 -1 6.92 0.55
-3 1 1 7.62 0.4
-3 1 1 7.58 0.52
3 1 -1 7.78 0.45
-3 1 1 6.84 0.37
3 1 -1 5.64 0.51
-2 -1 1 4.16 0.29
-2 -1 1 4.58 0.39
2 -1 -1 3.1 0.29
2 -1 -1 3.74 0.19
-2 -1 1 2.71 0.29
-2 -1 1 3.42 0.29
-2 -1 1 4.31 0.38
-2 -1 1 3.69 0.26
2 -1 -1 3.49 0.34
2 1 -1 3.49 0.29
-2 1 1 3.77 0.24
-2 1 1 3.57 0.3
-2 1 1 3.87 0.24
2 1 -1 2.79 0.31
-2 1 1 4.08 0.31
-2 1 1 3.73 0.31
2 1 -1 4.34 0.37
2 1 -1 3.9 0.26
1 -1 -1 2.59 0.21
1 -1 -1 3.1 0.22
-1 -1 1 3.37 0.27
-1 -1 1 3.53 0.22
-1 -1 1 3.07 0.24
1 -1 -1 3.04 0.22
-1 -1 1 3.45 0.21
-1 -1 1 3.46 0.24
-1 -1 1 3.38 0.26
1 1 -1 3.49 0.27
-1 1 1 3.17 0.16
1 1 -1 3.42 0.22
-1 1 1 3.59 0.24
-1 1 1 3.34 0.23
1 1 -1 3.37 0.2
-1 1 1 3.23 0.18
-1 1 1 3.34 0.21
1 1 -1 3.01 0.25
0 -1 1 32.39 0.84
0 -1 -1 32.6 0.92
0 -1 -1 31.71 0.81
0 -1 -1 32.58 0.9
0 -1 1 31.89 0.9
0 -1 1 31.03 0.87
0 -1 1 31.36 0.89
0 -1 1 31.71 0.86
0 -1 1 31.66 0.84
0 1 -1 31.92 0.9
0 1 -1 31.18 0.88
0 1 -1 32.11 0.89
0 1 1 32.65 0.87
0 1 -1 31.58 0.83
0 1 1 33.5 0.92
0 1 1 33.46 0.9
0 1 1 30.24 0.79
0 1 1 32.9 0.81
0 1 1 31.5 0.9
1 -1 1 14.31 0.52
-1 -1 -1 14.67 0.6
1 -1 1 14.12 0.55
1 -1 1 13.88 0.58
-1 -1 -1 13.86 0.57
-1 -1 -1 14.22 0.5
1 -1 1 14.1 0.57
-1 -1 -1 13.37 0.52
-1 -1 -1 14.97 0.62
1 -1 1 14.35 0.45
-1 1 -1 13.95 0.59
-1 1 -1 14.06 0.59
1 1 1 14.64 0.61
1 1 1 13.57 0.58
1 1 1 13.85 0.54
1 1 1 13.7 0.56
-1 1 -1 14.02 0.41
-1 1 -1 13.91 0.41
1 1 1 13.36 0.49
-1 1 -1 14.2 0.48
-1 1 -1 14.37 0.55
-1 1 -1 13.75 0.56
-2 -1 -1 31.81 1.11
2 -1 1 30.5 1.03
2 -1 1 33.36 1.11
-2 -1 -1 32.34 1.12
-2 -1 -1 30.42 1.04
2 -1 1 31.19 1.04
-2 -1 -1 30.3 0.95
2 -1 1 32.03 0.95
2 -1 1 31.51 0.9
2 1 1 32.77 1.12
-2 1 -1 32.25 0.81
-2 1 -1 30.93 1.08
-2 1 -1 31.79 0.82
2 1 1 29.75 1.04
2 1 1 29.88 1.06
-2 1 -1 31.86 0.94
2 1 1 31.68 0.97
-2 1 -1 29.76 1.09
-2 1 -1 34.38 1.12
-2 1 -1 31.84 1.03
-3 -1 -1 43.32 1.4
3 -1 1 45.57 1.3
-3 -1 -1 45.44 1.55
3 -1 1 45.75 1.52
-3 -1 -1 47.49 1.35
3 -1 1 45.9 1.46
3 -1 1 44.11 1.45
3 -1 1 43.24 1.37
-3 -1 -1 46.08 1.56
-3 -1 -1 46.43 1.49
-3 1 -1 46.36 1.53
-3 1 -1 45.71 1.33
-3 1 -1 45.96 1.43
-3 1 -1 45.59 1.58
3 1 1 44.42 1.54
-3 1 -1 44.95 1.52
3 1 1 48.49 1.48
-4 -1 -1 78.04 2.23
4 -1 1 77.09 2.4
-4 -1 -1 77.62 2.46
-4 -1 -1 80.14 2.47
-4 -1 -1 79.08 2.27
-4 -1 -1 81.03 2.16
4 -1 1 80.69 2.34
4 -1 1 76.66 2.15
-4 -1 -1 82.61 2.39
-4 1 -1 82.18 2.45
4 1 1 81.71 2.37
-4 1 -1 73.74 2.4
4 1 1 75.93 2.25
-4 1 -1 77.16 2.17
-4 1 -1 77.37 2.32
4 1 1 80.85 2.47
5 -1 1 243.71 6.09
5 -1 1 245.76 6.31
5 -1 1 248.38 6.42
-5 -1 -1 251 6.1
-5 -1 -1 248.09 6.48
-5 -1 -1 242.11 6.18
-5 -1 -1 247.43 6.01
-5 -1 -1 239.25 6.46
-5 -1 -1 247.87 6.35
-5 1 -1 240.83 6.29
5 1 1 242.26 6.22
-5 1 -1 240.93 6.07
5 1 1 251.13 6.34
-5 1 -1 251.85 6.44
5 1 1 244.62 6.57
-5 1 -1 232.83 6.38
5 1 1 236.95 6.45
6 -1 1 56.81 2.04
6 -1 1 53.76 2.12
-6 -1 -1 57.11 1.7
-6 -1 -1 54.17 2.21
-6 -1 -1 57.42 1.93
-6 -1 -1 58.42 1.66
6 -1 1 55.8 1.83
-6 -1 -1 57.76 2.11
-6 -1 -1 60 2.5
6 1 1 58.15 2.08
6 1 1 55.87 2.19
6 1 1 55.6 2.26
-6 1 -1 56.27 2.19
-6 1 -1 56.45 1.92
-6 1 -1 55.53 2.06
-6 1 -1 54.03 2.14
-6 1 -1 56.69 1.81
7 -1 1 21.75 1.36
-7 -1 -1 23.19 1.45
-7 -1 -1 21.32 0.78
-7 -1 -1 22.62 1.24
-7 -1 -1 23.35 1.58
7 -1 1 24.44 1.55
7 -1 1 23.25 1.13
7 1 1 24.71 1.58
7 1 1 22.8 1.48
-7 1 -1 24.07 1.43
-7 1 -1 23.7 1.13
7 1 1 22.25 1.38
-7 1 -1 21.87 1.51
8 -1 1 4.38 0.85
8 -1 1 4.41 1.1
-8 -1 -1 5.17 1.06
8 -1 1 4.09 0.63
-8 -1 -1 3.95 0.73
-8 -1 -1 4.69 0.91
-8 1 -1 6.18 1.02
-8 1 -1 3.56 0.86
-8 1 -1 4.52 0.64
8 1 1 4.56 0.82
8 1 1 6.82 1.18
9 -1 1 20.59 1.3
-9 -1 -1 26.07 1.52
-9 -1 -1 22.06 1.73
9 -1 1 25.41 1.97
-9 -1 -1 24.17 1.99
9 1 1 19.39 1.83
-9 1 -1 20.48 1.64
-9 1 -1 23.98 1.98
9 1 1 23.18 1.69
-9 1 -1 20.48 1.25
-10 -1 -1 8.07 1.35
-10 -1 -1 5.84 1.32
-10 -1 -1 8.37 1.03
10 -1 1 7.18 1.54
10 1 1 12.1 1.69
-10 1 -1 6.34 1.27
-10 1 -1 10.2 1.61
-10 1 -1 9.34 0.86
-11 -1 -1 25.11 2.31
-11 -1 -1 25.37 2.15
-11 -1 -1 28.35 1.74
11 -1 1 28.96 2.53
-11 1 -1 28.92 1.28
-11 1 -1 29.89 2.42
11 1 1 25.32 2.49
-11 1 -1 26.75 2.16
12 -1 1 3.79 1.71
-12 -1 -1 1.84 1.42
-12 -1 -1 1.48 1.51
-12 -1 -1 3.23 0.89
-12 1 -1 3.37 1.4
12 1 1 4.41 1.5
-12 1 -1 3.06 1.53
-13 -1 -1 25.96 1.59
13 -1 1 24.9 2.9
-13 -1 -1 23.64 2.48
-13 -1 -1 17.18 2.42
-13 1 -1 22.53 2.43
13 1 1 23.91 2.7
-13 1 -1 22.73 2.6
14 -1 1 6.12 2.02
14 1 1 6.34 2.23
-14 1 -1 6.67 2.06
-15 2 1 3.54 1.94
14 -2 -1 4.22 1.95
14 2 -1 3.67 1.86
-14 2 1 2.87 1.63
-13 -2 1 -1.07 1.42
13 -2 -1 0.53 1.68
-13 -2 1 2.89 1.68
-13 -2 1 -0.23 0.75
-13 2 1 -0.51 1.3
13 2 -1 -1.5 1.34
-13 2 1 0.42 1.45
-12 -2 1 8.98 1.71
-12 -2 1 11.4 1.66
12 -2 -1 13.69 2.18
-12 -2 1 9.81 1.13
12 2 -1 11.23 2.07
-12 2 1 7.86 1.51
-12 2 1 11.34 1.76
11 -2 -1 0.92 1.17
-11 -2 1 1.22 0.79
-11 -2 1 2.46 1.2
-11 -2 1 4.36 1.3
11 2 -1 2.89 1.27
-11 2 1 3.62 1.18
-11 2 1 3.06 1.22
10 -2 -1 46.51 2.03
-10 -2 1 53.42 2.58
10 -2 -1 46.43 2.84
-10 -2 1 49.53 2.1
-10 -2 1 51.7 2.78
-10 2 1 46.71 2.39
-10 2 1 47.3 2.6
10 2 -1 48.57 2.1
10 2 -1 51.79 2.78
-9 -2 1 9.49 0.98
9 -2 -1 10.21 0.91
-9 -2 1 9.89 1.32
9 -2 -1 7.99 1.27
-9 -2 1 6.6 1.09
-9 2 1 8.82 1.13
9 2 -1 9.74 0.97
-9 2 1 6.87 1.11
9 2 -1 9.01 1.38
9 2 -1 8.81 1.13
-9 2 1 8.66 0.61
-8 -2 1 68.18 2.38
-8 -2 1 71.6 2.84
8 -2 -1 68.3 2.28
8 -2 -1 72.48 2.99
-8 -2 1 71.46 2.66
-8 2 1 71.59 2.56
-8 2 1 72.36 2.27
-8 2 1 70.13 1.99
8 2 -1 71.87 2.95
8 2 -1 69.7 2.56
8 2 -1 64.36 2.36
-8 2 1 72.4 2.72
-7 -2 1 8.9 1.06
-7 -2 1 7.31 0.77
-7 -2 1 6.9 0.53
7 -2 -1 7.33 0.65
7 -2 -1 4.97 0.9
7 -2 -1 7.3 0.85
-7 -2 1 7.57 0.6
-7 -2 1 6.65 0.82
7 -2 -1 7.73 0.8
7 2 -1 6.58 0.88
-7 2 1 7.23 0.79
-7 2 1 9.57 1.01
7 2 -1 6.57 0.94
-7 2 1 7.35 0.59
-7 2 1 6.61 0.9
7 2 -1 6.28 0.75
7 2 -1 7.9 0.72
-7 2 1 7.15 0.53
6 -2 -1 5.78 0.51
6 -2 -1 7.57 0.77
-6 -2 1 5.27 0.61
6 -2 -1 6.24 0.66
-6 -2 1 6.84 0.54
6 -2 -1 4.92 0.5
6 -2 -1 5.18 0.86
-6 -2 1 6.68 0.8
-6 -2 1 4.57 0.64
-6 2 1 4.86 0.64
6 2 -1 5.27 0.69
-6 2 1 6.13 0.46
-6 2 1 4.92 0.63
6 2 -1 6.32 0.71
6 2 -1 6.51 0.89
-6 2 1 6 0.75
6 2 -1 5.91 0.58
-6 2 1 5.56 0.49
-5 -2 1 0.78 0.35
-5 -2 1 0.47 0.38
5 -2 -1 0.73 0.45
5 -2 -1 0.59 0.34
5 -2 -1 0.28 0.27
-5 -2 1 0.48 0.25
5 -2 -1 -0.07 0.2
-5 -2 1 0.67 0.4
-5 -2 1 0.18 0.4
5 2 -1 0.12 0.25
-5 2 1 0.53 0.34
5 2 -1 0.24 0.31
-5 2 1 0.59 0.25
5 2 -1 0.11 0.22
-5 2 1 0.16 0.2
5 2 -1 1.62 0.49
-5 2 1 0.54 0.35
5 2 -1 0.45 0.38
-5 2 1 0.86 0.39
-4 -2 1 1.08 0.32
4 -2 -1 1.71 0.35
-4 -2 1 1.93 0.3
-4 -2 1 1.53 0.43
4 -2 -1 1.81 0.22
-4 -2 1 1.61 0.35
-4 -2 1 1.5 0.26
-4 -2 1 1.36 0.38
4 2 -1 1.64 0.4
-4 2 1 1.88 0.37
4 2 -1 1.68 0.29
4 2 -1 1.84 0.43
-4 2 1 1.73 0.24
-4 2 1 1.46 0.33
4 2 -1 1.73 0.28
4 2 -1 1.84 0.36
-4 2 1 1.59 0.21
-4 2 1 1.47 0.34
-3 -2 1 3.84 0.42
-3 -2 1 4.37 0.34
3 -2 -1 4.23 0.38
-3 -2 1 3.97 0.42
-3 -2 1 4.22 0.35
-3 -2 1 4.61 0.42
-3 -2 1 4.89 0.49
3 2 -1 3.32 0.42
3 2 -1 3.6 0.31
-3 2 1 4.17 0.21
-3 2 1 3.99 0.39
-3 2 1 3.88 0.24
3 2 -1 3.69 0.35
-3 2 1 4.23 0.39
3 2 -1 3.45 0.42
-3 2 1 4.22 0.35
-2 -2 1 8.16 0.4
-2 -2 1 7.36 0.37
-2 -2 1 6.95 0.48
-2 -2 1 7.27 0.43
-2 -2 1 7.45 0.45
-2 -2 1 6.94 0.48
2 -2 -1 7.93 0.4
-2 2 1 7.34 0.36
2 2 -1 7.15 0.46
2 2 -1 6.33 0.39
2 2 -1 7.12 0.46
-2 2 1 6.88 0.39
-2 2 1 6.64 0.39
2 2 -1 7.15 0.49
-1 -2 1 70.08 1.72
1 -2 -1 67.35 1.69
-1 -2 1 68.89 1.7
-1 -2 1 67.87 1.74
-1 -2 1 68.91 1.76
-1 -2 1 65.38 1.79
1 -2 -1 67.99 1.69
-1 -2 1 67.3 1.79
-1 2 1 67.24 1.67
-1 2 1 70 1.7
1 2 -1 67.84 1.78
-1 2 1 66.66 1.7
1 2 -1 64.92 1.78
1 2 -1 69.2 1.69
1 2 -1 68.03 1.71
1 2 -1 66.08 1.79
0 -2 1 482.9 11.2
0 -2 -1 476.87 11.21
0 -2 -1 470.7 11.19
0 -2 1 478.14 11.16
0 -2 1 477.49 11.18
0 -2 1 469.26 11.12
0 -2 1 475.16 11.23
0 2 1 472.14 11.22
0 2 1 462.48 11.15
0 2 -1 481.88 11.2
0 2 -1 479.19 11.19
0 2 1 475.15 11.18
0 2 -1 467.07 11.21
0 2 -1 484.08 11.16
0 2 1 486.34 11.21
0 2 1 482.68 11.17
-1 -2 -1 0.71 0.2
-1 -2 -1 0.21 0.18
-1 -2 -1 0.5 0.19
-1 -2 -1 0.53 0.14
-1 -2 -1 0.57 0.18
1 -2 1 0.99 0.19
-1 -2 -1 0.79 0.15
1 -2 1 0.55 0.18
-1 2 -1 0.97 0.2
1 2 1 0.97 0.13
1 2 1 0.78 0.15
-1 2 -1 1.12 0.12
1 2 1 0.77 0.14
1 2 1 0.86 0.22
-1 2 -1 0.79 0.11
1 2 1 0.94 0.17
1 2 1 0.73 0.18
-1 2 -1 0.72 0.18
-1 2 -1 1.12 0.25
-1 2 -1 0.85 0.17
-1 2 -1 0.95 0.21
2 -2 1 47.04 1.19
-2 -2 -1 46.72 1.43
2 -2 1 46.69 1.19
2 -2 1 47.4 1.46
-2 -2 -1 46.19 1.49
-2 -2 -1 47.46 1.4
-2 -2 -1 46.96 1.5
-2 2 -1 46.1 1.52
2 2 1 47.79 1.36
2 2 1 49.06 1.51
-2 2 -1 47.71 1.39
2 2 1 47.05 1.48
2 2 1 48.28 1.36
2 2 1 49.71 1.43
-2 2 -1 47.35 1.27
-2 2 -1 47.6 1.25
2 2 1 47.84 1.41
-2 2 -1 47.41 1.44
-2 2 -1 48.99 1.42
-2 2 -1 48.68 1.47
3 -2 1 56.33 1.48
3 -2 1 56.83 1.75
-3 -2 -1 56.4 1.63
-3 -2 -1 54.76 1.73
3 -2 1 57.25 1.52
-3 -2 -1 52.09 1.78
-3 -2 -1 56.08 1.82
3 -2 1 56.04 1.69
3 2 1 55.81 1.71
-3 2 -1 58.52 1.77
3 2 1 57.7 1.64
3 2 1 53.77 1.8
3 2 1 55.64 1.76
-3 2 -1 55.16 1.5
3 2 1 55.92 1.63
-3 2 -1 53.27 1.55
-3 2 -1 57.91 1.67
-3 2 -1 55.03 1.75
-3 2 -1 52.97 1.83
4 -2 1 38.86 1.4
4 -2 1 41 1.52
-4 -2 -1 37.57 1.53
-4 -2 -1 38.51 1.38
-4 -2 -1 41.56 1.48
-4 -2 -1 41.16 1.57
4 -2 1 39.57 1.19
-4 -2 -1 39.26 1.29
4 -2 1 40.1 1.29
4 -2 1 39.01 1.46
4 2 1 37.08 1.49
-4 2 -1 39.12 1.49
4 2 1 39.63 1.54
4 2 1 42.15 1.45
-4 2 -1 38.49 1.19
-4 2 -1 39.72 1.48
4 2 1 39.9 1.34
-4 2 -1 38.36 1.39
-4 2 -1 38.41 1.26
-4 2 -1 35.36 1.59
5 -2 1 11.3 0.86
5 -2 1 9.8 0.77
5 -2 1 11.51 0.84
5 -2 1 10.62 0.61
-5 -2 -1 11.18 0.82
-5 -2 -1 11.64 0.91
-5 -2 -1 10.64 0.72
-5 -2 -1 11.01 0.95
5 -2 1 10.88 0.7
-5 2 -1 11.11 0.63
5 2 1 10.88 0.99
-5 2 -1 8.71 0.82
-5 2 -1 9.77 0.67
5 2 1 11.46 0.92
5 2 1 10.21 0.83
5 2 1 10.28 0.72
-5 2 -1 11.58 0.83
-5 2 -1 10.11 0.85
-6 -2 -1 25.97 1.5
6 -2 1 24.02 1.24
-6 -2 -1 27.62 1.16
6 -2 1 27.62 1.1
-6 -2 -1 26.6 1.29
6 -2 1 26.04 1.32
6 -2 1 27.2 1.37
-6 -2 -1 24.54 1.38
-6 2 -1 26.89 1.45
-6 2 -1 27 1.12
-6 2 -1 26.01 1.33
-6 2 -1 25.27 1.39
-6 2 -1 26.3 1.04
6 2 1 25.95 1.47
6 2 1 27.33 1.36
6 2 1 27.36 1.47
-7 -2 -1 58.65 2.24
7 -2 1 48.97 2.08
-7 -2 -1 55.49 1.79
-7 -2 -1 54.45 2.04
7 -2 1 54.11 1.89
-7 -2 -1 58.94 2.44
7 2 1 57.97 2.37
7 2 1 58.94 2.21
-7 2 -1 54.45 1.75
-7 2 -1 57.49 2.35
-7 2 -1 53.34 2.15
7 2 1 55.71 2.44
-8 -2 -1 73.06 2.59
-8 -2 -1 73.13 2.85
8 -2 1 69.98 2.42
-8 -2 -1 79.72 3.09
-8 2 -1 75.4 2.25
-8 2 -1 80.15 2.84
8 2 1 71.95 3.1
8 2 1 77.04 2.8
-8 2 -1 75.29 2.99
-9 -2 -1 18.68 1.46
-9 -2 -1 19.45 1.67
-9 -2 -1 20.82 1.83
9 -2 1 17.7 1.2
9 -2 1 20.45 1.95
-9 2 -1 19.32 1.02
9 2 1 16.14 1.44
-9 2 -1 19.79 1.62
-9 2 -1 14.9 1.53
9 2 1 19.31 1.93
-10 -2 -1 18.2 1.69
-10 -2 -1 22.59 1.64
-10 -2 -1 17.21 1.86
10 -2 1 17.38 2
-10 2 -1 17.62 0.91
-10 2 -1 16.58 1.74
-10 2 -1 16.69 1.65
10 2 1 18.69 2.02
10 2 1 21.89 2.19
-11 -2 -1 0.65 0.83
11 -2 1 0.59 1.18
-11 -2 -1 1.76 1.27
-11 -2 -1 1.18 1.31
11 2 1 -0.01 1.11
-11 2 -1 1.87 1.33
-11 2 -1 0.99 1.17
12 -2 1 4.07 1.61
-12 -2 -1 3.9 1.61
-12 -2 -1 4.55 1.04
-12 -2 -1 4.24 1.6
-12 2 -1 3.42 1.58
12 2 1 2.98 1.57
-12 2 -1 6.85 1.57
13 -2 1 0.64 1.71
-13 -2 -1 1.2 0.87
13 2 1 2.02 1.74
-13 2 -1 1.85 1.62
-13 2 -1 -0.33 1.47
14 -2 1 4.06 1.89
-14 2 -1 2.77 1.92
14 2 1 0.82 1.91
-15 3 1 0.06 2.99
14 -3 -1 14.72 2.46
-14 -3 1 11.9 1.13
14 3 -1 13.46 2.55
-14 3 1 12.17 2.09
13 -3 -1 -0.84 1.41
-13 -3 1 0.88 0.95
13 3 -1 -1.23 1.38
-13 3 1 0.2 1.44
-13 3 1 0.09 1.33
-12 -3 1 19.22 2.24
-12 -3 1 15.63 1.41
-12 -3 1 15.66 1.96
12 -3 -1 13.95 2.09
12 3 -1 20.96 2.47
-12 3 1 10.4 1.72
-12 3 1 13.45 1.76
-11 -3 1 2.62 0.9
11 -3 -1 0.68 1.28
-11 -3 1 2.82 1.24
-11 -3 1 3.46 1.28
-11 3 1 3.55 1.22
11 3 -1 2.45 1.41
-11 3 1 3.19 1.19
10 -3 -1 0.02 1.05
-10 -3 1 1.43 1.08
-10 -3 1 2.37 0.84
10 -3 -1 2.36 0.64
-10 -3 1 0.85 0.92
10 3 -1 2.28 0.68
10 3 -1 1.93 0.89
-10 3 1 2.68 1
10 3 -1 1.5 1.04
-10 3 1 3.57 1.04
9 -3 -1 -0.77 0.88
-9 -3 1 -0.65 0.58
9 -3 -1 -0.13 0.43
-9 -3 1 -0.72 0.79
-9 -3 1 1.38 0.8
-9 3 1 -0.47 0.67
-9 3 1 1.32 0.86
9 3 -1 -0.12 0.64
9 3 -1 -0.49 0.43
9 3 -1 0.61 0.82
8 -3 -1 57.12 2.63
-8 -3 1 54.1 2.45
-8 -3 1 54.2 2.27
8 -3 -1 50.84 1.84
-8 -3 1 54.64 2.08
8 3 -1 50.63 1.96
-8 3 1 51.92 2.28
8 3 -1 49.02 2.13
-8 3 1 56.05 2.15
8 3 -1 54.3 2.47
-7 -3 1 3.9 0.73
-7 -3 1 4.04 0.66
7 -3 -1 4.19 0.51
-7 -3 1 3.92 0.83
7 -3 -1 5 1.19
-7 -3 1 4.63 0.54
7 -3 -1 3.19 0.87
7 3 -1 2.67 0.6
7 3 -1 5.7 0.97
-7 3 1 2.75 0.65
7 3 -1 2.92 0.52
-7 3 1 3.52 0.65
-7 3 1 3.46 0.71
7 3 -1 4.3 0.8
-6 -3 1 119.02 3.66
6 -3 -1 119.3 3.35
6 -3 -1 116.44 3.45
-6 -3 1 118.29 3.52
6 -3 -1 123.55 3.16
-6 -3 1 119.11 3.42
-6 3 1 114.13 3.37
-6 3 1 121.93 3.53
6 3 -1 124.67 3.49
-6 3 1 116.36 3.48
6 3 -1 118.34 3.36
6 3 -1 126.33 3.7
6 3 -1 120.38 3.72
5 -3 -1 9.7 0.46
5 -3 -1 9.91 0.52
-5 -3 1 10.35 0.63
-5 -3 1 8.28 0.69
5 -3 -1 9.87 0.72
-5 -3 1 7.82 0.72
-5 -3 1 7.04 0.73
5 3 -1 10.66 0.87
5 3 -1 11.96 0.95
-5 3 1 10.09 0.69
5 3 -1 9.92 0.67
-5 3 1 9.15 0.75
5 3 -1 8.13 0.69
-5 3 1 9.04 0.73
5 3 -1 8.78 0.62
4 -3 -1 102 2.74
-4 -3 1 99.81 2.76
-4 -3 1 95.97 2.89
-4 -3 1 100.55 2.67
-4 -3 1 102.09 2.69
-4 -3 1 98.37 2.8
-4 3 1 101.87 2.68
-4 3 1 97.73 2.74
4 3 -1 99.78 2.72
4 3 -1 99.61 2.92
-4 3 1 99.84 2.75
4 3 -1 99.55 2.68
4 3 -1 96.68 2.92
-3 -3 1 10.45 0.7
-3 -3 1 10.99 0.56
3 -3 -1 12.33 0.57
-3 -3 1 10.99 0.62
-3 -3 1 10.81 0.7
-3 -3 1 11.38 0.63
-3 -3 1 11.44 0.57
3 3 -1 10.75 0.69
-3 3 1 12.6 0.59
-3 3 1 10.9 0.57
3 3 -1 11.47 0.68
3 3 -1 11.87 0.58
-3 3 1 12.33 0.53
3 3 -1 11.95 0.54
-2 -3 1 126.76 3.32
2 -3 -1 131.1 3.14
-2 -3 1 127.91 3.24
-2 -3 1 122.66 3.24
-2 -3 1 128.36 3.18
-2 -3 1 128.69 3.21
-2 3 1 131.12 3.33
-2 3 1 129.23 3.12
2 3 -1 127.48 3.32
2 3 -1 124.47 3.32
2 3 -1 131.61 3.2
-2 3 1 127.08 3.15
2 3 -1 124.95 3.3
2 3 -1 127.82 3.16
-2 3 1 129.96 3.16
1 -3 -1 13.42 0.42
-1 -3 1 12.76 0.54
-1 -3 1 12.14 0.44
-1 -3 1 12.83 0.43
-1 -3 1 12.42 0.49
-1 -3 1 12.25 0.53
1 -3 -1 11.83 0.39
-1 -3 1 12.82 0.51
1 3 -1 12.89 0.41
-1 3 1 12.41 0.42
1 3 -1 12.97 0.43
-1 3 1 12.49 0.5
-1 3 1 12.25 0.4
1 3 -1 12.03 0.53
-1 3 1 12.21 0.41
1 3 -1 13.19 0.55
0 -3 1 11.14 0.46
0 -3 -1 11.99 0.47
0 -3 1 12.74 0.48
0 -3 -1 12.57 0.49
0 3 1 12.4 0.5
0 3 -1 11.9 0.52
0 3 -1 12.25 0.49
0 3 -1 12.51 0.44
0 3 -1 12.44 0.37
0 3 -1 12.33 0.47
0 3 1 13.01 0.46
0 3 1 12.18 0.38
0 3 1 12.46 0.49
-1 -3 -1 502.06 11.87
-1 -3 -1 527.46 12
1 -3 1 505.69 11.92
-1 -3 -1 519.01 12.04
-1 -3 -1 518.1 11.88
-1 -3 -1 505.69 12.01
-1 3 -1 496.71 11.93
1 3 1 497.44 11.91
1 3 1 499.08 12.03
1 3 1 498.51 11.88
-1 3 -1 508.5 11.9
1 3 1 503.63 11.82
-1 3 -1 513.78 12.07
-1 3 -1 525.95 11.95
1 3 1 528.67 12.05
-1 3 -1 515.09 11.97
1 3 1 449.47 11.82
2 -3 1 24.91 0.93
-2 -3 -1 26 1.01
-2 -3 -1 25.65 0.86
-2 -3 -1 24 0.93
-2 -3 -1 26.31 0.88
-2 -3 -1 25.78 0.93
-2 -3 -1 26.8 1.02
2 3 1 26.62 0.83
-2 3 -1 26.12 0.88
-2 3 -1 24.89 1.07
2 3 1 24.68 0.98
2 3 1 26.15 0.9
-2 3 -1 25.38 0.9
-2 3 -1 27.11 0.95
-2 3 -1 26.42 0.96
2 3 1 26.69 0.91
2 3 1 26.23 1.02
2 3 1 25.34 0.85
-3 -3 -1 0.69 0.33
-3 -3 -1 1.11 0.26
-3 -3 -1 0.4 0.31
3 -3 1 0.97 0.3
-3 -3 -1 0.71 0.28
3 3 1 0.48 0.25
-3 3 -1 1.18 0.28
-3 3 -1 0.62 0.37
-3 3 -1 0.69 0.12
-3 3 -1 0.91 0.3
-3 3 -1 0.88 0.3
3 3 1 1.27 0.25
3 3 1 0.79 0.23
3 3 1 0.75 0.33
3 3 1 1.13 0.32
-3 3 -1 0.96 0.14
4 -3 1 187.7 4.55
-4 -3 -1 185.54 4.91
4 -3 1 187.45 4.83
-4 -3 -1 182.93 4.85
4 -3 1 192.44 4.6
4 -3 1 196.87 4.94
-4 -3 -1 187.75 5.03
-4 -3 -1 186.37 4.79
-4 3 -1 188.05 4.92
-4 3 -1 185.81 4.91
4 3 1 191.59 4.89
-4 3 -1 187.94 4.53
4 3 1 184.3 5.03
4 3 1 190.41 5
-4 3 -1 180.58 4.79
4 3 1 186.09 4.77
-4 3 -1 183.78 4.5
-4 3 -1 180.06 5.1
4 3 1 188.54 4.78
5 -3 1 10.79 0.58
5 -3 1 10.65 0.83
5 -3 1 11 0.68
-5 -3 -1 11.24 0.87
-5 -3 -1 12.84 1.05
-5 -3 -1 11.46 0.87
5 -3 1 11.43 0.84
5 3 1 11.21 0.73
-5 3 -1 10.38 0.56
-5 3 -1 10.47 1
5 3 1 13.75 0.76
-5 3 -1 10.85 0.9
5 3 1 13.35 1.07
-5 3 -1 11.01 0.87
5 3 1 10.31 0.94
5 3 1 11.73 0.87
-5 3 -1 12.29 0.54
-5 3 -1 12.08 0.83
6 -3 1 104.56 3.25
-6 -3 -1 105.22 3.3
-6 -3 -1 104.52 3.16
6 -3 1 100.51 3.14
-6 -3 -1 109.59 3.48
-6 -3 -1 106.04 3.06
6 -3 1 105.43 2.9
6 -3 1 108.98 3.04
6 3 1 112.56 3.48
6 3 1 107.72 3.24
6 3 1 112.76 3.52
6 3 1 103.03 3.05
-6 3 -1 103.54 3.28
-6 3 -1 105.49 3.33
-6 3 -1 105.91 2.73
-6 3 -1 108.04 3.2
-6 3 -1 100.24 2.76
7 -3 1 0.84 0.38
-7 -3 -1 0.83 0.44
-7 -3 -1 1.53 0.74
-7 -3 -1 0.72 0.55
-7 -3 -1 1.15 0.68
-7 3 -1 1.27 0.65
7 3 1 0.14 0.66
7 3 1 1.01 0.56
7 3 1 1.94 0.7
-7 3 -1 0.96 0.31
-7 3 -1 -0.32 0.55
-7 3 -1 0.61 0.31
7 3 1 0.44 0.38
-8 -3 -1 9.16 1.18
8 -3 1 10.87 0.9
-8 -3 -1 9.83 1.02
-8 -3 -1 8.79 1.14
8 3 1 13.48 1.49
-8 3 -1 11.15 1.12
8 3 1 10.16 1.1
8 3 1 10.27 0.92
-8 3 -1 11.04 0.61
-8 3 -1 9.96 0.64
-8 3 -1 11.34 1.23
9 -3 1 16.9 1.83
-9 -3 -1 15.97 1.59
-9 -3 -1 12.95 1.53
9 -3 1 16.04 1.14
-9 -3 -1 19.13 1.53
-9 3 -1 15.75 1.58
9 3 1 15.73 1.65
9 3 1 15.31 1.2
9 3 1 16.61 1.51
-9 3 -1 16.35 1.46
10 -3 1 18.22 1.32
10 -3 1 17.88 2
-10 -3 -1 18.47 1.46
-10 -3 -1 14.43 1.62
-10 -3 -1 18.02 1.96
10 3 1 19.34 1.77
10 3 1 22.84 2.14
-10 3 -1 15.16 1.67
-10 3 -1 17.15 1.67
-11 -3 -1 5.59 1.51
11 -3 1 3.16 1.49
-11 -3 -1 5.8 1.59
-11 -3 -1 6.19 1.14
-11 3 -1 3.18 1.25
11 3 1 4.21 1.49
-11 3 -1 6.29 1.52
-12 -3 -1 33.95 4.35
12 -3 1 30.92 2.87
-12 -3 -1 32.35 2.13
-12 3 -1 24.24 2.21
12 3 1 25.96 2.7
-12 3 -1 28.45 2.63
-13 -3 -1 2.42 1.07
13 -3 1 1.02 1.76
-13 3 -1 -0.04 1.48
13 3 1 4.92 1.92
-13 3 -1 2.98 1.76
-14 -3 -1 6.46 1.1
14 -3 1 5.22 2.21
-14 3 -1 7.35 2.07
14 3 1 7.13 2.04
-14 -4 1 1.04 1
14 -4 -1 -1.29 1.85
-14 4 1 0.62 1.56
14 4 -1 2.54 1.78
13 -4 -1 3.05 1.62
-13 -4 1 0.69 1.03
13 4 -1 4.89 1.88
-13 4 1 1.94 1.48
-13 4 1 1.12 1.42
-12 -4 1 -0.62 2.03
-12 -4 1 -1.01 1.57
12 -4 -1 0.93 1.36
-12 -4 1 0.62 0.99
12 4 -1 -0.02 1.45
-12 4 1 0.89 1.2
-12 4 1 3.69 1.39
11 -4 -1 8.55 1.67
-11 -4 1 7.69 1.18
-11 -4 1 8.3 1.41
-11 -4 1 5.79 1.51
-11 4 1 10.82 1.5
11 4 -1 7.98 1.58
-11 4 1 8.55 1.47
10 -4 -1 24.49 2.24
-10 -4 1 19.48 1.85
-10 -4 1 21.58 1.85
10 -4 -1 21.76 1.34
-10 -4 1 21.37 1.68
10 4 -1 19.95 1.99
-10 4 1 24.17 1.92
-10 4 1 20.84 1.65
9 -4 -1 12.68 0.99
-9 -4 1 13.13 1.48
9 -4 -1 14.02 1.6
-9 -4 1 13.76 1.33
-9 -4 1 13.47 1.2
-9 4 1 13.52 1.26
9 4 -1 10.96 1.4
-9 4 1 12.04 1.33
-8 -4 1 19.16 1.48
8 -4 -1 19.4 1.03
-8 -4 1 21.23 1.39
-8 -4 1 19.25 1.59
8 -4 -1 21.5 1.69
-8 -4 1 17.72 1.04
8 4 -1 19.37 1.18
-8 4 1 19.39 1.46
-8 4 1 18.29 1.29
8 4 -1 21.01 1.59
-7 -4 1 -0.3 0.58
-7 -4 1 0.36 0.6
7 -4 -1 0.77 0.32
-7 -4 1 0.7 0.53
-7 4 1 0.99 0.52
7 4 -1 0.38 0.6
-7 4 1 1 0.55
-7 4 1 0.43 0.51
7 4 -1 0.36 0.52
7 4 -1 0.41 0.37
6 -4 -1 20.9 1.09
6 -4 -1 21.88 0.8
-6 -4 1 20.56 1.22
-6 -4 1 22.28 1.17
-6 -4 1 21.87 1.35
-6 4 1 19.54 1.15
6 4 -1 19.54 1.02
6 4 -1 20.13 1.28
-6 4 1 21.82 1.13
6 4 -1 19.01 1.28
-6 4 1 20.61 1.05
-5 -4 1 19.07 0.89
-5 -4 1 19.04 1.02
5 -4 -1 21.82 0.99
-5 -4 1 21.59 1.11
-5 4 1 19.68 0.92
5 4 -1 21.51 1.17
5 4 -1 20.13 1.15
-5 4 1 21.4 1.01
-5 4 1 20.53 1.02
5 4 -1 20.74 0.92
5 4 -1 21.67 0.96
-4 -4 1 25.49 1.1
-4 -4 1 24.99 1.19
-4 -4 1 26.79 1.1
-4 -4 1 25.27 1.01
-4 -4 1 26.4 0.99
4 -4 -1 27.71 1
4 4 -1 26.83 1.2
-4 4 1 26.59 0.96
-4 4 1 25.33 1.02
4 4 -1 26.8 1.19
4 4 -1 26.47 1.01
-4 4 1 26.82 1.02
4 4 -1 25.69 0.96
-3 -4 1 62.26 1.79
-3 -4 1 61.26 1.76
-3 -4 1 64.97 1.96
-3 -4 1 65.13 1.85
3 -4 -1 62.31 1.71
3 4 -1 63.78 1.74
3 4 -1 61.54 1.93
-3 4 1 62.49 1.68
-3 4 1 61.48 1.73
3 4 -1 63.69 1.78
3 4 -1 61.13 1.94
3 4 -1 61.3 1.95
-3 4 1 63.82 1.74
-2 -4 1 49.06 1.39
2 -4 -1 49.21 1.27
-2 -4 1 48.72 1.37
-2 -4 1 48.5 1.43
-2 -4 1 51.78 1.46
2 4 -1 48.5 1.52
-2 4 1 47.58 1.29
-2 4 1 48.98 1.3
2 4 -1 48.87 1.33
-2 4 1 48.72 1.26
2 4 -1 48.41 1.52
2 4 -1 49.84 1.51
-2 4 1 49.2 1.52
-1 -4 1 12.3 0.55
-1 -4 1 12.7 0.52
-1 -4 1 13.24 0.45
-1 -4 1 13.69 0.44
-1 -4 1 13.56 0.51
1 -4 -1 12.97 0.37
-1 4 1 12.69 0.55
1 4 -1 12.56 0.36
1 4 -1 12 0.58
-1 4 1 12.79 0.42
1 4 -1 11.11 0.57
-1 4 1 12 0.4
1 4 -1 12.65 0.36
1 4 -1 12.14 0.56
0 -4 1 92.24 2.3
0 -4 -1 90.21 2.31
0 4 -1 87.75 2.4
0 4 1 90.25 2.29
0 4 -1 93.36 2.27
0 4 -1 90.5 2.32
0 4 -1 90.52 2.3
0 4 1 90.61 2.32
0 4 1 90.85 2.31
0 4 1 92.33 2.25
-1 -4 -1 12.27 0.6
1 -4 1 12.41 0.47
-1 -4 -1 12.62 0.42
-1 -4 -1 12.48 0.57
-1 -4 -1 12 0.43
-1 4 -1 12.1 0.46
1 4 1 11.33 0.57
-1 4 -1 11.67 0.5
1 4 1 11.69 0.54
-1 4 -1 12.33 0.5
-1 4 -1 11.65 0.52
1 4 1 12.79 0.61
1 4 1 12.45 0.47
-1 4 -1 12.53 0.66
-2 -4 -1 1.05 0.3
-2 -4 -1 1.13 0.25
-2 -4 -1 0.94 0.3
-2 -4 -1 1.15 0.24
2 -4 1 0.65 0.24
-2 -4 -1 0.95 0.2
-2 4 -1 1.2 0.25
2 4 1 0.59 0.23
2 4 1 0.75 0.28
2 4 1 0.9 0.23
2 4 1 1.47 0.3
2 4 1 1.18 0.18
-2 4 -1 1.26 0.27
2 4 1 1.14 0.2
-2 4 -1 1.12 0.28
-2 4 -1 1.12 0.24
-2 4 -1 1.65 0.39
-3 -4 -1 0.49 0.31
-3 -4 -1 0.71 0.28
3 -4 1 0.4 0.28
-3 -4 -1 1 0.25
-3 -4 -1 0.46 0.33
3 4 1 0.43 0.19
3 4 1 0.44 0.22
-3 4 -1 0.68 0.29
-3 4 -1 0.16 0.24
-3 4 -1 0.54 0.28
-3 4 -1 0.91 0.4
3 4 1 0.83 0.28
3 4 1 0.54 0.3
3 4 1 0.78 0.34
3 4 1 0.44 0.34
4 -4 1 39.49 1.46
-4 -4 -1 40.92 1.62
-4 -4 -1 42.1 1.54
-4 -4 -1 40.68 1.48
-4 4 -1 41.73 1.5
-4 4 -1 40.04 1.4
-4 4 -1 41.14 1.48
4 4 1 39.66 1.6
-4 4 -1 38.72 1.67
4 4 1 41.72 1.55
4 4 1 39.87 1.37
4 4 1 38.7 1.45
4 4 1 40.05 1.35
5 -4 1 22.45 0.89
-5 -4 -1 24.31 1.21
5 -4 1 23.79 1.17
5 -4 1 25.82 1.16
5 -4 1 24.31 0.85
-5 -4 -1 25.07 1.27
-5 -4 -1 23.68 1.36
-5 4 -1 25.59 1.24
-5 4 -1 27.41 1.16
-5 4 -1 23.37 1.2
5 4 1 24.8 1.07
-5 4 -1 23.56 1.4
5 4 1 24.97 1.33
5 4 1 24.8 1.21
5 4 1 25.07 1.31
5 4 1 24.11 1.07
6 -4 1 43.44 1.4
6 -4 1 43.09 1.76
-6 -4 -1 42.8 1.75
-6 -4 -1 40.58 1.77
-6 -4 -1 46.8 2.02
6 -4 1 41.61 1.67
6 -4 1 42.91 1.51
6 4 1 42.71 1.59
6 4 1 44.15 1.95
-6 4 -1 42.83 1.82
6 4 1 42.42 1.93
-6 4 -1 42.77 1.7
6 4 1 42.3 1.77
-6 4 -1 41.14 1.75
-7 -4 -1 16.54 1.33
-7 -4 -1 20.03 1.14
-7 -4 -1 19.65 1.33
7 -4 1 19.96 0.98
-7 -4 -1 21.42 1.57
-7 4 -1 20.93 1.31
7 4 1 20.13 1.5
7 4 1 19.34 1.42
7 4 1 19.78 1.36
-7 4 -1 21.57 1.46
7 4 1 19.47 1.12
-8 -4 -1 59.5 2.7
-8 -4 -1 58.03 2.35
8 -4 1 62.14 2.04
-8 -4 -1 56.58 2.05
-8 -4 -1 56.51 2.43
-8 4 -1 58.06 2.38
8 4 1 56.32 2.14
8 4 1 60.07 2.44
8 4 1 52.06 2.52
-8 4 -1 59.42 2.56
-9 -4 -1 8.39 1.22
9 -4 1 11.51 1.01
-9 -4 -1 9.43 1.44
-9 -4 -1 9.89 1.14
-9 4 -1 9.84 1.24
-9 4 -1 8.24 1.23
9 4 1 8.79 0.96
9 4 1 11.33 1.54
9 4 1 12.88 1.38
-10 -4 -1 17.65 1.72
10 -4 1 16.91 2.04
10 -4 1 15.75 1.26
-10 -4 -1 15.03 1.78
-10 -4 -1 17.91 1.55
10 4 1 15.04 1.56
-10 4 -1 16.93 1.73
-10 4 -1 18.84 1.75
10 4 1 24.62 2.26
-11 -4 -1 1.27 1.32
11 -4 1 1.08 1.25
-11 -4 -1 0.04 1.28
-11 -4 -1 2.12 1.01
11 4 1 0.47 1.02
-11 4 -1 -0.22 1.18
11 4 1 1.37 1.17
-11 4 -1 3.09 1.22
-12 -4 -1 -0.03 1.01
12 -4 1 0.5 1.38
-12 4 -1 0.39 1.28
-12 4 -1 0.68 1.34
12 4 1 2.01 1.56
13 -4 1 0.83 1.6
-13 -4 -1 2 1.14
13 4 1 2.29 1.76
-13 4 -1 1.7 1.62
-14 -4 -1 5.36 1.24
14 4 1 7.51 2.2
-14 4 -1 7.23 1.94
-15 -5 1 8.68 1.26
-14 -5 1 -0.14 1.13
14 -5 -1 1.78 1.97
14 5 -1 1.42 1.97
-14 5 1 0.39 1.52
-13 -5 1 23.65 1.89
13 -5 -1 22.1 2.71
-13 5 1 17.45 2.82
-13 5 1 22.77 2.17
13 5 -1 27.37 2.96
12 -5 -1 1.81 1.44
-12 -5 1 0.22 1.01
-12 5 1 -1.63 1.08
-12 5 1 -0.9 1.09
12 5 -1 0.41 1.27
-11 -5 1 9.05 1.57
-11 -5 1 7.31 1.59
-11 -5 1 14.21 1.46
11 -5 -1 11.93 1.94
-11 5 1 13.45 1.69
-11 5 1 9.95 1.42
11 5 -1 10.36 1.83
-10 -5 1 0.52 1.07
-10 -5 1 2.01 1.11
10 -5 -1 1.45 0.59
-10 -5 1 0.86 0.84
10 -5 -1 0.09 0.98
-10 5 1 0.92 0.88
10 5 -1 1.15 1.12
-10 5 1 1.1 0.9
9 -5 -1 8.87 0.84
-9 -5 1 7.48 1.12
-9 -5 1 10.38 1.13
-9 -5 1 11.87 1.5
9 -5 -1 10.08 1.41
-9 5 1 8.62 1.16
9 5 -1 10.04 1.47
-9 5 1 9.44 1.07
-8 -5 1 1.41 0.78
-8 -5 1 2.39 0.88
-8 -5 1 1.64 0.67
8 -5 -1 2.81 0.48
8 5 -1 1.78 0.84
-8 5 1 2.56 0.7
-8 5 1 1.29 0.69
8 5 -1 3.1 0.92
-7 -5 1 36.78 1.73
-7 -5 1 40.25 1.81
-7 -5 1 41.78 2.02
7 -5 -1 40.47 1.32
7 5 -1 40.15 1.95
-7 5 1 44.42 1.82
-7 5 1 37.15 1.72
7 5 -1 41.37 1.97
-7 5 1 40.26 1.64
-6 -5 1 1.48 0.62
6 -5 -1 0.57 0.64
-6 -5 1 0.39 0.46
-6 -5 1 0.51 0.32
-6 -5 1 1.25 0.51
6 -5 -1 0.96 0.22
6 -5 -1 0.9 0.19
-6 5 1 1.16 0.43
6 5 -1 1.69 0.64
6 5 -1 1.09 0.39
-6 5 1 0.78 0.41
-6 5 1 1.47 0.49
6 5 -1 0.84 0.55
-5 -5 1 132.93 3.75
-5 -5 1 127.08 3.69
-5 -5 1 137.5 3.92
5 -5 -1 150.06 4.01
-5 -5 1 128.98 3.57
-5 5 1 132.57 3.63
5 5 -1 133.88 3.91
5 5 -1 128.74 3.59
-5 5 1 132.01 3.61
-5 5 1 134.62 3.54
5 5 -1 134.89 3.56
5 5 -1 128.93 3.87
-4 -5 1 6.89 0.64
-4 -5 1 5.79 0.65
-4 -5 1 6.36 0.5
-4 -5 1 5.46 0.55
-4 5 1 7.19 0.76
4 5 -1 6.25 0.49
4 5 -1 5.16 0.62
4 5 -1 6.52 0.65
-4 5 1 6.32 0.51
-4 5 1 6.7 0.55
-4 5 1 6.46 0.49
-3 -5 1 384.9 9.35
-3 -5 1 379.42 9.42
-3 -5 1 406.17 9.48
-3 -5 1 388.76 9.39
-3 -5 1 391.41 9.55
3 5 -1 381.55 9.54
-3 5 1 395.81 9.62
3 5 -1 390.23 9.58
-3 5 1 396.53 9.27
3 5 -1 390.45 9.55
-3 5 1 382.86 9.26
3 5 -1 393.56 9.3
-3 5 1 381.91 9.21
-2 -5 1 0.54 0.19
-2 -5 1 -0.03 0.22
-2 -5 1 0.54 0.24
-2 -5 1 0.39 0.18
-2 -5 1 0.28 0.22
2 5 -1 0.69 0.17
2 5 -1 1.09 0.32
-2 5 1 0.47 0.13
-2 5 1 0.57 0.14
2 5 -1 0.65 0.25
2 5 -1 0.72 0.15
-2 5 1 0.55 0.28
2 5 -1 0.81 0.27
-2 5 1 0.8 0.12
-1 -5 1 5.43 0.41
-1 -5 1 5.22 0.25
-1 -5 1 4.76 0.36
1 5 -1 4.52 0.41
1 5 -1 4.91 0.3
-1 5 1 4.9 0.28
1 5 -1 5.34 0.43
1 5 -1 5.49 0.42
-1 5 1 5.44 0.42
1 5 -1 5.34 0.39
0 -5 -1 390.73 9.36
0 -5 1 393.3 9.35
0 5 -1 390.88 9.32
0 5 1 392.64 9.35
0 5 1 389.78 9.34
0 5 -1 394.61 9.35
0 5 1 403.69 9.37
0 5 1 398.09 9.34
0 5 -1 399.23 9.38
-1 -5 -1 2.3 0.32
-1 -5 -1 2.01 0.15
-1 -5 -1 1.6 0.14
1 -5 1 1.84 0.2
-1 5 -1 1.77 0.34
1 5 1 1.96 0.24
1 5 1 1.43 0.25
1 5 1 1.46 0.28
-1 5 -1 1.76 0.22
-1 5 -1 1.9 0.2
-1 5 -1 1.95 0.24
1 5 1 1.78 0.28
-2 -5 -1 23.26 0.83
-2 -5 -1 22.32 0.92
2 -5 1 22.54 0.78
-2 -5 -1 23.76 0.81
-2 -5 -1 24.37 0.92
-2 -5 -1 22.26 0.98
-2 5 -1 22.49 0.87
2 5 1 23.13 0.86
2 5 1 22.69 0.7
-2 5 -1 22.9 0.8
2 5 1 22.7 0.95
2 5 1 22.35 0.72
-2 5 -1 22.58 0.79
2 5 1 24.37 0.84
2 5 1 23.84 0.99
-2 5 -1 23.81 1.07
-2 5 -1 21.23 0.85
-3 -5 -1 136.64 3.69
3 -5 1 135.15 3.59
-3 -5 -1 140.9 3.69
-3 -5 -1 137.15 3.57
-3 -5 -1 134.4 3.78
-3 5 -1 140.66 3.65
3 5 1 137.87 3.67
3 5 1 136.01 3.54
-3 5 -1 145.7 3.65
3 5 1 140.36 3.51
-3 5 -1 140.16 3.54
-3 5 -1 135.76 3.58
3 5 1 137.02 3.62
-3 5 -1 131.64 3.88
3 5 1 138.79 3.79
3 5 1 139.3 3.81
-4 -5 -1 109.21 3.26
4 -5 1 113.66 3.09
-4 -5 -1 109.1 3.15
-4 -5 -1 109.33 3.1
-4 -5 -1 104.35 2.98
-4 5 -1 109.48 3.08
4 5 1 112.6 2.99
-4 5 -1 108.57 3.07
4 5 1 105.03 3.24
-4 5 -1 110.48 2.98
4 5 1 109.5 2.95
4 5 1 112.96 3.09
-4 5 -1 105.37 3.37
4 5 1 106.43 3.15
-5 -5 -1 188.17 5.09
5 -5 1 193.84 4.58
5 -5 1 185.64 4.58
-5 -5 -1 194.66 5.32
5 -5 1 188.03 5.08
-5 -5 -1 194.32 5.18
-5 5 -1 183.03 5.41
5 5 1 189.97 5.09
5 5 1 190.38 4.96
-5 5 -1 189.74 5.1
5 5 1 194.79 4.96
-5 5 -1 185.24 5.07
5 5 1 194.54 5.33
-5 5 -1 189.38 4.98
5 5 1 190.51 5.23
-6 -5 -1 9.03 0.9
-6 -5 -1 6.59 0.83
-6 -5 -1 6.22 0.92
6 -5 1 6.83 0.56
6 -5 1 7.33 0.8
6 -5 1 7.54 0.54
6 5 1 5.4 0.61
6 5 1 6.77 0.87
-6 5 -1 6.19 0.79
6 5 1 7.31 0.84
-6 5 -1 8.11 0.79
6 5 1 5.25 0.77
-6 5 -1 8.7 1.12
-6 5 -1 5.73 0.72
-7 -5 -1 9.73 1.08
7 -5 1 9.31 0.7
-7 -5 -1 8.69 0.93
7 -5 1 9.27 0.8
-7 -5 -1 10.18 1.18
-7 5 -1 11.07 1
7 5 1 9.45 0.82
7 5 1 8.49 1.13
-7 5 -1 9.2 1.01
7 5 1 7.76 0.93
7 5 1 9.19 1.18
-8 -5 -1 8.33 0.89
-8 -5 -1 9.97 1.32
-8 -5 -1 8.96 1.04
8 -5 1 9.44 0.81
-8 -5 -1 8.15 1.19
-8 5 -1 8.86 1.17
8 5 1 6.18 0.95
8 5 1 8.91 0.86
8 5 1 9.44 1.34
-8 5 -1 8.08 1.04
-9 -5 -1 3.16 1.05
9 -5 1 1.24 0.55
-9 -5 -1 1.7 1.1
-9 -5 -1 2.64 0.88
9 5 1 4.83 1.2
-9 5 -1 1.64 0.9
9 5 1 2.79 0.92
-9 5 -1 2.12 0.89
-10 -5 -1 7.42 1.21
-10 -5 -1 5.89 1.34
-10 -5 -1 7.44 1.47
10 -5 1 4.22 1.32
10 -5 1 5.52 0.82
10 5 1 6.25 1.34
10 5 1 6.66 1.21
-10 5 -1 6.21 1.33
-10 5 -1 7.46 1.28
-11 -5 -1 8.45 1.33
11 -5 1 6.19 1.68
-11 5 -1 8.56 1.55
-11 5 -1 5.73 1.36
11 5 1 7.57 1.64
11 5 1 7.63 1.38
12 -5 1 15.48 2.16
-12 -5 -1 15.87 1.66
-12 5 -1 13.24 1.86
-12 5 -1 18.77 2.22
12 5 1 15.49 1.94
12 5 1 13.66 2.06
13 -5 1 5.13 1.86
-13 -5 -1 4.06 1.32
-13 5 -1 4.29 1.64
13 5 1 6.35 1.95
-14 -5 -1 2.18 1.25
14 5 1 0.98 1.86
-14 5 -1 0.14 1.7
-15 -6 1 3.33 1.45
-14 -6 1 2.33 1.29
14 -6 -1 2.71 1.9
14 6 -1 1.62 1.96
-14 6 1 3.58 1.75
13 -6 -1 1.12 1.8
-13 -6 1 1.09 1.2
13 6 -1 -1.2 1.6
-13 6 1 1.64 1.4
12 -6 -1 0.17 1.31
-12 -6 1 0.8 1.13
-12 6 1 2.29 1.27
-12 6 1 2.07 1.24
12 6 -1 0.58 1.3
-11 -6 1 19.59 1.69
11 -6 -1 21.65 2.22
11 -6 -1 22.91 2.28
-11 6 1 18.29 1.78
11 6 -1 20.47 2.15
-11 6 1 19.45 1.76
-10 -6 1 -0.84 0.78
10 -6 -1 0.87 1.15
10 -6 -1 -0.3 0.5
-10 -6 1 0.22 1.16
-10 -6 1 0.45 1.02
-10 6 1 0.49 0.81
-10 6 1 -0.09 0.85
10 6 -1 0.15 1.05
-9 -6 1 38.36 2
-9 -6 1 32.35 2.27
9 -6 -1 34.77 1.48
9 -6 -1 36.54 2.45
-9 -6 1 32.21 1.95
-9 6 1 36.55 1.87
9 6 -1 34.31 2.18
-9 6 1 35.7 1.99
-8 -6 1 23.99 1.56
-8 -6 1 22.63 1.54
-8 -6 1 21.67 1.74
8 -6 -1 23.56 1.04
8 6 -1 24.4 1.8
8 6 -1 22.49 1.67
-8 6 1 23.15 1.52
-8 6 1 22.59 1.4
-7 -6 1 32.54 1.69
7 -6 -1 33.77 1.07
-7 -6 1 30.6 1.59
-7 -6 1 36.6 1.9
-7 6 1 31.06 1.45
7 6 -1 31.61 1.77
7 6 -1 32.09 1.76
-7 6 1 34.52 1.59
-7 6 1 31.48 1.62
-6 -6 1 1.56 0.57
-6 -6 1 1.46 0.38
-6 -6 1 1.26 0.53
-6 -6 1 2.11 0.67
-6 6 1 1.89 0.45
-6 6 1 1.25 0.43
6 6 -1 1.09 0.55
-6 6 1 1.59 0.5
6 6 -1 0.63 0.56
-5 -6 1 0.01 0.43
-5 -6 1 -0.11 0.41
-5 -6 1 -0.17 0.25
-5 -6 1 -0.25 0.36
-5 6 1 0.32 0.31
5 6 -1 0.08 0.25
5 6 -1 -0.52 0.42
5 6 -1 0.59 0.45
-5 6 1 0.05 0.3
-5 6 1 0.27 0.34
-4 -6 1 6.48 0.66
-4 -6 1 8.91 0.61
-4 -6 1 7.86 0.67
-4 -6 1 8.74 0.73
-4 6 1 8.11 0.55
4 6 -1 8.19 0.78
-4 6 1 6.83 0.72
4 6 -1 7.95 0.52
-4 6 1 7.62 0.54
4 6 -1 6.53 0.73
-4 6 1 7.24 0.49
-3 -6 1 67.21 1.93
-3 -6 1 67.06 2.1
-3 -6 1 65.76 1.99
-3 -6 1 65.65 1.88
-3 -6 1 66.87 1.98
-3 6 1 68.36 1.77
3 6 -1 64.94 2.08
-3 6 1 66.37 1.77
3 6 -1 65.5 2.11
3 6 -1 64.93 2.07
3 6 -1 68.28 1.86
-3 6 1 67.71 2.14
3 6 -1 64.28 1.79
-3 6 1 66.4 1.72
-2 -6 1 39.87 1.35
-2 -6 1 40.59 1.18
-2 -6 1 40.82 1.21
-2 -6 1 39.49 1.26
-2 -6 1 41.68 1.3
2 6 -1 41.89 1.37
-2 6 1 40.6 1.04
2 6 -1 41.88 1.06
-2 6 1 39.96 1.01
-2 6 1 42.53 1.42
2 6 -1 39.17 1.08
2 6 -1 38.85 1.37
2 6 -1 37.84 1.36
-1 -6 1 301.28 7.26
-1 -6 1 306.96 7.03
-1 -6 1 303.77 7.04
1 6 -1 294.26 7.28
-1 6 1 298.49 7.3
1 6 -1 289.74 7.34
-1 6 1 306.88 7.07
1 6 -1 301.4 7.09
1 6 -1 295.92 7.21
1 6 -1 297.6 7.27
0 -6 1 60.73 1.62
0 -6 -1 59.28 1.64
0 6 -1 59.65 1.66
0 6 1 58.54 1.64
0 6 -1 56.78 1.78
0 6 -1 60.35 1.59
0 6 1 60.64 1.63
0 6 -1 60.67 1.64
0 6 1 61.96 1.65
0 6 1 61.5 1.61
1 -6 1 5.94 0.33
-1 -6 -1 6.07 0.48
1 6 1 5.62 0.47
-1 6 -1 5.81 0.38
-1 6 -1 5.93 0.55
1 6 1 5.06 0.39
-1 6 -1 5.89 0.37
-1 6 -1 5.54 0.33
1 6 1 5.58 0.46
1 6 1 5.86 0.43
-2 -6 -1 16.23 0.74
-2 -6 -1 14.95 0.6
-2 -6 -1 16.54 0.77
-2 -6 -1 14.2 0.8
-2 -6 -1 15.23 0.64
2 -6 1 15.99 0.57
-2 6 -1 14.11 0.65
-2 6 -1 14.55 0.67
2 6 1 15.1 0.83
2 6 1 14.13 0.69
-2 6 -1 14.5 0.59
-2 6 -1 15.95 0.94
2 6 1 13.9 0.77
-2 6 -1 14.24 0.62
-3 -6 -1 33.83 1.16
-3 -6 -1 32.5 1.12
-3 -6 -1 32.22 1.34
-3 -6 -1 30.55 1.21
-3 -6 -1 33.27 1.24
3 -6 1 34.67 1.44
3 6 1 31.48 1.2
3 6 1 30.99 1.15
-3 6 -1 30.69 1.07
3 6 1 31.63 1.01
-3 6 -1 30.81 1.16
-3 6 -1 31.45 1.12
3 6 1 33.01 1.06
-3 6 -1 31.84 1.43
3 6 1 32.61 1.32
-3 6 -1 31.05 1.17
3 6 1 32.93 1.36
-4 -6 -1 8.87 0.65
-4 -6 -1 7.99 0.79
-4 -6 -1 10.57 0.78
-4 6 -1 10 0.94
4 6 1 10.55 0.62
4 6 1 11.57 0.92
-4 6 -1 10.69 0.75
4 6 1 9.95 0.64
4 6 1 10.34 0.75
-4 6 -1 9.68 0.66
-4 6 -1 9.58 0.71
4 6 1 10.63 0.81
-5 -6 -1 18.5 0.94
-5 -6 -1 16.45 1.21
-5 -6 -1 16.28 1.07
-5 -6 -1 16.13 1.09
5 6 1 15.51 0.85
5 6 1 17.66 1.19
-5 6 -1 17.47 0.95
5 6 1 16.51 1.11
-5 6 -1 15.2 0.96
5 6 1 14.69 1
5 6 1 15.65 0.87
-5 6 -1 17.02 1.02
-5 6 -1 16.29 1.26
6 -6 1 0.67 0.25
-6 -6 -1 0.58 0.59
6 -6 1 0.45 0.23
-6 -6 -1 0.53 0.53
-6 -6 -1 0.01 0.51
6 6 1 0.55 0.55
-6 6 -1 0.37 0.45
6 6 1 1.07 0.52
6 6 1 0.7 0.35
6 6 1 0.87 0.59
-6 6 -1 0.3 0.46
-6 6 -1 1.01 0.53
-6 6 -1 0.28 0.69
7 -6 1 113.21 3.03
-7 -6 -1 115.75 3.85
-7 -6 -1 118.85 3.57
-7 -6 -1 111.73 3.64
7 6 1 107.94 3.8
7 6 1 105.54 3.28
7 6 1 113.91 3.55
-7 6 -1 104.14 3.38
7 6 1 108.68 3.75
-7 6 -1 108.24 3.55
-8 -6 -1 2.95 0.9
8 -6 1 4.32 0.6
-8 -6 -1 1.91 0.62
-8 -6 -1 2.66 1.01
-8 -6 -1 2.04 0.8
8 6 1 2.99 0.84
8 6 1 3.34 0.61
8 6 1 3.55 0.92
-8 6 -1 2.11 0.79
-8 6 -1 3.26 0.84
-9 -6 -1 32.15 2.35
-9 -6 -1 31.9 2.01
9 -6 1 32.27 1.51
-9 -6 -1 28.27 1.99
9 6 1 33.12 2
9 6 1 34.95 2.32
-9 6 -1 36.82 2.05
-9 6 -1 31.43 2.06
-10 -6 -1 0.52 0.94
10 -6 1 0.58 0.6
10 6 1 -0.49 0.84
-10 6 -1 -0.08 0.93
-10 6 -1 1.29 1.03
10 6 1 0.84 1.12
11 -6 1 1.17 1.38
-11 -6 -1 0.46 1.05
11 6 1 1.09 1.07
11 6 1 1.24 1.29
-11 6 -1 1.51 1.22
-11 6 -1 0.59 1.15
12 -6 1 1.95 1.49
-12 -6 -1 3.58 1.29
12 6 1 2.95 1.62
-12 6 -1 1.53 1.4
-12 6 -1 1.82 1.38
-13 -6 -1 -1.8 1.15
13 -6 1 0.95 1.8
-13 6 -1 -0.39 1.49
13 6 1 -0.75 1.38
-14 -6 -1 -0.47 1.25
-14 6 -1 0.5 1.65
14 6 1 -0.27 1.82
-14 -7 1 4.17 1.43
14 -7 -1 9.87 3.52
14 7 -1 -0.54 1.84
-14 7 1 1.63 1.58
-13 -7 1 11.73 1.64
13 -7 -1 7.77 2.05
13 7 -1 12.96 2.33
-13 7 1 8.52 1.65
12 -7 -1 17.28 2.29
-12 -7 1 15.95 1.75
-12 7 1 14.91 1.82
-12 7 1 15.17 1.76
12 7 -1 15.92 2.29
11 -7 -1 16.33 2.09
-11 -7 1 21.85 1.82
11 -7 -1 20.1 1.55
-11 7 1 22.15 1.96
-11 7 1 18.3 1.68
11 7 -1 24.97 2.33
10 -7 -1 2.12 1.2
-10 -7 1 6.02 1.15
10 -7 -1 4.74 0.72
-10 7 1 4.94 1.06
10 7 -1 3.46 1.18
-10 7 1 4.02 1.04
-9 -7 1 1.64 0.98
-9 -7 1 0.44 1
-9 -7 1 0.57 0.79
9 -7 -1 1.14 0.45
-9 7 1 0.33 0.69
-9 7 1 1.92 0.78
9 7 -1 2.06 1.03
-8 -7 1 0.08 0.66
-8 -7 1 1.25 0.84
8 -7 -1 0.28 0.31
-8 -7 1 1.11 0.78
8 7 -1 -0.1 0.68
8 7 -1 0.13 0.41
8 7 -1 -0.51 0.77
-8 7 1 0.36 0.57
-8 7 1 0.79 0.63
-7 -7 1 1.81 0.47
-7 -7 1 2.45 0.83
-7 -7 1 2.82 0.77
-7 -7 1 1.24 0.61
7 7 -1 2.25 0.81
7 7 -1 1.96 0.73
-7 7 1 1.85 0.57
-7 7 1 2.8 0.66
7 7 -1 2.34 0.49
-7 7 1 1.93 0.55
-6 -7 1 18.02 1.35
-6 -7 1 16.33 1.15
-6 -7 1 18.15 1.21
-6 -7 1 15.21 0.94
6 7 -1 16.23 1.24
-6 7 1 16.61 0.92
-6 7 1 14.86 0.99
6 7 -1 14.85 0.9
6 7 -1 15.67 1.3
6 7 -1 15.81 0.9
-6 7 1 15.97 0.96
-5 -7 1 60.94 1.91
-5 -7 1 60.3 2.05
-5 -7 1 60.1 2.2
-5 -7 1 59.87 2.08
-5 7 1 57.36 1.82
-5 7 1 57.91 1.77
5 7 -1 58.03 2.15
5 7 -1 59.05 1.82
-5 7 1 59.48 1.86
5 7 -1 58.18 1.86
-5 7 1 56.13 2.25
5 7 -1 57.34 2.19
-4 -7 1 21.18 0.95
-4 -7 1 24.27 1.09
-4 -7 1 23.48 1.08
-4 -7 1 22.43 1.18
4 7 -1 22.95 0.87
-4 7 1 22.44 0.87
4 7 -1 23.1 0.93
4 7 -1 24.19 1.17
-4 7 1 22.12 0.86
4 7 -1 22.46 1.19
-4 7 1 22.6 0.81
-4 7 1 22.68 1.28
-3 -7 1 59.11 1.76
-3 -7 1 60.22 1.71
-3 -7 1 57.29 1.81
-3 -7 1 59.38 1.84
-3 -7 1 58.59 1.94
3 7 -1 56.61 1.91
3 7 -1 58.45 1.63
3 7 -1 59.83 1.59
3 7 -1 56.34 1.91
-3 7 1 57.81 1.5
-3 7 1 58.34 2.01
-3 7 1 58.59 1.55
3 7 -1 58.35 1.96
-3 7 1 57.17 1.55
-2 -7 1 35.79 1.07
-2 -7 1 35.92 1.26
-2 -7 1 34.57 1.2
-2 -7 1 33.83 1.16
2 7 -1 36.95 1.32
-2 7 1 35.87 0.91
2 7 -1 33.69 1.29
2 7 -1 36.65 1.28
-2 7 1 35.97 1.34
-1 -7 1 0.02 0.21
1 7 -1 0.73 0.25
1 7 -1 -0.21 0.26
1 7 -1 0.28 0.22
-1 7 1 -0.03 0.07
1 7 -1 0.37 0.24
-1 7 1 0.45 0.27
-1 7 1 0.4 0.14
0 -7 -1 0.3 0.19
0 -7 1 0.54 0.19
0 7 1 0.15 0.19
0 7 1 0.25 0.21
0 7 1 0.36 0.17
0 7 -1 0.47 0.28
0 7 1 0.35 0.18
0 7 -1 0.08 0.17
0 7 -1 0.25 0.2
0 7 -1 0.17 0.2
-1 -7 -1 178.37 4.43
-1 7 -1 175.24 4.58
-1 7 -1 173.38 4.21
1 7 1 175.42 4.43
1 7 1 169.02 4.33
-1 7 -1 170.98 4.25
1 7 1 168.46 4.4
1 7 1 178.44 4.37
-1 7 -1 176.61 4.27
-2 -7 -1 134.12 3.35
-2 -7 -1 128.12 3.57
-2 -7 -1 128.38 3.46
-2 -7 -1 136.05 3.51
-2 -7 -1 133.26 3.31
-2 7 -1 133.44 3.74
-2 7 -1 134.08 3.37
-2 7 -1 129.82 3.32
2 7 1 129.18 3.44
2 7 1 130.56 3.57
-2 7 -1 133.57 3.28
-2 7 -1 134.11 3.36
2 7 1 132.93 3.6
-3 -7 -1 52.46 1.82
-3 -7 -1 49.34 1.7
-3 -7 -1 48.72 1.69
-3 -7 -1 50.82 1.61
-3 -7 -1 52.85 1.57
-3 7 -1 53.96 1.57
-3 7 -1 48.98 1.6
3 7 1 49.23 1.82
-3 7 -1 51.3 1.52
3 7 1 50.2 1.4
3 7 1 50.5 1.78
-3 7 -1 51.43 1.62
3 7 1 52.1 1.68
-3 7 -1 49.44 1.92
-4 -7 -1 28.89 1.27
-4 -7 -1 27.34 1.1
-4 -7 -1 25.65 1.21
-4 -7 -1 27.44 1.37
-4 7 -1 25.33 1.42
-4 7 -1 24.76 1.12
-4 7 -1 26.81 1.05
4 7 1 25.83 1.02
4 7 1 27.11 1.36
4 7 1 26.23 1.22
-4 7 -1 25.81 1.11
4 7 1 25.77 0.96
-5 -7 -1 57.22 1.91
-5 -7 -1 55.44 2.06
-5 -7 -1 55.11 2.22
-5 7 -1 54.72 1.87
-5 7 -1 55.71 2.33
5 7 1 58.65 1.86
5 7 1 61.29 2.15
5 7 1 58.67 1.82
5 7 1 60.45 2.03
-5 7 -1 58.39 1.99
5 7 1 60.27 2.26
-5 7 -1 52.9 1.92
-6 -7 -1 20.78 1.33
-6 -7 -1 20.2 1.28
-6 -7 -1 17.81 1.45
6 7 1 21.24 1.27
-6 7 -1 19.1 1.52
-6 7 -1 19.96 1.23
6 7 1 17.89 1.02
-6 7 -1 17.57 1.14
6 7 1 20.84 1.06
6 7 1 19.79 1.34
-6 7 -1 20.14 1.15
6 7 1 21.16 1.45
-7 -7 -1 55.74 2.34
7 -7 1 54.54 1.66
-7 -7 -1 52.49 2.46
-7 -7 -1 54.74 2.27
-7 7 -1 53.58 2.21
7 7 1 56.81 2.24
-7 7 -1 54.54 2.11
7 7 1 53.37 1.96
7 7 1 50.86 2.42
-7 7 -1 56.9 2.62
7 7 1 52.43 2.36
-8 -7 -1 0.78 0.84
-8 -7 -1 1.06 0.88
8 -7 1 0.04 0.37
-8 -7 -1 0.32 0.72
-8 7 -1 0.35 0.69
8 7 1 0.58 0.68
8 7 1 0.63 0.82
8 7 1 -0.1 0.78
8 7 1 0.14 0.41
-8 7 -1 0.14 0.68
9 -7 1 4.84 0.69
-9 -7 -1 5.15 1.08
-9 -7 -1 4.12 1.26
-9 7 -1 4.42 1.02
9 7 1 4.8 1.21
-9 7 -1 6.2 1.06
9 7 1 4.2 0.99
10 -7 1 10.28 1.03
-10 -7 -1 9.36 1.34
10 7 1 8.66 1.6
-10 7 -1 8.39 1.34
-10 7 -1 11 1.5
11 -7 1 13.55 2.11
-11 -7 -1 13.53 1.65
11 7 1 12.41 1.93
-11 7 -1 11.3 1.62
-11 7 -1 11.9 1.62
-12 -7 -1 16.79 1.85
12 -7 1 18.29 2.35
-12 7 -1 15.57 1.97
-12 7 -1 19.59 2.09
12 7 1 18.79 2.35
13 -7 1 41.37 3.58
-13 -7 -1 38.69 2.75
-13 7 -1 39.25 3
13 7 1 36.98 3.23
-14 -7 -1 3.3 1.49
14 7 1 5.67 2.19
-14 7 -1 2.43 1.84
-14 -8 1 0.86 1.44
14 8 -1 -0.61 1.69
-14 8 1 0.88 1.53
13 -8 -1 2.02 1.86
-13 -8 1 -0.24 1.31
13 8 -1 -1.2 1.64
-13 8 1 -0.64 1.27
-12 -8 1 1.81 1.25
12 -8 -1 2.26 1.59
-12 8 1 0.03 1.14
-12 8 1 0.55 1.13
12 8 -1 2.16 1.42
-11 -8 1 0.22 1.03
11 -8 -1 0.94 1.37
11 -8 -1 1.93 0.69
-11 8 1 0.22 0.97
11 8 -1 0.69 1.34
-11 8 1 0.5 0.98
10 -8 -1 45.62 1.83
-10 -8 1 44.99 2.44
10 -8 -1 42.6 2.77
-10 8 1 44.79 2.29
-10 8 1 42.55 2.32
10 8 -1 48.41 2.71
9 -8 -1 0.39 0.4
-9 -8 1 -0.88 0.77
-9 -8 1 1.11 1.28
-9 8 1 1.2 0.72
-9 8 1 0.03 0.65
9 8 -1 -0.25 0.83
-8 -8 1 61.51 2.54
-8 -8 1 61.71 2.78
-8 -8 1 58.61 2.48
8 -8 -1 62.69 1.77
-8 8 1 65.38 2.28
8 8 -1 59.27 2.74
8 8 -1 60.02 2.21
8 8 -1 56.86 2.67
-8 8 1 59.55 2.34
-7 -8 1 0.12 0.41
-7 -8 1 0.34 0.71
-7 -8 1 0.04 0.59
-7 -8 1 0.3 0.67
7 8 -1 0.26 0.63
-7 8 1 0.24 0.53
7 8 -1 0.32 0.39
-7 8 1 0.66 0.53
-7 8 1 0.23 0.45
7 8 -1 -0.12 0.53
-6 -8 1 18.01 1.25
-6 -8 1 17.7 1.21
-6 -8 1 18.9 1.41
-6 -8 1 17.55 1.03
-6 8 1 18.55 1.04
-6 8 1 19.38 0.97
6 8 -1 18.95 1.36
6 8 -1 18.58 0.99
6 8 -1 18.94 1.36
-6 8 1 18.37 1.01
6 8 -1 18.93 0.96
-5 -8 1 0.22 0.32
-5 -8 1 0.25 0.46
-5 -8 1 0.14 0.41
-5 -8 1 0.53 0.45
5 8 -1 -0.3 0.47
-5 8 1 0.03 0.28
-5 8 1 0.85 0.54
-5 8 1 0.17 0.3
5 8 -1 0.14 0.42
-5 8 1 0.33 0.32
5 8 -1 0.35 0.25
5 8 -1 0.46 0.28
-4 -8 1 6.06 0.69
-4 -8 1 8.4 0.63
-4 -8 1 9.64 0.79
-4 -8 1 10.78 0.82
4 8 -1 7.32 0.79
-4 8 1 8.03 0.52
-4 8 1 8.73 0.48
4 8 -1 7.59 0.54
4 8 -1 8.24 0.78
-4 8 1 7.13 0.49
4 8 -1 9.61 0.89
-4 8 1 7.75 0.89
4 8 -1 8.41 0.51
-3 -8 1 0.56 0.33
-3 -8 1 0.38 0.23
-3 -8 1 0.3 0.31
-3 -8 1 0.88 0.39
-3 -8 1 0.61 0.27
-3 8 1 0.61 0.15
3 8 -1 1.3 0.41
3 8 -1 0.98 0.42
3 8 -1 0.61 0.15
-3 8 1 0.86 0.18
-3 8 1 0.81 0.4
-3 8 1 0.43 0.14
3 8 -1 0.84 0.18
3 8 -1 0.71 0.37
-2 -8 1 202.09 4.81
-2 -8 1 200.48 5.06
-2 -8 1 202.09 5.1
-2 -8 1 198.89 4.94
2 8 -1 189.34 5.07
2 8 -1 197.9 4.84
2 8 -1 185.13 5.08
-2 8 1 196.2 5.15
2 8 -1 198.61 5.07
-1 -8 1 74.69 2.07
-1 8 1 69.14 1.85
1 8 -1 72.99 2.09
1 8 -1 73.1 2.22
1 8 -1 74.56 2.03
1 8 -1 73.39 2.11
-1 8 1 73.78 1.86
-1 8 1 75.83 2.17
0 -8 1 136.9 3.44
0 8 -1 137.49 3.43
0 8 1 140.88 3.44
0 8 1 136.26 3.55
0 8 1 136.36 3.47
0 8 -1 135.9 3.48
0 8 -1 135.72 3.71
0 8 -1 140.39 3.51
0 8 1 137.35 3.48
-1 -8 -1 18.85 0.84
1 8 1 18.37 0.79
1 8 1 19.72 0.84
1 8 1 20.44 0.81
-1 8 -1 20.31 0.73
-1 8 -1 18.81 1.02
-1 8 -1 20.96 0.72
-1 8 -1 19.54 0.66
1 8 1 19.69 0.87
-2 -8 -1 271.54 6.77
-2 -8 -1 263.98 6.5
-2 -8 -1 265.34 6.65
-2 -8 -1 262.68 6.45
2 8 1 266.54 6.79
2 8 1 295.33 6.83
2 8 1 269.12 6.65
-2 8 -1 271.1 6.51
-2 8 -1 258.01 6.91
2 8 1 263.91 6.75
-2 8 -1 265.35 6.43
-2 8 -1 271.96 6.5
-2 8 -1 265.52 6.48
-3 -8 -1 6.7 0.68
-3 -8 -1 6.15 0.5
-3 -8 -1 6.72 0.62
-3 -8 -1 7.28 0.57
-3 -8 -1 6.69 0.64
-3 8 -1 6.87 0.55
3 8 1 8.25 0.77
-3 8 -1 5.47 0.74
3 8 1 6.62 0.62
-3 8 -1 6.82 0.51
-3 8 -1 7.01 0.55
3 8 1 6.39 0.3
-3 8 -1 6.48 0.51
3 8 1 6.32 0.7
-4 -8 -1 0.96 0.51
-4 -8 -1 0.53 0.42
-4 -8 -1 0.52 0.4
-4 -8 -1 1.13 0.35
-4 8 -1 1.27 0.34
4 8 1 1.23 0.45
4 8 1 0.62 0.45
4 8 1 0.81 0.27
-4 8 -1 1.05 0.61
-4 8 -1 0.75 0.32
4 8 1 0.78 0.23
4 8 1 0.48 0.46
-4 8 -1 1.21 0.38
-5 -8 -1 10.6 1.01
-5 -8 -1 9.07 0.89
-5 -8 -1 12.18 1.01
-5 -8 -1 12 0.83
5 8 1 11.49 0.7
-5 8 -1 11.25 0.83
-5 8 -1 9.4 0.8
-5 8 -1 10.51 0.8
-5 8 -1 11.81 1.19
5 8 1 12.25 1.12
5 8 1 10.93 0.73
5 8 1 12.42 1.01
-6 -8 -1 51.8 2.13
-6 -8 -1 51 2.31
-6 -8 -1 54.95 2.13
-6 -8 -1 50.79 1.89
6 8 1 52.22 1.81
-6 8 -1 50.74 1.97
6 8 1 49.85 2.25
-6 8 -1 49.64 1.87
6 8 1 55.22 2.2
-6 8 -1 55.27 2.47
6 8 1 52.8 1.78
-6 8 -1 49.68 1.91
7 -8 1 20.34 0.8
-7 -8 -1 20.31 1.52
-7 -8 -1 16.26 1.49
-7 -8 -1 21.53 1.58
-7 8 -1 19.8 1.79
7 8 1 18.97 1.53
-7 8 -1 22.34 1.4
7 8 1 22.02 1.65
-7 8 -1 18.67 1.23
7 8 1 18.01 1.09
8 -8 1 52.76 1.73
-8 -8 -1 46.37 2.33
-8 -8 -1 45.39 3.36
-8 -8 -1 54.27 2.67
-8 8 -1 51.32 2.17
8 8 1 51.98 2
-8 8 -1 49.62 2.27
8 8 1 53.49 2.64
8 8 1 51.59 2.54
-9 -8 -1 44.64 2.07
9 -8 1 46.72 1.79
-9 -8 -1 49.83 2.46
9 8 1 46.85 2.64
-9 8 -1 54.3 2.37
-9 8 -1 46.1 2.37
-10 -8 -1 27.72 2.03
10 -8 1 26.87 1.49
10 8 1 29.66 2.43
-10 8 -1 22.82 1.79
-10 8 -1 25.58 2.08
-11 -8 -1 8.11 1.47
-11 8 -1 5.94 1.33
11 8 1 6.31 1.62
-11 8 -1 6.09 1.39
-12 -8 -1 0 1.25
12 -8 1 -0.4 1.61
-12 8 -1 0.47 1.26
12 8 1 -0.04 1.27
-12 8 -1 -0.64 1.23
13 -8 1 1.37 1.86
-13 -8 -1 -0.41 1.35
13 8 1 2.34 1.8
-13 8 -1 1.75 1.55
-14 -8 -1 2.04 1.59
14 8 1 2.05 2.15
-14 -9 1 11.75 1.88
-14 9 1 10.08 2.23
-13 -9 1 0.48 1.38
13 -9 -1 2.32 1.73
13 9 -1 2.2 1.6
-13 9 1 1.99 1.43
-12 -9 1 32.42 2.57
12 -9 -1 24.45 2.67
-12 9 1 30.7 2.39
-12 9 1 31.3 2.28
12 9 -1 32.32 2.91
-11 -9 1 -0.71 1.07
11 -9 -1 0.01 0.61
11 -9 -1 -1.23 1.33
11 9 -1 -0.54 1.28
-11 9 1 0.41 0.98
-11 9 1 0.65 0.98
10 -9 -1 13.43 1.21
-10 -9 1 16.1 1.57
-10 9 1 11.89 1.33
-10 9 1 12.56 1.41
10 9 -1 12.44 1.66
-9 -9 1 1.4 0.92
-9 9 1 1.51 0.75
-9 9 1 1.7 0.76
9 9 -1 0.59 1.01
-8 -9 1 -1.19 0.83
-8 -9 1 0.12 0.46
-8 -9 1 0.1 0.68
8 9 -1 0.23 0.86
8 9 -1 0.95 0.75
-8 9 1 0.78 0.58
-8 9 1 0.39 0.58
8 9 -1 0.34 0.45
-7 -9 1 0.73 0.66
-7 -9 1 0.55 0.44
-7 -9 1 0.21 0.68
-7 -9 1 0.14 0.73
-7 9 1 0.63 0.47
-7 9 1 0.36 0.51
7 9 -1 0.02 0.71
7 9 -1 -0.04 0.37
-7 9 1 0.26 0.48
7 9 -1 0.23 0.6
-6 -9 1 59.06 2.23
-6 -9 1 61.17 2.29
-6 -9 1 58.68 2.05
-6 -9 1 56.22 2.4
6 9 -1 60.52 1.91
-6 9 1 59.07 1.98
-6 9 1 58.85 2.57
-6 9 1 61.17 1.9
-6 9 1 57.33 1.93
6 9 -1 60.62 1.98
6 9 -1 58.9 2.42
6 9 -1 63.35 2.44
-5 -9 1 6.89 0.65
-5 -9 1 5.66 0.73
-5 -9 1 6.94 0.79
-5 -9 1 5 0.76
5 9 -1 6.52 0.56
5 9 -1 5.95 0.79
-5 9 1 7.57 0.58
-5 9 1 5.94 0.49
5 9 -1 6.01 0.51
-5 9 1 6.6 0.92
5 9 -1 6.9 0.88
-5 9 1 7.59 0.62
-4 -9 1 163.17 4.39
-4 -9 1 156.05 4.34
-4 -9 1 160.78 4.52
-4 -9 1 160.55 4.23
4 9 -1 163 4.53
-4 9 1 160.15 3.95
-4 9 1 161.95 4.01
4 9 -1 159.41 4.55
4 9 -1 163.24 3.99
-4 9 1 162.38 4
-4 9 1 158 4.63
4 9 -1 160.73 4.51
-3 -9 1 4.29 0.42
-3 -9 1 3.89 0.43
-3 -9 1 3.39 0.47
-3 -9 1 5.07 0.55
-3 -9 1 3.56 0.51
3 9 -1 4.51 0.6
-3 9 1 3.91 0.62
3 9 -1 4.2 0.57
-3 9 1 4.22 0.28
3 9 -1 3.66 0.54
-3 9 1 3.86 0.24
-2 -9 1 186.88 4.48
-2 -9 1 183.95 4.6
-2 -9 1 183.83 4.44
-2 -9 1 181.73 4.72
2 9 -1 179.55 4.76
2 9 -1 178.83 4.64
-2 9 1 175.99 4.82
2 9 -1 178.65 4.81
2 9 -1 176.76 4.44
2 9 -1 182.87 4.74
-1 -9 1 2.04 0.34
1 9 -1 2.61 0.35
-1 9 1 2.02 0.22
-1 9 1 2.35 0.43
1 9 -1 1.66 0.33
1 9 -1 2.11 0.45
-1 9 1 2.06 0.21
1 9 -1 1.81 0.36
-1 9 1 2.25 0.23
0 -9 1 9.77 0.63
0 9 -1 9.48 0.56
0 9 1 8.34 0.48
0 9 1 9.27 0.52
0 9 1 9.28 0.63
0 9 -1 9.96 0.51
0 9 -1 10.72 0.77
0 9 -1 8.87 0.54
0 9 1 8.71 0.53
-1 -9 -1 35.37 1.23
-1 9 -1 35.18 1.1
-1 9 -1 34.94 1.09
-1 9 -1 36.47 1.43
1 9 1 34.65 1.26
1 9 1 34.29 1.18
1 9 1 33.66 1.2
1 9 1 35.34 1.24
-1 9 -1 34.03 1.02
-2 -9 -1 89.75 2.34
-2 -9 -1 92.16 2.38
-2 -9 -1 91.98 2.67
-2 -9 -1 89.43 2.55
2 9 1 91.55 2.57
2 9 1 91.28 2.69
-2 9 -1 88.4 2.31
2 9 1 90.05 2.65
-2 9 -1 90.15 2.38
-2 9 -1 89.76 2.38
2 9 1 90.19 2.57
-3 -9 -1 1.33 0.42
-3 -9 -1 1.42 0.34
-3 -9 -1 1.93 0.45
-3 -9 -1 1.69 0.32
-3 -9 -1 1.39 0.45
-3 9 -1 1.65 0.32
3 9 1 0.83 0.42
3 9 1 0.99 0.4
-3 9 -1 0.91 0.32
3 9 1 1.62 0.41
-3 9 -1 1.62 0.3
-3 9 -1 2.27 0.37
-3 9 -1 1.13 0.57
-4 -9 -1 179.88 4.88
-4 -9 -1 171.89 4.71
-4 -9 -1 178.29 4.73
-4 -9 -1 170.71 4.52
4 9 1 169.7 4.82
4 9 1 166.09 4.67
4 9 1 172.88 4.24
-4 9 -1 177.46 4.45
-4 9 -1 176.69 4.55
-4 9 -1 175.85 4.51
-4 9 -1 167.44 5.03
4 9 1 174.83 4.91
4 9 1 168.68 4.27
-4 9 -1 167.08 4.45
-5 -9 -1 -0.02 0.49
-5 -9 -1 0.5 0.4
-5 -9 -1 0.3 0.46
-5 -9 -1 0.26 0.54
5 9 1 0.19 0.27
-5 9 -1 0.5 0.37
-5 9 -1 -0.01 0.39
-5 9 -1 0.13 0.62
5 9 1 -0.13 0.47
-5 9 -1 -0.12 0.35
5 9 1 -0.16 0.5
5 9 1 -0.03 0.23
-6 -9 -1 26.46 1.32
-6 -9 -1 25.62 1.52
-6 -9 -1 22.8 1.4
-6 -9 -1 26.72 1.68
-6 9 -1 25.48 1.35
6 9 1 26.38 1.17
6 9 1 22.29 1.39
-6 9 -1 26.98 1.91
-6 9 -1 23.25 1.22
6 9 1 26.05 1.64
-6 9 -1 23.59 1.26
6 9 1 24.34 1.11
-7 -9 -1 0.3 0.83
-7 -9 -1 0 0.69
-7 -9 -1 -0.33 0.74
-7 9 -1 0.23 0.56
7 9 1 -0.73 0.65
7 9 1 0.68 0.42
-7 9 -1 0.2 0.56
-7 9 -1 -0.4 0.79
7 9 1 0.8 0.7
8 -9 1 1.39 0.41
-8 -9 -1 1.17 0.8
-8 9 -1 0.83 0.7
8 9 1 0.19 0.8
8 9 1 0.71 0.48
-8 9 -1 0.26 0.67
8 9 1 0.83 0.89
-9 -9 -1 3.22 1.03
9 -9 1 1.92 0.54
9 9 1 2.08 1.13
-9 9 -1 1.2 0.83
-9 9 -1 1.03 0.85
10 -9 1 14.67 1.15
-10 -9 -1 13.01 1.57
10 9 1 13.04 1.8
-10 9 -1 15.23 1.6
-10 9 -1 16.67 1.55
-11 -9 -1 4.78 1.41
11 9 1 3.62 1.31
-11 9 -1 0.78 1.1
-11 9 -1 3.15 1.23
12 -9 1 35.77 3.18
-12 -9 -1 29.93 2.37
-12 9 -1 31 3.17
-12 9 -1 35.29 2.54
12 9 1 29.53 2.81
13 -9 1 -1.53 1.52
-13 -9 -1 0.7 1.42
-13 9 -1 -0.54 1.43
13 9 1 -0.3 1.58
-14 -10 1 1.74 1.59
13 -10 -1 2.73 1.74
-13 -10 1 -1.28 1.43
-13 10 1 -0.63 1.3
13 10 -1 -0.01 1.71
-12 -10 1 1.34 1.36
12 -10 -1 0.74 1.67
-12 10 1 1.2 1.15
-12 10 1 -0.09 1.17
12 10 -1 1.94 1.47
-11 -10 1 0.31 1.13
11 -10 -1 0.19 1.29
11 10 -1 0.19 1.33
-11 10 1 1.32 1.03
-11 10 1 0.79 0.97
-10 -10 1 21.67 1.84
-10 10 1 23.93 1.83
10 10 -1 23.6 2.24
-10 10 1 24.37 1.76
-9 -10 1 12.24 1.41
-9 10 1 10.25 1.1
-9 10 1 10.03 1.12
9 10 -1 13.36 1.63
-8 -10 1 10.09 0.99
-8 -10 1 13.32 1.34
8 10 -1 11.62 0.95
8 10 -1 12.37 1.49
-8 10 1 11.12 1.02
-8 10 1 11.64 1
8 10 -1 13.32 1.5
-7 -10 1 63.55 2.75
-7 -10 1 60.96 2.27
-7 -10 1 65.53 2.54
7 10 -1 61.63 2.62
-7 10 1 63.67 2.14
7 10 -1 66 2.14
7 10 -1 66.57 2.74
-7 10 1 66.21 2.23
-7 10 1 66.22 2.43
7 10 -1 64.63 2.17
-6 -10 1 12.07 1.24
-6 -10 1 10.61 0.88
-6 -10 1 9.52 0.95
-6 -10 1 8.44 0.93
-6 10 1 8.97 0.74
6 10 -1 8.74 0.7
6 10 -1 12.67 1.28
6 10 -1 9.86 0.71
-6 10 1 11.83 0.77
-6 10 1 7.24 1.06
6 10 -1 11.37 1.16
-6 10 1 8.17 0.7
-5 -10 1 0.01 0.34
-5 -10 1 0.67 0.59
-5 -10 1 -0.37 0.45
-5 -10 1 0.46 0.47
-5 10 1 -0.16 0.61
-5 10 1 0.04 0.26
5 10 -1 -0.78 0.47
5 10 -1 0.05 0.22
5 10 -1 -0.46 0.49
-5 10 1 -0.05 0.27
5 10 -1 0.01 0.25
-5 10 1 0.23 0.29
-4 -10 1 -0.01 0.38
-4 -10 1 -0.58 0.43
-4 -10 1 -0.23 0.27
-4 -10 1 0.09 0.4
4 10 -1 0.36 0.43
4 10 -1 -0.03 0.14
4 10 -1 -0.03 0.43
-4 10 1 0.08 0.2
-4 10 1 -0.43 0.52
-4 10 1 0.45 0.22
4 10 -1 -0.41 0.39
-4 10 1 0.13 0.2
4 10 -1 0.14 0.14
-3 -10 1 7.91 0.75
-3 -10 1 8.84 0.72
-3 -10 1 10.74 0.78
-3 -10 1 9.07 0.61
-3 -10 1 9.94 0.6
-3 10 1 8.32 0.3
3 10 -1 8.87 0.81
3 10 -1 8.42 0.8
-3 10 1 9.16 0.9
3 10 -1 9.02 0.83
3 10 -1 8.69 0.58
-2 -10 1 48.96 1.58
-2 -10 1 49.74 1.68
-2 -10 1 51.73 1.45
-2 -10 1 51.64 1.41
2 10 -1 49.56 1.72
-2 10 1 46.88 1.8
2 10 -1 50.32 1.63
2 10 -1 47.6 1.75
2 10 -1 48.37 1.69
-1 -10 1 132.88 3.47
1 10 -1 129.34 3.42
1 10 -1 128.7 3.66
-1 10 1 130.46 3.22
-1 10 1 129.28 3.25
-1 10 1 130.65 3.24
-1 10 1 132.12 3.62
1 10 -1 134.9 3.51
1 10 -1 132.74 3.53
0 10 -1 164.13 4.08
0 10 -1 163.24 4.16
0 10 1 164.12 4.12
0 10 1 166.26 4.08
0 10 -1 161.11 4.42
0 10 1 165.91 4.28
0 10 1 160.27 4.13
0 10 -1 161.23 4.13
-1 -10 -1 97.14 2.71
1 10 1 99.23 2.75
1 10 1 95.41 2.71
1 10 1 97.55 2.72
-1 10 -1 90.43 2.91
-1 10 -1 98.98 2.54
-1 10 -1 96.82 2.48
1 10 1 96.38 2.64
-1 10 -1 99.05 2.56
-2 -10 -1 46.55 1.36
-2 -10 -1 46.67 1.67
-2 -10 -1 47.09 1.33
-2 -10 -1 48.54 1.59
2 10 1 48.58 1.71
-2 10 -1 48.49 1.87
2 10 1 46.65 1.59
-2 10 -1 46.57 1.32
2 10 1 47.73 1.59
2 10 1 47.74 1.66
-2 10 -1 45.19 1.37
-2 10 -1 46.12 1.38
-3 -10 -1 1.51 0.33
-3 -10 -1 1.7 0.46
-3 -10 -1 1.56 0.36
-3 -10 -1 1.43 0.47
-3 -10 -1 2.43 0.48
-3 10 -1 2.18 0.38
-3 10 -1 1.96 0.33
-3 10 -1 2.13 0.61
3 10 1 2.2 0.55
-3 10 -1 1.87 0.3
-3 10 -1 1.97 0.36
3 10 1 2.28 0.47
3 10 1 2.14 0.51
-4 -10 -1 -0.03 0.45
-4 -10 -1 0.93 0.5
-4 -10 -1 0.01 0.32
-4 -10 -1 0.53 0.44
-4 10 -1 0.02 0.29
-4 10 -1 -0.16 0.62
4 10 1 -0.02 0.47
-4 10 -1 0.13 0.3
4 10 1 0.27 0.42
-4 10 -1 -0.05 0.34
4 10 1 -0.39 0.39
-4 10 -1 -0.57 0.28
-5 -10 -1 0.99 0.61
-5 -10 -1 0.31 0.53
-5 -10 -1 0.05 0.39
-5 -10 -1 0.51 0.57
5 10 1 0.65 0.53
5 10 1 0.08 0.17
-5 10 -1 0.04 0.36
-5 10 -1 0.31 0.37
5 10 1 0.16 0.23
-5 10 -1 0.21 0.42
-5 10 -1 0.37 0.66
5 10 1 0.41 0.53
-6 -10 -1 12.71 1.22
-6 -10 -1 11.92 1.12
-6 -10 -1 11.3 0.94
-6 10 -1 13.52 1.09
6 10 1 15.25 1.42
-6 10 -1 13.33 1.47
-6 10 -1 12.2 0.96
6 10 1 13.22 1.19
6 10 1 12.67 0.81
6 10 1 12.85 0.8
-6 10 -1 11.96 0.96
-7 -10 -1 52.08 2.04
-7 -10 -1 48.25 2.29
7 10 1 48.81 1.85
-7 10 -1 51.3 2.11
7 10 1 51.53 2.36
-7 10 -1 51.33 2.65
7 10 1 51.3 2.48
-7 10 -1 53.03 2.02
-8 -10 -1 69.08 2.89
8 10 1 70.63 2.43
-8 10 -1 70.95 3.34
-8 10 -1 72.94 2.63
8 10 1 67.93 3.16
-8 10 -1 73.9 2.76
8 10 1 68.62 3
-9 -10 -1 14.57 1.54
-9 10 -1 14.02 1.4
-9 10 -1 16.04 1.42
9 10 1 16.66 1.77
-10 -10 -1 40.38 2.59
10 -10 1 36.41 1.69
10 10 1 38.76 2.66
-10 10 -1 31.21 2.16
-10 10 -1 36.76 2.32
-11 -10 -1 1.05 1.25
11 10 1 7.12 1.68
-11 10 -1 3.47 1.23
-11 10 -1 4.53 1.28
-12 -10 -1 2.47 1.48
12 10 1 2.75 1.66
-12 10 -1 3.95 1.45
-13 -10 -1 0.99 1.54
13 -10 1 -1.28 1.78
13 10 1 2.03 1.76
-13 10 -1 0.03 1.47
-14 -11 1 0.64 2.57
13 -11 -1 10.95 2.37
-13 -11 1 11.86 1.89
-13 11 1 11.17 1.75
13 11 -1 8.57 2.26
12 -11 -1 2.51 1.75
-12 -11 1 3 1.45
-12 11 1 0.95 1.17
12 11 -1 2.4 1.68
-11 -11 1 8.78 1.58
-11 11 1 8.99 1.31
11 11 -1 9.32 1.72
-11 11 1 9.86 1.38
-10 -11 1 2.95 1.19
-10 11 1 1.13 0.86
-10 11 1 1.08 0.86
10 11 -1 5.1 1.47
-9 -11 1 1.95 0.95
-9 11 1 0.63 0.7
-9 11 1 0.54 0.71
9 11 -1 1.1 1.06
-8 -11 1 -0.12 0.76
-8 -11 1 0.28 0.61
8 11 -1 -0.2 0.86
8 11 -1 0.55 0.46
-8 11 1 0.51 0.58
-8 11 1 -0.29 0.54
8 11 -1 -0.45 0.76
-7 -11 1 10.71 0.96
-7 -11 1 10.47 1.12
7 11 -1 9.55 0.79
7 11 -1 12.32 1.37
-7 11 1 10.58 0.83
-7 11 1 11.29 0.92
7 11 -1 10.67 1.21
-7 11 1 10.31 1.33
-7 11 1 11.23 1.01
-6 -11 1 24.18 1.51
-6 -11 1 24.15 1.65
-6 -11 1 26.95 1.32
6 11 -1 27.17 1.65
-6 11 1 29.11 1.87
6 11 -1 26.39 1.1
-6 11 1 25.46 1.14
6 11 -1 22.86 1.58
-6 11 1 26.41 1.11
-6 11 1 26.93 1.1
-5 -11 1 108.03 3.23
-5 -11 1 116.48 3.44
-5 -11 1 114.05 3.63
-5 -11 1 119.01 3.47
-5 11 1 111.58 2.95
5 11 -1 112.92 3.64
-5 11 1 110.22 2.97
5 11 -1 110.03 3.54
5 11 -1 116.04 2.88
-5 11 1 111.51 3.76
5 11 -1 107.69 2.89
-5 11 1 113.43 2.93
-4 -11 1 0.54 0.45
-4 -11 1 0.6 0.5
-4 -11 1 0.6 0.32
-4 -11 1 0.22 0.39
-4 11 1 1.19 0.65
-4 11 1 0.71 0.22
-4 11 1 0.18 0.12
4 11 -1 0.48 0.47
-4 11 1 0.66 0.2
4 11 -1 0.62 0.5
4 11 -1 0.71 0.49
-3 -11 1 109.64 3.13
-3 -11 1 113.84 3.28
-3 -11 1 110.02 2.96
3 11 -1 113.99 2.95
3 11 -1 111.52 3.29
3 11 -1 105.78 3.29
3 11 -1 109.53 3.31
-3 11 1 109.47 3.43
-2 -11 1 14.93 0.88
-2 -11 1 15.2 0.64
-2 -11 1 13.99 0.78
-2 -11 1 15 0.6
2 11 -1 15.11 0.92
-2 11 1 15.23 1.02
2 11 -1 14.08 0.89
2 11 -1 13.85 0.81
2 11 -1 14.25 0.99
-1 -11 1 4.65 0.48
1 11 -1 3.98 0.5
-1 11 1 4.01 0.34
-1 11 1 4.66 0.36
-1 11 1 4.56 0.6
1 11 -1 4.75 0.47
1 11 -1 3.72 0.59
1 11 -1 3.72 0.47
-1 11 1 3.93 0.3
0 11 -1 1.04 0.43
0 11 1 0.76 0.36
0 11 -1 0.42 0.24
0 11 -1 1.1 0.29
0 11 -1 0.46 0.29
0 11 1 0.7 0.24
0 11 1 1.16 0.3
0 11 1 0.88 0.27
1 11 1 74.59 2.15
-1 11 -1 75.3 2.51
1 11 1 75.26 2.26
1 11 1 72.28 2.23
1 11 1 75.49 2.21
-1 11 -1 73.68 2.03
-1 11 -1 76.58 2.07
-1 11 -1 71.78 1.97
-2 -11 -1 5.67 0.4
-2 -11 -1 5.27 0.6
-2 -11 -1 5.44 0.41
-2 11 -1 4.82 0.36
-2 11 -1 5.47 0.45
-2 11 -1 4.49 0.4
2 11 1 5.88 0.65
2 11 1 5.35 0.57
-2 11 -1 5.28 0.74
2 11 1 6 0.66
2 11 1 6.01 0.6
-3 -11 -1 27.31 1.24
-3 -11 -1 26.44 1.02
-3 -11 -1 23.78 1.28
-3 -11 -1 24.92 1.06
-3 11 -1 25.8 1
-3 11 -1 25.05 0.95
-3 11 -1 25.69 1.5
3 11 1 27.78 1.35
3 11 1 27.22 1.25
-3 11 -1 24.49 0.9
3 11 1 23.97 1.26
-3 11 -1 25.04 0.94
-4 -11 -1 0.65 0.53
-4 -11 -1 0.96 0.5
-4 -11 -1 0.81 0.37
-4 -11 -1 0.39 0.49
4 11 1 0.3 0.5
4 11 1 1.23 0.49
-4 11 -1 0.51 0.34
-4 11 -1 0.65 0.34
-4 11 -1 0.9 0.64
-4 11 -1 0.79 0.33
-4 11 -1 1.3 0.39
4 11 1 0.33 0.46
-5 -11 -1 31.81 1.59
-5 -11 -1 32.15 1.39
-5 -11 -1 29.02 1.69
-5 11 -1 30.77 1.88
-5 11 -1 31.35 1.28
-5 11 -1 31.2 1.38
-5 11 -1 30.4 1.27
5 11 1 31.45 0.94
5 11 1 29.97 0.95
5 11 1 31.45 1.72
5 11 1 33.21 1.58
-6 -11 -1 30.23 1.42
-6 -11 -1 26.16 1.63
-6 11 -1 26.82 1.4
6 11 1 26.93 1.59
-6 11 -1 27.29 2.01
-6 11 -1 26.29 1.3
6 11 1 24.96 1.71
-6 11 -1 25.83 1.28
-7 -11 -1 11.71 1.02
-7 -11 -1 12.83 1.33
-7 11 -1 14.08 1.17
7 11 1 11.26 0.87
7 11 1 12.57 1.42
-7 11 -1 12.49 1.01
-7 11 -1 11.59 1.64
7 11 1 13.53 1.35
-8 -11 -1 0.52 0.84
8 11 1 0.69 0.9
8 11 1 0.9 0.98
8 11 1 0.48 0.47
-8 11 -1 1.86 1.12
-8 11 -1 0.63 0.67
-8 11 -1 0.77 0.72
-9 -11 -1 11.74 1.5
9 11 1 9.55 1.48
-9 11 -1 8.26 1.2
-9 11 -1 8.91 1.14
-10 -11 -1 1.71 1.15
-10 11 -1 1.56 0.98
-10 11 -1 1.41 0.99
10 11 1 2.27 1.28
-11 -11 -1 7.65 1.6
-11 11 -1 7.05 1.39
11 11 1 6.91 1.75
-11 11 -1 6.17 1.4
-12 -11 -1 4.24 1.6
-12 11 -1 -0.04 1.33
12 11 1 1.54 1.6
-13 -11 -1 27.15 2.48
13 -11 1 29.25 3.32
-13 11 -1 22.08 2.36
13 11 1 23.97 2.77
13 -12 -1 2.39 1.75
-13 -12 1 2.3 1.63
-13 12 1 1.75 1.37
13 12 -1 2.42 1.87
-12 -12 1 0.43 1.41
12 -12 -1 0 1.7
12 12 -1 0.19 1.39
-12 12 1 1.44 1.19
-11 -12 1 37.02 2.74
-11 12 1 36.16 2.24
11 12 -1 39.33 2.81
-11 12 1 33.67 2.28
-10 -12 1 1.25 1.12
10 12 -1 -0.87 1.15
-10 12 1 0.46 0.82
-10 12 1 -0.6 0.77
-9 -12 1 18.47 1.69
9 12 -1 16.38 1.22
9 12 -1 18.24 1.86
-9 12 1 17.99 1.38
-9 12 1 17.69 1.44
-8 -12 1 -0.66 0.75
-8 12 1 0.81 0.57
8 12 -1 -0.89 0.82
8 12 -1 0.25 0.43
8 12 -1 0.05 0.81
-8 12 1 -0.06 0.54
-7 -12 1 28.17 1.53
-7 12 1 31.71 1.42
7 12 -1 33.06 1.98
-7 12 1 32.13 1.36
-7 12 1 29.34 2.19
7 12 -1 31.14 1.28
7 12 -1 36.19 2.03
-7 12 1 29.44 1.51
-6 -12 1 2.17 0.71
-6 -12 1 1.43 0.51
-6 12 1 2.01 0.92
6 12 -1 0.7 0.71
-6 12 1 1.71 0.42
-6 12 1 1.17 0.39
6 12 -1 0.8 0.3
-6 12 1 1.47 0.44
6 12 -1 1.04 0.67
-5 -12 1 6.98 0.7
-5 -12 1 9.53 0.96
-5 -12 1 7.33 1.02
-5 12 1 6.87 0.52
-5 12 1 7.13 0.57
5 12 -1 6.53 0.91
5 12 -1 8.77 1.02
-5 12 1 5.97 1.01
-5 12 1 7.3 0.54
-4 -12 1 -0.35 0.43
-4 -12 1 -0.42 0.43
-4 -12 1 0.16 0.32
-4 -12 1 0.55 0.51
4 12 -1 -0.16 0.45
-4 12 1 0.03 0.17
4 12 -1 0.34 0.5
4 12 -1 0.21 0.47
-4 12 1 -0.58 0.57
-3 -12 1 9.47 0.63
-3 -12 1 8.51 0.85
-3 -12 1 8.29 0.76
3 12 -1 9.18 0.85
3 12 -1 8.7 0.93
3 12 -1 7.81 0.8
-3 12 1 8.11 0.89
-2 -12 1 4.25 0.37
-2 -12 1 4.03 0.32
-2 -12 1 3.67 0.55
-2 12 1 2.29 0.17
-2 12 1 2.66 0.6
2 12 -1 3.67 0.57
2 12 -1 3.55 0.5
2 12 -1 2.93 0.51
2 12 -1 2.92 0.6
-1 12 1 105.43 2.76
1 12 -1 108.31 3.26
1 12 -1 108.21 3.05
-1 12 1 105.51 2.71
1 12 -1 107.33 3.01
1 12 -1 106.5 2.93
-1 12 1 108.53 2.74
-1 12 1 110.68 3.19
0 12 1 1.13 0.31
0 12 -1 0.95 0.31
0 12 -1 1.13 0.35
0 12 -1 1.1 0.53
0 12 1 1.28 0.29
0 12 1 1.19 0.31
0 12 1 1.24 0.41
0 12 -1 1.32 0.3
-1 12 -1 29.75 1.44
-1 12 -1 30.1 1.06
1 12 1 29.45 1.27
-1 12 -1 30.13 1.04
1 12 1 29.86 1.23
1 12 1 28.93 1.12
1 12 1 30.93 1.21
-1 12 -1 30.07 0.99
-2 -12 -1 12.51 0.92
-2 -12 -1 14.22 0.61
-2 -12 -1 13.6 0.57
2 12 1 14.14 0.96
-2 12 -1 13.93 1.09
-2 12 -1 14.45 0.65
-2 12 -1 13.57 0.6
2 12 1 14.43 0.91
-2 12 -1 13.49 0.64
2 12 1 13.17 0.82
2 12 1 14.06 0.91
-3 -12 -1 36.41 1.61
-3 -12 -1 37.78 1.52
-3 -12 -1 36.22 1.28
-3 12 -1 36.29 1.2
-3 12 -1 35.1 1.8
3 12 1 37.71 1.51
3 12 1 40.45 1.68
3 12 1 35.17 1.58
-3 12 -1 35.81 1.24
-3 12 -1 36.73 1.17
-4 -12 -1 2.27 0.66
-4 -12 -1 2.03 0.46
-4 -12 -1 3.4 0.67
-4 12 -1 1.51 0.72
-4 12 -1 2.24 0.41
-4 12 -1 3.03 0.44
-4 12 -1 1.53 0.41
4 12 1 2.49 0.67
4 12 1 2.75 0.6
-4 12 -1 2.45 0.43
-5 -12 -1 3.17 0.57
-5 -12 -1 2.93 0.68
-5 12 -1 2.72 0.49
5 12 1 1.99 0.72
-5 12 -1 2.69 0.48
5 12 1 3.31 0.73
-5 12 -1 3.43 0.57
-5 12 -1 2.25 0.86
-6 -12 -1 7.86 0.84
-6 -12 -1 9.05 1.06
-6 12 -1 10.07 1.34
6 12 1 10.31 1.22
6 12 1 9.23 0.57
-6 12 -1 9.46 0.82
-6 12 -1 10.37 0.86
6 12 1 9.7 1.1
-6 12 -1 9.55 0.92
-7 -12 -1 42.66 1.92
-7 -12 -1 44.1 2.23
-7 12 -1 43.46 1.81
-7 12 -1 43.06 1.94
-7 12 -1 43.12 2.56
7 12 1 40.77 1.49
7 12 1 43.62 2.36
7 12 1 45.08 2.22
-8 -12 -1 0.55 0.89
-8 12 -1 0.17 0.66
-8 12 -1 -0.02 0.66
-8 12 -1 -0.52 0.99
8 12 1 -0.59 0.86
8 12 1 0.21 0.43
8 12 1 0.04 0.86
-9 -12 -1 33.15 2.35
9 12 1 35.53 2.36
-9 12 -1 30.54 1.95
-9 12 -1 30.42 1.88
9 12 1 27.82 1.55
-10 -12 -1 3.27 1.29
10 12 1 5.89 1.47
-10 12 -1 3.11 1.07
-10 12 -1 3.65 1.1
-11 -12 -1 7.82 1.67
11 12 1 6.15 1.65
-11 12 -1 7.72 1.42
-11 12 -1 5.81 1.36
-12 -12 -1 -1.16 1.38
12 12 1 0.36 1.53
-12 12 -1 0.05 1.27
-13 -12 -1 2.25 1.67
-13 12 -1 -1.1 1.45
13 12 1 -0.67 1.63
13 -13 -1 5.5 2.14
-13 -13 1 10.1 1.99
-13 13 1 6.78 1.62
13 13 -1 10.13 2.27
-12 -13 1 4.24 1.6
12 -13 -1 5.46 2.05
12 13 -1 1.91 1.66
-12 13 1 3.06 1.25
-11 -13 1 4.08 1.47
-11 13 1 7.43 1.23
11 13 -1 7.54 1.75
-11 13 1 7.57 1.24
-10 -13 1 5.65 1.39
10 13 -1 2.18 1.33
-10 13 1 3.57 0.94
-10 13 1 3.92 0.97
-9 -13 1 0.99 1.01
9 13 -1 2.28 1.18
-9 13 1 1.46 0.72
-9 13 1 1.83 0.73
9 13 -1 1.5 0.61
-8 -13 1 7.83 1.17
-8 13 1 6.16 0.78
8 13 -1 5.17 1.11
8 13 -1 5.58 1.16
-8 13 1 5.83 0.8
-7 -13 1 10.09 1
-7 -13 1 11.96 1.28
7 13 -1 12.09 0.84
-7 13 1 10.37 1.43
7 13 -1 11.3 1.38
-7 13 1 12.79 0.94
7 13 -1 13.81 1.42
-7 13 1 13.53 0.98
-7 13 1 11.75 0.99
-6 -13 1 24.83 1.37
-6 -13 1 24.08 1.59
-6 13 1 27.01 1.12
-6 13 1 24.93 1.04
-6 13 1 23.41 1.78
-6 13 1 26.51 1.07
6 13 -1 31.37 1.8
6 13 -1 26.49 1.74
-5 -13 1 56.11 1.99
-5 -13 1 57.47 2.21
5 13 -1 59.2 2.43
-5 13 1 56.9 1.59
5 13 -1 54.07 2.29
-5 13 1 57.54 2.48
-5 13 1 56.87 1.65
-5 13 1 57.85 1.61
-4 -13 1 45.74 1.59
-4 -13 1 42.27 2.35
-4 -13 1 40.35 1.74
-4 13 1 43.66 1.17
-4 13 1 42.74 2.01
4 13 -1 45.53 1.96
4 13 -1 49.4 2
-3 -13 1 42.69 1.62
-3 -13 1 43.72 1.75
-3 -13 1 44.65 1.43
3 13 -1 43.93 1.85
3 13 -1 40.96 1.78
-3 13 1 40.83 1.9
3 13 -1 39.97 1.72
-2 -13 1 8.97 0.53
-2 -13 1 9.07 0.79
-2 -13 1 8.53 0.48
-2 13 1 6.79 0.84
2 13 -1 8.33 0.73
2 13 -1 7.07 0.76
2 13 -1 9.76 0.94
2 13 -1 8.84 0.79
-1 13 1 2.58 0.33
-1 13 1 2.37 0.29
1 13 -1 2.19 0.59
1 13 -1 2.78 0.43
-1 13 1 2.52 0.56
-1 13 1 1.82 0.29
1 13 -1 1.95 0.43
1 13 -1 3.56 0.53
0 13 -1 4.4 0.5
0 13 1 5.11 0.48
0 13 -1 5.39 0.51
0 13 -1 4.23 0.44
0 13 1 4.98 0.64
0 13 1 4.81 0.49
0 13 -1 5.05 0.75
0 13 1 4.17 0.42
1 13 1 2.22 0.45
-1 13 -1 1.74 0.3
1 13 1 2.02 0.4
1 13 1 2.32 0.51
-1 13 -1 1.98 0.35
1 13 1 2.51 0.44
-1 13 -1 2.01 0.58
-2 -13 -1 14.38 0.59
-2 -13 -1 13.97 0.62
-2 -13 -1 14.59 0.98
-2 13 -1 14.65 0.64
-2 13 -1 13.4 0.66
2 13 1 14.77 0.94
-2 13 -1 14.87 0.68
-2 13 -1 11.6 1.1
2 13 1 12.63 0.9
2 13 1 12.14 0.82
2 13 1 15.6 1.02
-3 -13 -1 37.26 1.55
-3 -13 -1 35.12 1.62
-3 -13 -1 37.56 1.29
-3 13 -1 36.69 1.19
3 13 1 36.32 1.54
3 13 1 32.3 1.62
-3 13 -1 37.47 1.16
-3 13 -1 34.89 1.22
3 13 1 34.13 1.56
-3 13 -1 37.41 1.87
-4 -13 -1 29.25 1.52
-4 -13 -1 30.5 1.3
-4 13 -1 30.33 1.14
-4 13 -1 29.11 1.14
4 13 1 29.78 1.62
-4 13 -1 30.09 1.14
-4 13 -1 29.16 1.87
-4 13 -1 30.32 1.17
4 13 1 30.02 1.52
-5 -13 -1 54.65 2.01
-5 -13 -1 56.25 2.27
5 13 1 59.88 2.28
5 13 1 60.34 2.48
-5 13 -1 55.59 1.88
-5 13 -1 54.53 1.9
-5 13 -1 60.65 1.87
-5 13 -1 55.38 2.6
-6 -13 -1 0.35 0.53
-6 -13 -1 0.51 0.71
6 13 1 -0.33 0.64
-6 13 -1 0.87 0.54
-6 13 -1 1 0.93
6 13 1 0.92 0.76
-6 13 -1 0.4 0.44
-6 13 -1 0.64 0.48
-7 -13 -1 1.43 0.63
-7 -13 -1 2.14 0.91
7 13 1 2.39 0.85
-7 13 -1 2.32 0.71
7 13 1 1.48 0.88
-7 13 -1 2.61 0.66
-7 13 -1 2.38 1.1
-8 -13 -1 5.53 1.18
-8 13 -1 5.25 0.92
8 13 1 4.9 1.19
-8 13 -1 6.36 0.93
8 13 1 3.63 1.08
-8 13 -1 5.92 1.49
-9 -13 -1 0.33 1.03
-9 13 -1 0.12 0.78
-9 13 -1 -0.53 0.76
9 13 1 0.96 1.06
-10 -13 -1 0.76 1.26
-10 13 -1 2.97 1.08
10 13 1 1.61 1.33
-10 13 -1 2.15 1.01
-11 -13 -1 3.08 1.47
11 13 1 1.11 1.42
-11 13 -1 0.72 1.12
-11 13 -1 0.38 1.15
-12 -13 -1 12.52 2.01
-12 13 -1 11.34 1.72
12 13 1 14.83 2.3
-13 -13 -1 1.16 1.72
13 13 1 3.27 1.93
-13 -14 1 -0.94 1.62
13 14 -1 -0.29 1.8
-13 14 1 3.32 2.21
-12 -14 1 0.3 1.5
12 -14 -1 1.37 1.82
12 14 -1 3.38 1.81
-12 14 1 1.93 1.18
-11 -14 1 5.32 1.58
11 14 -1 8.26 1.84
-11 14 1 5.33 1.15
-11 14 1 5.69 1.17
-10 -14 1 27.03 2.17
-10 14 1 25.33 1.79
10 14 -1 28.89 2.37
-10 14 1 25.4 1.79
-9 -14 1 6.21 1.31
9 14 -1 7.67 1.47
-9 14 1 7.52 0.94
-9 14 1 7.07 0.96
-8 -14 1 45.33 2.43
-8 14 1 44.95 1.77
-8 14 1 43.54 1.83
8 14 -1 45 2.55
8 14 -1 40.98 2.51
-7 -14 1 4.87 0.99
-7 -14 1 2.55 0.7
-7 14 1 3.5 1.22
7 14 -1 4.11 1.05
-7 14 1 2.26 0.54
-7 14 1 2.86 0.54
7 14 -1 3.28 0.98
-7 14 1 2.71 0.51
-6 -14 1 23 1.35
-6 -14 1 21.94 1.56
-6 14 1 21.79 1.87
6 14 -1 25.66 1.73
6 14 -1 20.94 1.65
-6 14 1 22.75 1.03
-6 14 1 23.61 0.94
-6 14 1 23.15 0.98
-5 -14 1 3.87 0.77
-5 -14 1 3.27 0.59
5 14 -1 3.78 0.87
-5 14 1 2.5 0.94
-5 14 1 3.65 0.36
5 14 -1 4.66 0.89
-4 -14 1 2.07 0.45
4 14 -1 2.36 0.67
4 14 -1 2.33 0.73
-4 14 1 1.83 0.76
-3 -14 1 0.02 0.28
3 14 -1 -0.33 0.44
-3 14 1 0.55 0.6
3 14 -1 0.27 0.54
3 14 -1 -0.26 0.52
-2 -14 1 31.37 1.04
-2 -14 1 30.04 0.98
-2 -14 1 30.72 1.51
2 14 -1 29.99 1.29
2 14 -1 30.34 1.42
2 14 -1 27.88 1.37
-2 14 1 32.46 1.59
2 14 -1 33.97 1.58
-1 14 1 9.97 0.54
1 14 -1 11.16 0.76
-1 14 1 10.44 0.94
1 14 -1 11.3 0.85
1 14 -1 10.47 0.82
-1 14 1 11.19 0.61
-1 14 1 11.04 0.6
1 14 -1 10.88 1.01
0 14 1 86.02 2.43
0 14 1 84.15 2.46
0 14 1 85.85 2.37
0 14 -1 85.78 2.47
0 14 -1 81.31 2.81
0 14 -1 86.17 2.5
0 14 -1 87.53 2.4
0 14 1 85.87 2.73
-1 14 -1 6.05 0.5
-1 14 -1 5.24 0.45
-1 14 -1 5.55 0.8
1 14 1 6.73 0.75
-1 14 -1 6.9 0.56
1 14 1 6.37 0.59
1 14 1 6.57 0.65
1 14 1 4.8 0.58
-2 -14 -1 15.98 0.64
-2 -14 -1 16.89 0.69
-2 14 -1 17.19 0.72
-2 14 -1 18.22 1.38
2 14 1 16.49 1.03
-2 14 -1 16.71 0.76
2 14 1 15.85 1.07
2 14 1 16.81 1.07
-2 14 -1 15.97 0.74
2 14 1 16.57 0.96
-3 -14 -1 0.44 0.31
-3 14 -1 0.44 0.28
3 14 1 0.63 0.54
3 14 1 0.78 0.5
-3 14 -1 0.69 0.3
-3 14 -1 0.76 0.31
-3 14 -1 0.06 0.63
-4 -14 -1 0.49 0.4
-4 14 -1 0.55 0.35
-4 14 -1 0.03 0.33
4 14 1 0.37 0.58
4 14 1 0.12 0.5
-4 14 -1 0.39 0.33
-4 14 -1 0.67 0.72
-5 -14 -1 -0.18 0.45
-5 14 -1 0.36 0.41
-5 14 -1 0.51 0.88
5 14 1 0.06 0.58
-5 14 -1 -0.07 0.35
-5 14 -1 0.05 0.39
5 14 1 0.65 0.66
-6 -14 -1 1.54 0.6
-6 -14 -1 0.96 0.77
-6 14 -1 1.1 0.98
-6 14 -1 1.14 0.53
6 14 1 1.85 0.87
-6 14 -1 1.4 0.55
6 14 1 0.47 0.67
-6 14 -1 1.02 0.47
-7 -14 -1 1.99 0.94
7 14 1 3.11 1.02
-7 14 -1 1.49 0.64
-7 14 -1 3.09 1.18
7 14 1 1.05 0.82
-7 14 -1 2.31 0.71
-8 -14 -1 12.83 1.52
8 14 1 19.35 1.79
-8 14 -1 18.27 1.35
-8 14 -1 16.49 1.39
8 14 1 19.95 1.93
-8 14 -1 16.92 2.02
-9 -14 -1 0.71 1.14
-9 14 -1 -0.34 1.28
-9 14 -1 1.91 0.86
9 14 1 0.35 1.05
-9 14 -1 -0.32 0.76
-10 -14 -1 20.58 2.11
10 14 1 20.1 2.15
-10 14 -1 19.33 1.69
-10 14 -1 16.64 1.65
-11 -14 -1 -0.31 1.37
11 14 1 1.06 1.44
-11 14 -1 -0.01 1.09
-12 -14 -1 3.05 1.71
12 14 1 -2.02 1.46
-12 14 -1 1.85 1.32
-13 -14 -1 0.36 1.71
13 14 1 1.7 2.14
-13 -15 1 -0.45 1.69
13 15 -1 1.26 1.9
-12 -15 1 13.46 2.07
12 15 -1 7.81 1.95
-12 15 1 13.25 1.61
-11 -15 1 -0.05 1.39
11 15 -1 0.82 1.46
-11 15 1 -0.43 0.93
-10 -15 1 11.75 1.68
-10 15 1 13.03 1.28
10 15 -1 10.87 1.79
-10 15 1 9.87 1.21
-9 -15 1 4.56 1.24
9 15 -1 2.91 1.28
-9 15 1 4.24 0.83
-9 15 1 2.86 0.8
-8 -15 1 2.37 1.02
-8 15 1 3.6 0.7
8 15 -1 4.61 1.24
-8 15 1 4.4 0.73
-8 15 1 4.91 1.46
8 15 -1 4.38 1.21
-7 -15 1 0.11 0.78
-7 15 1 -0.02 0.37
-7 15 1 0.79 0.47
-7 15 1 1.03 0.49
7 15 -1 0.3 0.84
-7 15 1 0.12 1.06
7 15 -1 0.18 0.89
-6 -15 1 80.77 2.75
6 15 -1 80.58 3.21
-6 15 1 82.05 2.31
6 15 -1 83.95 3.21
-6 15 1 82.02 2.28
-6 15 1 77.33 3.38
-5 -15 1 17.43 1.14
5 15 -1 19.88 1.52
-5 15 1 17.85 0.7
5 15 -1 19.04 1.51
-5 15 1 17.53 1.63
-4 -15 1 120.57 3.36
4 15 -1 115.85 3.79
-4 15 1 115.75 3.98
4 15 -1 120.95 3.84
-3 -15 1 3.05 0.44
3 15 -1 2.43 0.64
3 15 -1 2.57 0.74
-3 15 1 1.91 0.74
-2 -15 1 47.25 1.42
-2 -15 1 46.7 1.36
2 15 -1 46.76 1.83
-2 15 1 45.66 1.26
2 15 -1 43.76 1.97
-2 15 1 45.41 1.28
-2 15 1 43.91 1.98
2 15 -1 47.88 1.84
1 15 -1 0.38 0.58
-1 15 1 -0.17 0.25
-1 15 1 -0.06 0.25
1 15 -1 0.4 0.41
-1 15 1 0.07 0.51
-1 15 1 0.19 0.24
1 15 -1 -0.23 0.35
1 15 -1 -0.06 0.36
0 15 1 1.85 0.41
0 15 1 2.27 0.39
0 15 -1 2.12 0.68
0 15 -1 1.92 0.45
0 15 -1 2.18 0.41
0 15 1 2.47 0.43
0 15 1 1.65 0.58
0 15 -1 3.06 0.48
1 15 1 5.21 0.74
-1 15 -1 5.53 0.48
1 15 1 4.81 0.56
1 15 1 5.65 0.64
1 15 1 5.87 0.67
-1 15 -1 6.32 0.55
-1 15 -1 5.44 0.52
-1 15 -1 5.13 0.81
-2 -15 -1 66.59 1.82
-2 -15 -1 65.46 1.78
2 15 1 62.45 2.23
2 15 1 67.78 2.32
2 15 1 68.64 2.35
-2 15 -1 64.72 1.89
-2 15 -1 65.76 2.59
-2 15 -1 64.43 1.85
-3 -15 -1 18.3 0.9
3 15 1 16.93 1.25
-3 15 -1 15.9 0.79
3 15 1 14.99 1.17
-3 15 -1 17.97 1.58
-3 15 -1 16.31 0.74
-3 15 -1 16.46 0.75
-4 -15 -1 57.99 1.93
-4 15 -1 56.69 2.6
4 15 1 51.84 2.32
4 15 1 54.69 2.19
-4 15 -1 54.08 1.71
-4 15 -1 55.38 1.66
-4 15 -1 54.86 1.72
-5 -15 -1 3.01 0.63
-5 15 -1 2.27 0.5
-5 15 -1 3.04 1
-5 15 -1 2.31 0.47
5 15 1 2.99 0.83
5 15 1 2.83 0.77
-5 15 -1 1.9 0.43
-6 -15 -1 37.05 1.75
-6 15 -1 36.65 1.54
-6 15 -1 36.22 1.55
6 15 1 33.59 2.13
-6 15 -1 36.16 1.44
-6 15 -1 37.64 2.53
6 15 1 35.32 2.01
-7 -15 -1 -0.41 1.08
-7 15 -1 0.28 0.59
-7 15 -1 0.47 1.23
-7 15 -1 0.22 0.58
7 15 1 0.3 0.87
7 15 1 0.72 0.81
-8 -15 -1 -1.22 0.93
8 15 1 0.73 1.06
-8 15 -1 0.09 0.69
-8 15 -1 0.41 0.69
8 15 1 0.91 0.95
-8 15 -1 2.93 1.45
-9 -15 -1 0 1.19
-9 15 -1 0.13 1.56
-9 15 -1 -0.46 0.77
-9 15 -1 0.06 0.81
9 15 1 -0.41 1.06
-10 -15 -1 1.12 1.33
-10 15 -1 2.15 1.05
10 15 1 -0.36 1.19
-10 15 -1 0.79 0.98
-11 -15 -1 1.54 1.5
11 15 1 -0.52 1.41
-11 15 -1 0.92 1.15
-12 -15 -1 4.53 1.86
-12 15 -1 4.83 1.48
12 15 1 1.5 1.67
-13 -15 -1 0.63 1.93
-13 -16 1 0.99 1.78
-12 -16 1 3.16 1.7
12 16 -1 1.17 1.73
-12 16 1 2.02 1.21
-11 -16 1 9.04 1.82
-11 16 1 6.26 1.18
11 16 -1 7.61 1.93
-10 -16 1 17.15 1.94
-10 16 1 21.48 1.65
10 16 -1 22.58 2.33
-10 16 1 19.77 1.55
-9 -16 1 14.33 1.73
9 16 -1 19.04 1.94
-9 16 1 19.02 1.42
-9 16 1 16.43 1.24
-8 -16 1 38.3 2.55
-8 16 1 37.43 1.66
-8 16 1 37.03 1.59
8 16 -1 40.05 2.53
8 16 -1 36.31 2.43
-8 16 1 34.86 2.61
-7 16 1 9.01 0.75
7 16 -1 9.69 1.42
7 16 -1 9.03 1.39
-7 16 1 7.96 1.44
-7 16 1 7.61 0.69
-6 -16 1 11.37 1.02
6 16 -1 11.45 1.39
-6 16 1 10.56 0.7
6 16 -1 13.05 1.44
-6 16 1 8.95 1.45
-5 -16 1 22.89 1.29
-5 16 1 26.32 1.95
-5 16 1 23.17 0.79
5 16 -1 21.61 1.57
5 16 -1 23.24 1.65
-4 -16 1 0.16 0.4
4 16 -1 -0.34 0.64
4 16 -1 0.09 0.62
-4 16 1 0.76 0.78
-3 -16 1 11.25 0.76
-3 16 1 8.37 1.12
3 16 -1 11.58 1.11
3 16 -1 12.11 1.2
-2 -16 1 22.65 0.84
-2 -16 1 20.6 0.88
2 16 -1 21.65 1.31
-2 16 1 23.21 0.77
2 16 -1 21.48 1.46
-2 16 1 22.07 1.48
1 16 -1 53.62 2.25
-1 16 1 54 1.64
-1 16 1 54.42 1.68
-1 16 1 54.92 1.62
1 16 -1 55.91 1.94
1 16 -1 54.45 1.97
1 16 -1 55.79 2.11
-1 16 1 55.54 2.21
0 16 -1 73.62 2.31
0 16 -1 75.86 2.29
0 16 1 74.88 2.28
0 16 -1 73.95 2.21
0 16 1 74.54 2.25
0 16 1 74.24 2.59
0 16 -1 74.9 2.76
0 16 1 73.6 2.19
-1 16 -1 31.62 1.23
1 16 1 35.18 1.47
1 16 1 30.94 1.58
-1 16 -1 31.58 1.16
-1 16 -1 33.31 1.81
-1 16 -1 33.67 1.23
1 16 1 32.05 1.4
1 16 1 31.29 1.32
-2 -16 -1 44.47 1.33
-2 16 -1 44.69 1.41
2 16 1 43.2 1.85
2 16 1 42.56 1.82
-2 16 -1 41.05 1.38
-2 16 -1 43.97 1.37
-2 16 -1 41.42 2.15
-3 -16 -1 3.26 0.49
-3 16 -1 4.42 1.07
3 16 1 3.54 0.72
-3 16 -1 3.69 0.44
-3 16 -1 4.76 0.45
3 16 1 4.79 0.79
-3 16 -1 3.51 0.4
-4 -16 -1 4.52 0.62
-4 16 -1 5.69 0.55
-4 16 -1 6.3 1.25
4 16 1 7.01 0.99
4 16 1 5.16 0.87
-4 16 -1 5.28 0.47
-4 16 -1 4.91 0.51
-5 -16 -1 14.15 1.13
-5 16 -1 14.34 0.83
-5 16 -1 10.44 1.44
5 16 1 12.74 1.37
5 16 1 16.07 1.38
-5 16 -1 15.5 0.83
-6 -16 -1 15.81 1.22
6 16 1 14.77 1.43
-6 16 -1 13.33 0.99
-6 16 -1 13.05 0.96
-6 16 -1 16.14 1.9
6 16 1 15.05 1.54
-6 16 -1 14.7 1.04
-7 16 -1 2.86 1.27
-7 16 -1 2.85 0.69
7 16 1 3.48 1.06
7 16 1 4.23 1.17
-7 16 -1 2.97 0.71
-8 16 -1 22.07 1.53
8 16 1 18.97 1.84
-8 16 -1 21.16 2.26
-8 16 -1 23.1 1.56
8 16 1 20.65 2.03
-9 -16 -1 7.26 1.58
-9 16 -1 9.71 1.19
-9 16 -1 9.1 1.21
-9 16 -1 6.01 1.73
9 16 1 9.73 1.59
-10 -16 -1 5.41 1.57
-10 16 -1 6.13 1.21
-10 16 -1 6.99 1.23
10 16 1 4.81 1.54
-11 -16 -1 1.27 1.54
11 16 1 -0.26 1.47
-11 16 -1 1.09 1.14
-12 -16 -1 -0.41 1.68
-12 16 -1 -0.78 1.25
-13 -17 1 20.26 3.92
-12 -17 1 2.81 1.78
-12 17 1 5.21 1.33
12 17 -1 3.27 1.91
-11 -17 1 25.13 2.5
11 17 -1 29.09 2.82
-11 17 1 25.61 2
-10 -17 1 1.04 1.35
-10 17 1 1.26 0.85
10 17 -1 -0.35 1.34
-10 17 1 -0.68 0.77
-9 17 1 5.61 0.89
-9 17 1 5.24 0.85
9 17 -1 6.38 1.57
8 17 -1 3.72 1.28
-8 17 1 2.12 1.42
8 17 -1 3.57 1.23
-8 17 1 4.04 0.7
-8 17 1 4.73 0.71
7 17 -1 8.31 1.38
7 17 -1 13.52 1.58
-7 17 1 9.64 0.75
-7 17 1 8.47 1.61
-7 17 1 9.39 0.72
-6 -17 1 0.55 0.57
-6 17 1 -0.58 0.94
6 17 -1 1.21 0.89
6 17 -1 -0.7 0.73
-6 17 1 0.05 0.32
-5 -17 1 68.56 2.43
5 17 -1 74.17 2.96
5 17 -1 73.38 2.94
-5 17 1 68.11 3.03
-4 -17 1 0.95 0.47
-4 17 1 0.93 0.79
4 17 -1 1.25 0.7
4 17 -1 1.29 0.78
-3 -17 1 99.89 2.96
3 17 -1 99.03 3.32
3 17 -1 100.47 3.45
-3 17 1 98.75 3.56
-2 -17 1 9.55 0.64
-2 17 1 8.6 0.53
-2 17 1 9 0.52
-2 17 1 9.72 1.15
2 17 -1 10.69 1.19
2 17 -1 10.47 1
1 17 -1 4.09 0.88
-1 17 1 4.43 0.47
-1 17 1 5.43 0.87
1 17 -1 4.94 0.69
1 17 -1 4.23 0.9
-1 17 1 4.79 0.47
-1 17 1 5.19 0.51
0 17 -1 4.75 0.9
0 17 1 4.53 0.79
0 17 -1 4.73 0.56
0 17 1 5.55 0.57
0 17 1 4.85 0.59
0 17 -1 4.42 0.59
0 17 -1 4.93 0.62
0 17 1 5.68 0.61
-1 17 -1 5.4 0.57
1 17 1 6.72 0.89
-1 17 -1 5.23 0.91
-1 17 -1 5.95 0.55
1 17 1 5.26 0.7
-1 17 -1 6 0.61
1 17 1 4.77 0.66
-2 -17 -1 0.66 0.29
-2 17 -1 0.52 0.79
2 17 1 0.86 0.59
-2 17 -1 -0.2 0.31
-2 17 -1 0.24 0.31
-2 17 -1 -0.34 0.31
2 17 1 0.08 0.47
-3 17 -1 66.09 2.87
3 17 1 63.42 2.42
3 17 1 61.72 2.45
-3 17 -1 61.82 1.79
-3 17 -1 59.16 1.82
-4 -17 -1 7.47 0.74
-4 17 -1 6.24 0.58
4 17 1 5.85 0.94
4 17 1 6.44 1.01
-4 17 -1 7.44 0.56
-4 17 -1 6.36 1.18
-4 17 -1 6.62 0.55
-5 -17 -1 34.81 1.7
-5 17 -1 43.06 2.48
5 17 1 40.03 2.07
-5 17 -1 38.23 1.31
5 17 1 39.77 2.19
-5 17 -1 38.14 1.32
-6 -17 -1 3.92 0.8
-6 17 -1 5.14 0.68
6 17 1 6.35 1.11
-6 17 -1 4.55 0.6
-6 17 -1 6.67 1.51
6 17 1 3.85 1.04
-6 17 -1 4.2 0.63
-7 17 -1 0.92 1.2
7 17 1 1.94 1
7 17 1 2.05 1.01
-7 17 -1 2.21 0.64
-7 17 -1 1.25 0.64
-8 17 -1 0.46 0.69
-8 17 -1 -0.33 1.46
-8 17 -1 -0.85 0.66
8 17 1 -0.82 0.95
8 17 1 -1.3 1.01
-9 17 -1 0.3 0.84
-9 17 -1 0.46 0.81
9 17 1 0.25 1.18
-9 17 -1 -0.41 1.6
-10 -17 -1 4.13 1.56
-10 17 -1 4.83 1.29
-10 17 -1 6 1.2
10 17 1 6.19 1.64
-11 -17 -1 17.22 2.31
-11 17 -1 15.4 1.69
-12 -17 -1 5.59 2
-12 -18 1 1.69 1.85
12 18 -1 3.1 1.89
-11 -18 1 8.1 1.94
11 18 -1 7.41 1.95
-11 18 1 6.94 1.24
-10 18 1 -0.64 0.76
10 18 -1 -0.38 1.42
-10 18 1 -0.4 0.8
9 18 -1 59.31 3.36
-9 18 1 58.95 2.21
-9 18 1 62.22 2.31
-8 18 1 3.44 0.68
-8 18 1 4.25 1.59
8 18 -1 1.31 1.15
-8 18 1 2.99 0.56
8 18 -1 3.67 1.33
7 18 -1 31.13 2.27
-7 18 1 31.78 1.29
7 18 -1 29.52 2.29
-7 18 1 41.12 2.8
-6 -18 1 -0.34 0.6
-6 18 1 -0.55 1.06
6 18 -1 -0.7 0.87
-6 18 1 0.45 0.31
6 18 -1 0.64 0.83
-5 -18 1 17.12 1.22
5 18 -1 15.51 1.52
-5 18 1 14.06 1.62
5 18 -1 12.74 1.4
-4 -18 1 2.02 0.54
-4 18 1 2.04 0.99
4 18 -1 1.43 0.86
4 18 -1 1.73 0.74
3 18 -1 60.45 2.57
3 18 -1 56.66 2.39
-3 18 1 60.42 2.69
2 18 -1 2.88 0.87
-2 18 1 1.04 0.3
2 18 -1 0.48 0.59
-2 18 1 0.49 0.74
-2 18 1 1.59 0.31
-1 18 1 98.77 2.82
-1 18 1 101.04 2.78
1 18 -1 108.39 3.58
-1 18 1 104.95 3.5
1 18 -1 99.65 3.13
-1 18 1 98.83 2.75
0 18 1 20.01 1.08
0 18 -1 20.53 1.59
0 18 -1 20.1 1.09
0 18 1 17.06 1.35
0 18 -1 20.16 1.13
0 18 1 19.26 1.07
1 18 1 92.56 3.19
-1 18 -1 94.72 2.75
-1 18 -1 96.03 2.68
-1 18 -1 99.47 3.52
1 18 1 91.15 2.96
-1 18 -1 98.51 2.74
-2 18 -1 0.08 0.73
-2 18 -1 0.36 0.34
2 18 1 0.13 0.5
-2 18 -1 0.27 0.33
-2 18 -1 0.07 0.34
2 18 1 0.85 0.65
3 18 1 44.35 2.06
3 18 1 45.03 2.04
-3 18 -1 45.06 2.48
-3 18 -1 43.8 1.38
-3 18 -1 44.17 1.43
-3 18 -1 43.49 1.41
-4 18 -1 0.49 0.37
-4 18 -1 -0.23 0.28
4 18 1 0.27 0.67
4 18 1 0.37 0.7
-4 18 -1 -0.05 0.16
-4 18 -1 -0.04 0.97
-5 -18 -1 2.59 0.69
5 18 1 3.29 0.95
-5 18 -1 1.3 0.31
-5 18 -1 2.44 0.4
-5 18 -1 2.55 1.25
5 18 1 0.68 0.79
-6 -18 -1 -0.1 0.63
6 18 1 0.73 0.85
-6 18 -1 0.14 0.4
-6 18 -1 -0.07 0.4
6 18 1 0.11 0.9
-6 18 -1 -0.57 1.2
-7 18 -1 41.2 1.77
7 18 1 40.61 2.39
-7 18 -1 39.37 2.82
-7 18 -1 41.57 1.65
7 18 1 44.7 2.73
8 18 1 2.12 1.27
-8 18 -1 3.72 0.78
-8 18 -1 4.59 1.74
8 18 1 3.1 1.23
-8 18 -1 2.95 0.81
-9 18 -1 30.24 1.87
-9 18 -1 33.96 3.14
-9 18 -1 35.28 1.97
9 18 1 32.54 2.7
-10 18 -1 0.89 1
-11 -18 -1 6.82 1.96
-11 18 -1 4.85 1.34
-12 -18 -1 1.05 1.89
-12 -19 1 11.3 2.25
12 19 -1 15.65 2.54
-11 19 1 3.72 1.09
11 19 -1 1.32 1.68
-10 19 1 14.9 1.33
10 19 -1 19.21 2.39
-10 19 1 16.62 1.36
-9 19 1 -0.45 0.65
9 19 -1 -0.51 1.32
-9 19 1 -0.49 0.51
-8 19 1 0.41 1.43
8 19 -1 0.11 1.12
-8 19 1 1.26 0.59
8 19 -1 1.31 1.12
7 19 -1 2.03 1.18
-7 19 1 2.14 1.38
7 19 -1 1.49 1.03
-7 19 1 2.42 0.49
-6 -19 1 16.69 1.39
6 19 -1 19.43 1.86
6 19 -1 22.27 1.93
-6 19 1 15.67 1.84
-5 -19 1 18.52 1.31
-5 19 1 19.74 1.95
5 19 -1 18.78 1.68
5 19 -1 19.98 1.71
4 19 -1 27.94 1.91
-4 19 1 28.36 2.07
4 19 -1 25.63 1.77
-3 19 1 40.63 2.29
3 19 -1 39.68 2
3 19 -1 41.78 2.22
-2 19 1 22.67 0.88
-2 19 1 22.8 0.89
2 19 -1 24.91 1.76
-2 19 1 21.96 1.7
2 19 -1 24.37 1.48
1 19 -1 6.79 1.02
1 19 -1 4.86 0.74
-1 19 1 6.5 1.07
-1 19 1 6.39 0.58
-1 19 1 6.4 0.59
-1 19 1 6.07 0.6
0 19 1 5.01 0.65
0 19 1 5.07 0.93
0 19 -1 4 0.89
0 19 -1 5.79 0.71
1 19 1 5.3 0.74
-1 19 -1 4.27 0.57
-1 19 -1 5.56 0.61
-1 19 -1 8.14 1.2
1 19 1 6.09 0.97
-2 19 -1 36.48 1.31
-2 19 -1 34.28 2.11
-2 19 -1 38.88 1.33
-2 19 -1 35.56 1.3
2 19 1 37.53 1.94
2 19 1 34.4 1.76
-3 19 -1 14.05 0.76
3 19 1 12.42 1.22
-3 19 -1 12.31 1.54
3 19 1 15.99 1.38
-3 19 -1 14.11 0.78
-3 19 -1 13.26 0.7
4 19 1 8.81 1.18
-4 19 -1 8.53 0.66
-4 19 -1 7.2 1.47
4 19 1 9.55 1.21
-5 -19 -1 42.49 1.95
5 19 1 47.2 2.45
5 19 1 44.17 2.28
-5 19 -1 47.81 2.9
6 19 1 5.43 1.17
6 19 1 6.49 1.25
-6 19 -1 6.7 1.58
-6 19 -1 6.69 0.55
-7 19 -1 7.53 0.7
-7 19 -1 4.64 1.69
7 19 1 6.17 1.34
7 19 1 6.54 1.33
-8 19 -1 3.82 1.62
8 19 1 5.32 1.59
-8 19 -1 5.47 0.78
8 19 1 3.68 1.43
-8 19 -1 4.61 0.89
-9 19 -1 6.01 1.07
-9 19 -1 4.73 0.92
-9 19 -1 7.31 2.04
-10 19 -1 1.5 1.04
-11 19 -1 9.19 1.46
-12 -19 -1 2.68 2.06
-12 -20 1 -0.84 1.97
-11 20 1 0.15 0.96
11 20 -1 -0.1 1.76
-10 20 1 8.58 1.08
10 20 -1 8.68 1.96
-9 20 1 2.85 0.75
9 20 -1 2.29 1.93
9 20 -1 1.38 1.47
8 20 -1 55.96 3.27
-8 20 1 54.04 1.86
8 20 -1 57.1 3.22
-8 20 1 52.38 3.49
-7 20 1 0.07 1.28
7 20 -1 -0.54 0.96
7 20 -1 0.78 1.13
6 20 -1 3.8 1.12
-6 20 1 3.45 1.4
6 20 -1 4.09 1.26
5 20 -1 -0.59 0.86
5 20 -1 0.3 0.81
-5 20 1 -0.11 1.01
-4 20 1 2.67 1.12
4 20 -1 2.16 0.95
4 20 -1 4.24 0.99
-3 20 1 -0.91 0.85
3 20 -1 0.28 0.61
-3 20 1 0.42 0.2
3 20 -1 0.21 0.83
-2 20 1 22.02 1.76
-2 20 1 22.24 0.88
2 20 -1 18.5 1.64
-2 20 1 22.92 0.91
2 20 -1 23.47 1.5
1 20 -1 1.77 0.86
-1 20 1 1.46 0.87
-1 20 1 0.93 0.43
1 20 -1 1.18 0.6
-1 20 1 1.17 0.42
0 20 -1 98.83 3.02
0 20 -1 101.14 3.7
0 20 1 97.81 3.48
0 20 1 96.35 2.98
-1 20 -1 0.11 0.42
1 20 1 1.02 0.55
-1 20 -1 0.16 0.77
1 20 1 -0.09 0.71
-2 20 -1 26.59 1.13
2 20 1 29.66 1.83
-2 20 -1 25.18 2.09
-2 20 -1 29.09 1.16
2 20 1 29.27 1.65
-3 20 -1 1.59 0.42
-3 20 -1 1.12 0.97
3 20 1 2.11 0.8
3 20 1 0.15 0.76
-3 20 -1 0.67 0.3
-3 20 -1 0.79 0.34
-4 20 -1 0.43 0.41
4 20 1 0.39 0.78
-4 20 -1 1.86 1.08
4 20 1 0.97 0.79
5 20 1 0.15 0.83
5 20 1 -0.8 0.79
-5 20 -1 -0.26 1.2
6 20 1 26.11 2.17
6 20 1 26.39 2.11
-6 20 -1 23.09 2.29
7 20 1 4.48 1.35
-7 20 -1 5.49 1.58
-8 20 -1 17.48 2.44
8 20 1 22.1 2.38
-8 20 -1 21.13 1.17
-9 20 -1 0.62 0.69
-9 20 -1 -0.13 1.7
-10 20 -1 5.59 1.18
11 21 -1 0.48 1.75
-11 21 1 0.43 0.94
-10 21 1 -0.02 0.79
10 21 -1 1.87 1.75
9 21 -1 0.83 1.54
9 21 -1 4.15 1.75
-9 21 1 3.08 0.74
8 21 -1 15.45 1.98
8 21 -1 17.19 2.03
-8 21 1 14.11 2.16
7 21 -1 1.46 1.2
-7 21 1 1.73 1.49
7 21 -1 2.17 1.18
6 21 -1 18.95 1.93
6 21 -1 16.97 1.88
-6 21 1 15.8 1.93
5 21 -1 9.18 1.31
-5 21 1 9.47 1.61
5 21 -1 7.68 1.34
-4 21 1 33.29 2.35
4 21 -1 31.57 2.17
4 21 -1 30.38 1.98
3 21 -1 16.03 1.64
-3 21 1 13.93 0.56
-3 21 1 15.81 1.68
3 21 -1 16.16 1.41
-2 21 1 15.01 0.79
2 21 -1 16.89 1.64
-2 21 1 15.08 1.61
2 21 -1 15.86 1.32
1 21 -1 -0.22 0.52
-1 21 1 0.18 0.41
1 21 -1 0.36 0.88
-1 21 1 0.48 0.87
0 21 1 0.9 0.51
0 21 -1 1.27 0.54
0 21 -1 1.01 0.84
0 21 1 1.94 0.87
1 21 1 0.09 0.53
-1 21 -1 -0.21 0.93
1 21 1 -0.13 0.75
-1 21 -1 -0.08 0.44
2 21 1 30.52 1.94
-2 21 -1 32.26 1.25
2 21 1 31.43 1.74
-2 21 -1 30.87 1.26
-2 21 -1 32.34 2.31
3 21 1 6.88 1.17
3 21 1 6.89 1.06
-3 21 -1 5.9 1.39
-3 21 -1 5.99 0.49
4 21 1 41.51 2.28
4 21 1 40.71 2.24
-4 21 -1 38.67 2.75
5 21 1 0.33 0.86
5 21 1 0.92 1.11
-5 21 -1 -0.06 1.25
-6 21 -1 26.34 2.55
6 21 1 24.83 2.12
7 21 1 -0.93 1.06
-7 21 -1 -0.56 1.51
-8 21 -1 8.51 2.08
8 21 1 7.31 1.7
-9 21 -1 -0.92 1.79
-10 21 -1 2.79 1.9
10 22 -1 7.67 2.05
9 22 -1 4.47 1.7
9 22 -1 3.32 1.62
8 22 -1 12.15 1.96
-8 22 1 8.59 2.03
8 22 -1 9.52 1.83
-7 22 1 10.31 1.92
7 22 -1 10.8 1.72
7 22 -1 11.24 1.7
6 22 -1 0.81 1.04
6 22 -1 0.86 1.19
-6 22 1 -0.25 1.24
-5 22 1 -0.09 1.2
5 22 -1 0.39 1.05
5 22 -1 0.89 0.91
4 22 -1 5.26 1.09
4 22 -1 5.03 1.28
-4 22 1 4.95 1.38
-3 22 1 8.41 1.44
3 22 -1 9.22 1.43
3 22 -1 10.17 1.24
-3 22 1 8.07 0.45
-2 22 1 8.83 1.38
2 22 -1 10.75 1.15
2 22 -1 7.89 1.36
-1 22 1 1.42 0.49
1 22 -1 2.86 1.08
-1 22 1 0.49 0.93
1 22 -1 1.28 0.63
0 22 1 5.14 1.11
0 22 1 5.01 0.75
0 22 -1 3.98 0.69
0 22 -1 6.42 1.27
1 22 1 8.88 1
-1 22 -1 11.44 0.93
-1 22 -1 10.44 1.55
1 22 1 12.92 1.41
-2 22 -1 0.89 1
2 22 1 1.22 0.91
-2 22 -1 1.25 0.44
2 22 1 1.21 0.72
3 22 1 -0.07 0.71
3 22 1 0.03 0.87
-3 22 -1 -0.31 1.15
-4 22 -1 0.43 1.11
4 22 1 0.4 0.82
-5 22 -1 3.41 1.55
5 22 1 1.92 1.05
6 22 1 1.73 1.14
-6 22 -1 1.23 1.51
7 22 1 26.69 2.39
-7 22 -1 33.98 3.05
8 22 1 5.29 1.51
-8 22 -1 5.97 2.09
-9 22 -1 3.36 2.1
9 22 1 0.14 1.95
-10 22 -1 2.76 2.25
9 23 -1 1.39 1.77
-8 23 1 -0.17 1.68
8 23 -1 0.27 1.47
8 23 -1 -1.34 1.25
7 23 -1 22.18 2.28
7 23 -1 24.97 2.3
-7 23 1 18.8 2.37
6 23 -1 0.28 1.05
6 23 -1 -0.16 1.23
-6 23 1 -0.43 1.32
-5 23 1 13.23 1.88
5 23 -1 14.48 1.87
5 23 -1 14.48 1.66
-4 23 1 0.81 1.21
4 23 -1 -0.23 0.85
4 23 -1 0.45 1.13
3 23 -1 12.41 1.62
-3 23 1 13.78 1.74
3 23 -1 13.85 1.41
2 23 -1 0.28 0.69
2 23 -1 -0.53 0.93
-2 23 1 -1.44 0.99
1 23 -1 2.58 1.2
-1 23 1 3 0.6
1 23 -1 3.12 0.77
-1 23 1 2.43 1.07
0 23 1 1.43 0.6
0 23 1 1.81 1.03
0 23 -1 0.12 0.56
0 23 -1 0.25 0.97
1 23 1 11.01 1.43
-1 23 -1 11.88 0.94
-1 23 -1 14.43 1.74
1 23 1 13.35 1.21
-2 23 -1 2.43 1.28
-2 23 -1 1.68 0.48
2 23 1 1.69 0.79
-3 23 -1 34.79 2.76
3 23 1 37.66 2.15
4 23 1 1.77 0.94
-4 23 -1 2.34 1.47
-5 23 -1 46.29 3.23
5 23 1 50.09 2.8
-6 23 -1 -0.86 1.32
6 23 1 0.19 1.06
-7 23 -1 8.83 2.16
7 23 1 9.26 1.7
-8 23 -1 1.61 1.91
8 23 1 0.83 1.41
-9 23 -1 -1.85 1.84
-8 24 1 6.79 2.12
8 24 -1 6.44 2.88
7 24 -1 10.5 1.82
-7 24 1 11.88 2.14
7 24 -1 12.58 2.02
-6 24 1 0.54 1.49
6 24 -1 0.53 1.07
6 24 -1 0.38 1.28
-5 24 1 0.17 1.39
5 24 -1 -0.83 1.22
5 24 -1 0.14 0.97
-4 24 1 -1 1.21
4 24 -1 -0.65 0.85
4 24 -1 0.61 1.18
3 24 -1 13.64 1.45
-3 24 1 12.87 0.59
-3 24 1 13.51 1.79
3 24 -1 11.42 1.67
2 24 -1 1.54 0.81
-2 24 1 3 1.31
2 24 -1 0.51 1.13
1 24 -1 44.05 2.08
-1 24 1 45.15 2.61
1 24 -1 49.24 2.85
-1 24 1 48.43 1.78
0 24 -1 0.72 1.19
0 24 -1 1.59 0.64
0 24 1 0.94 1.73
0 24 1 0.81 0.61
-1 24 -1 26.39 1.35
-1 24 -1 24.92 2.23
1 24 1 27.11 1.66
-2 24 -1 5.79 0.64
2 24 1 7.8 1.13
-2 24 -1 5.93 1.48
3 24 1 0.94 0.83
-3 24 -1 1.58 1.27
4 24 1 0.22 0.91
-4 24 -1 -0.61 1.37
5 24 1 3.61 1.22
-5 24 -1 6.21 1.82
-6 24 -1 4.72 1.86
6 24 1 3.72 1.32
-7 24 -1 26.85 2.92
7 24 1 28.05 3.02
-8 24 -1 0.37 1.95
-9 24 -1 3.36 2.14
-8 25 1 0.86 1.9
-7 25 1 3.33 1.81
6 25 -1 1.73 1.23
6 25 -1 3.04 1.54
-6 25 1 3.38 1.69
-5 25 1 18.86 2.31
5 25 -1 19.93 1.96
5 25 -1 22.33 2.32
-4 25 1 9.23 1.79
4 25 -1 9.89 1.45
4 25 -1 9.64 1.69
3 25 -1 17.58 1.65
3 25 -1 14.11 1.81
-3 25 1 13.23 1.95
2 25 -1 -0.35 0.74
2 25 -1 0.2 1.13
1 25 -1 1.38 0.74
-1 25 1 2.9 0.63
1 25 -1 1.81 1.3
0 25 -1 -0.73 1.14
0 25 1 0.38 0.6
0 25 -1 1.67 0.68
1 25 1 1.95 0.77
-1 25 -1 2.86 1.35
-1 25 -1 3.43 0.67
2 25 1 18.22 1.54
-2 25 -1 19.55 2.2
-2 25 -1 21.04 1.06
-3 25 -1 6.89 1.78
3 25 1 5.16 1.13
4 25 1 27.12 2.18
-4 25 -1 28.55 2.71
5 25 1 12.02 1.68
-5 25 -1 12.77 2.17
-6 25 -1 0.75 1.63
-7 25 -1 0.24 1.64
-8 25 -1 2.01 2.07
-8 26 1 13.03 2.63
-7 26 1 0.42 2.12
-6 26 1 4.17 3.1
5 26 -1 3.06 1.57
4 26 -1 -0.01 1.36
4 26 -1 0.39 0.97
3 26 -1 -0.06 0.86
3 26 -1 0.3 1.29
2 26 -1 51.9 2.5
2 26 -1 53.08 3.15
1 26 -1 3.77 0.91
-1 26 1 2.86 0.66
1 26 -1 3.62 1.45
0 26 1 39.78 1.87
0 26 -1 36.82 2.8
0 26 -1 36.75 1.83
-1 26 -1 0.18 0.57
1 26 1 -0.21 0.7
-1 26 -1 -0.88 1.3
2 26 1 30.46 1.99
-2 26 -1 27.11 2.64
-2 26 -1 30 1.25
-3 26 -1 0.18 1.52
3 26 1 0.24 0.89
4 26 1 5.68 1.31
-4 26 -1 5.1 1.79
-5 26 -1 -2.13 1.62
-6 26 -1 21.33 2.81
-7 26 -1 0.17 1.94
-8 26 -1 9.58 2.45
3 27 -1 0.37 1.42
2 27 -1 10.94 1.84
2 27 -1 10.63 1.34
1 27 -1 0.38 1.38
1 27 -1 -0.17 0.73
-1 27 1 0.19 0.57
0 27 -1 1.37 0.73
0 27 1 -0.22 0.67
0 27 -1 1.31 1.51
-1 27 -1 2.53 1.59
-1 27 -1 0.65 0.61
1 27 1 0.26 0.77
2 27 1 19.93 1.68
-2 27 -1 22.02 2.48
-3 27 -1 1.84 1.63
-4 27 -1 30.61 2.84
-5 27 -1 1.23 1.84
-6 27 -1 6.32 2.18
-7 27 -1 -0.77 1.91
1 28 -1 22.58 2.47
-1 28 1 18.32 1.2
0 28 -1 25.28 1.93
0 28 1 30.08 1.75
0 28 -1 26.87 2.59
-1 28 -1 12.77 2.09
-1 28 -1 14.3 1.11
-2 28 -1 8.7 2.09
-3 28 -1 0.95 1.69
-4 28 -1 0.64 1.83
-5 28 -1 0.83 1.89
-6 28 -1 0.57 2
-7 28 -1 13.6 2.87
-2 29 1 -0.33 0.58
-1 29 1 0.97 0.69
-1 29 -1 3.74 2.1
-2 29 -1 0.97 1.85
-3 29 -1 19.98 2.67
-4 29 -1 -0.4 1.78
-5 29 -1 16.26 2.74
-6 29 -1 0.81 2.13
-2 30 1 0.98 0.63
-5 30 -1 1.75 2.71
-2 31 1 5.51 0.74
14 0 -2 5.38 2.25
-14 0 2 5.2 1.85
-13 0 2 -0.16 1.32
13 0 -2 1.12 1.68
-13 0 2 0.19 1.42
-12 0 2 -0.1 1.21
12 0 -2 1.84 1.38
-12 0 2 1.48 1.31
11 0 -2 0.4 1.26
-11 0 2 -1.31 0.98
-11 0 2 -0.03 1.07
-11 0 2 -0.29 0.5
-10 0 2 66.34 2.24
10 0 -2 68.32 3.26
-10 0 2 72.48 2.9
-10 0 2 66.69 3.03
10 0 -2 62.99 2.48
-9 0 2 0.57 0.76
9 0 -2 0.07 0.45
-9 0 2 -0.37 0.73
9 0 -2 -0.24 0.76
-9 0 2 -0.5 0.47
8 0 -2 208.54 5.57
-8 0 2 211.82 5.8
8 0 -2 212.05 6.19
-8 0 2 209.39 5.97
8 0 -2 205.21 5.71
-8 0 2 204.15 5.41
7 0 -2 0.01 0.53
7 0 -2 0.34 0.43
7 0 -2 0.11 0.34
7 0 -2 -0.49 0.44
-7 0 2 0.24 0.52
-7 0 2 0.08 0.51
-7 0 2 -0.1 0.35
6 0 -2 135.52 3.87
-6 0 2 137.4 4.04
-6 0 2 147.61 4.11
-6 0 2 141.35 3.75
6 0 -2 138.19 4.19
6 0 -2 145.85 4.08
6 0 -2 142.87 3.8
-6 0 2 138.61 3.94
5 0 -2 0.06 0.33
-5 0 2 0.08 0.25
-5 0 2 -0.26 0.34
5 0 -2 -0.13 0.27
-5 0 2 0.27 0.33
5 0 -2 0.08 0.25
-5 0 2 -0.26 0.37
5 0 -2 0.21 0.37
5 0 -2 -0.08 0.19
-4 0 2 23.27 0.68
-4 0 2 23.45 1.04
4 0 -2 24.51 0.85
-4 0 2 22.15 1.03
-4 0 2 23.49 0.89
4 0 -2 22.59 1.02
4 0 -2 21.13 1.04
4 0 -2 23.41 0.88
-4 0 2 22.31 0.96
-3 0 2 0.02 0.14
-3 0 2 0.01 0.06
3 0 -2 0.09 0.18
-3 0 2 0.21 0.25
3 0 -2 0 0.13
3 0 -2 0.02 0.24
-3 0 2 -0.21 0.23
3 0 -2 -0.3 0.22
-3 0 2 0.13 0.19
-3 0 2 -0.13 0.21
-2 0 2 89.62 2.24
2 0 -2 92.48 2.33
-2 0 2 92.71 2.28
-2 0 2 89.27 2.43
2 0 -2 90.53 2.44
-2 0 2 88.71 2.43
-2 0 2 90.1 2.33
2 0 -2 89.69 2.27
-2 0 2 91.51 2.38
2 0 -2 85.98 2.4
-1 0 2 -0.05 0.18
1 0 -2 0.08 0.18
1 0 -2 0.14 0.17
-1 0 2 -0.05 0.15
-1 0 2 0.24 0.11
-1 0 2 0.38 0.19
-1 0 2 0.07 0.14
1 0 -2 0.02 0.11
-1 0 2 0.31 0.17
1 0 -2 0.12 0.19
1 0 -2 0.21 0.16
0 0 2 328.27 7.83
0 0 2 336.72 7.93
0 0 -2 338.57 7.98
0 0 -2 323.07 7.9
0 0 -2 331.12 7.83
0 0 -2 326.05 7.97
0 0 2 329.02 7.97
0 0 2 321.54 7.97
0 0 -2 330.16 7.84
0 0 2 334.12 7.91
0 0 2 340.63 7.93
-1 0 -2 -0.03 0.22
1 0 2 -0.07 0.21
1 0 2 -0.01 0.15
1 0 2 -0.03 0.24
1 0 2 0.28 0.19
-1 0 -2 -0.05 0.15
-1 0 -2 0.09 0.2
1 0 2 0.24 0.23
-1 0 -2 0.09 0.25
-1 0 -2 -0.12 0.24
1 0 2 -0.19 0.22
-1 0 -2 0.18 0.2
-2 0 -2 101.31 2.77
-2 0 -2 102.12 2.94
2 0 2 107.12 2.81
-2 0 -2 107.38 2.97
-2 0 -2 104.51 2.87
2 0 2 106.33 2.89
2 0 2 104.24 2.72
2 0 2 101.84 2.86
-2 0 -2 102.54 2.84
2 0 2 107.41 2.97
-3 0 -2 0.64 0.38
3 0 2 0.23 0.21
-3 0 -2 -0.19 0.24
-3 0 -2 -0.04 0.32
3 0 2 -0.06 0.27
-3 0 -2 0.07 0.34
3 0 2 -0.06 0.29
-3 0 -2 0.24 0.19
3 0 2 0.1 0.3
-3 0 -2 0.21 0.34
-3 0 -2 0.22 0.23
4 0 2 13.61 0.94
4 0 2 13.41 0.9
4 0 2 14.67 0.73
-4 0 -2 13.94 1
-4 0 -2 15.16 0.66
-4 0 -2 15.34 0.83
-4 0 -2 15.6 0.95
4 0 2 14 0.87
-4 0 -2 13.75 0.7
-4 0 -2 13.63 0.97
5 0 2 0.18 0.38
-5 0 -2 -0.22 0.35
-5 0 -2 0.01 0.48
-5 0 -2 -0.56 0.39
5 0 2 0.11 0.4
-5 0 -2 -0.03 0.23
5 0 2 -0.17 0.36
-5 0 -2 0.28 0.45
-5 0 -2 0.02 0.22
6 0 2 3.98 0.68
6 0 2 3.54 0.68
-6 0 -2 4.69 0.78
-6 0 -2 3.34 0.74
-6 0 -2 4.09 0.34
6 0 2 2.97 0.63
-6 0 -2 3.43 0.58
-6 0 -2 3.67 0.75
-6 0 -2 3.76 0.33
-7 0 -2 0.58 0.62
-7 0 -2 -0.5 0.45
-7 0 -2 -0.2 0.61
7 0 2 0.07 0.54
8 0 2 61.63 2.84
8 0 2 62.28 2.28
-8 0 -2 66.37 2.31
8 0 2 64.47 2.64
-8 0 -2 64.26 2.71
-8 0 -2 66.25 2.87
-9 0 -2 1.27 1.04
-9 0 -2 -0.46 0.61
9 0 2 -0.38 0.49
9 0 2 -0.25 0.83
-9 0 -2 -0.89 0.87
10 0 2 5.1 1.34
-10 0 -2 7.15 1.44
-10 0 -2 4.89 0.89
-10 0 -2 4.97 1.4
-11 0 -2 -1.14 1.26
-11 0 -2 -0.27 0.73
-11 0 -2 -0.51 1.19
11 0 2 0.61 1.35
12 0 2 6.01 1.69
-12 0 -2 6.83 1.77
-12 0 -2 7.18 0.88
-12 0 -2 7.26 1.87
13 0 2 2.35 1.67
-13 0 -2 0.04 1.75
-13 0 -2 -0.34 1.59
14 0 2 14.29 2.82
-15 1 2 -0.96 1.72
-14 -1 2 6.95 1.85
14 -1 -2 5.34 2.23
-14 1 2 6.82 1.85
14 1 -2 11.75 2.48
-13 -1 2 1.57 1.54
13 -1 -2 0.25 1.64
-13 -1 2 2.87 1.48
13 1 -2 1.42 1.53
-13 1 2 0.67 1.38
-13 1 2 1.31 1.46
12 -1 -2 18.47 2.34
-12 -1 2 15.57 1.96
-12 -1 2 20.89 2.07
-12 -1 2 21.18 1.33
-12 1 2 22.58 2.09
12 1 -2 21.95 2.45
-12 1 2 18.38 2.07
-11 -1 2 7.99 1.48
-11 -1 2 9.2 1.46
-11 -1 2 8.42 0.97
11 -1 -2 10.02 1.66
11 1 -2 9.5 1.78
-11 1 2 9.25 1.5
-11 1 2 6.94 1.33
10 -1 -2 15.81 1.21
-10 -1 2 16.69 1.68
-10 -1 2 15.53 1.26
10 -1 -2 17.87 1.87
-10 -1 2 14.72 1.51
-10 1 2 15.56 1.5
-10 1 2 17.85 1.67
-10 1 2 16.08 0.92
10 1 -2 15.62 1.25
10 1 -2 10.76 1.54
9 -1 -2 11.12 1.42
9 -1 -2 13.67 1.05
-9 -1 2 10.26 1.28
-9 -1 2 12.43 1.25
-9 -1 2 11.2 0.97
-9 1 2 15.41 1.5
9 1 -2 11.82 1.22
9 1 -2 11.72 1.01
9 1 -2 15.04 1.58
-9 1 2 11.97 0.87
-9 1 2 13.52 1.28
-8 -1 2 1.59 0.73
8 -1 -2 1.13 0.44
8 -1 -2 0.98 0.79
-8 -1 2 1.2 0.51
-8 -1 2 1.61 0.69
8 1 -2 1.47 0.74
-8 1 2 0.83 0.61
8 1 -2 1.03 0.45
8 1 -2 2.27 0.65
-8 1 2 1.45 0.44
-8 1 2 1.46 0.71
-7 -1 2 1.66 0.63
7 -1 -2 0.36 0.59
7 -1 -2 0.24 0.48
-7 -1 2 1.09 0.57
7 -1 -2 1.47 0.48
7 -1 -2 1.89 0.43
-7 -1 2 2.25 0.51
-7 1 2 1.48 0.6
-7 1 2 1.53 0.4
7 1 -2 2.02 0.67
-7 1 2 1.28 0.39
-7 1 2 1.29 0.56
7 1 -2 0.55 0.46
7 1 -2 1.62 0.62
7 1 -2 0.46 0.36
6 -1 -2 131.46 4.02
-6 -1 2 127.58 3.59
-6 -1 2 131.68 3.29
-6 -1 2 133.88 3.91
6 -1 -2 133.8 3.56
6 -1 -2 139.74 3.86
6 -1 -2 134.29 3.68
-6 -1 2 132.93 3.79
-6 -1 2 130.56 3.27
6 -1 -2 135.25 3.58
-6 -1 2 130.01 3.88
6 1 -2 138.86 4.05
-6 1 2 131.41 3.47
-6 1 2 132.06 3.85
6 1 -2 131.53 3.63
-6 1 2 126.55 3.82
-6 1 2 132.84 3.49
6 1 -2 131.25 3.89
6 1 -2 135.43 3.73
-6 1 2 132.11 3.73
-5 -1 2 52.93 1.88
-5 -1 2 49 1.85
5 -1 -2 53.11 1.81
5 -1 -2 49.11 1.57
5 -1 -2 49.89 1.66
5 -1 -2 53.23 1.57
-5 -1 2 52.98 1.67
-5 -1 2 51.92 1.78
-5 -1 2 52.79 1.48
5 -1 -2 46.35 1.91
5 1 -2 51.43 1.65
-5 1 2 52.94 1.83
-5 1 2 53.43 1.56
-5 1 2 50.01 1.81
-5 1 2 50.4 1.56
-5 1 2 55.97 1.76
5 1 -2 52.47 1.62
5 1 -2 53.1 1.87
-4 -1 2 35.47 1.1
-4 -1 2 32.7 1.35
4 -1 -2 34.72 1.09
4 -1 -2 36.12 1.13
-4 -1 2 34.43 1.36
4 -1 -2 34.61 1.41
-4 -1 2 36.92 1.09
4 -1 -2 34.79 1.2
-4 -1 2 36.7 1.28
4 -1 -2 35.43 1.31
-4 -1 2 35.81 1.22
4 1 -2 36.01 1.36
-4 1 2 34.59 1.3
4 1 -2 36.46 1.2
-4 1 2 36.32 1.13
-4 1 2 36.5 1.12
-4 1 2 35.34 1.25
-4 1 2 35.31 1.31
4 1 -2 34.99 1.39
4 1 -2 35.7 1.16
-3 -1 2 134.78 3.51
-3 -1 2 138.87 3.44
3 -1 -2 137.67 3.38
-3 -1 2 132.97 3.62
-3 -1 2 138.97 3.41
-3 -1 2 140.45 3.57
-3 -1 2 136.57 3.63
3 -1 -2 135.26 3.58
3 -1 -2 145.74 3.43
3 -1 -2 129.27 3.62
3 1 -2 139.3 3.65
3 1 -2 139.63 3.5
3 1 -2 134.34 3.65
-3 1 2 136.41 3.42
-3 1 2 137.98 3.52
-3 1 2 137.38 3.41
3 1 -2 136.93 3.45
-3 1 2 139.18 3.59
-3 1 2 135.79 3.58
2 -1 -2 49.21 1.45
-2 -1 2 49.12 1.45
2 -1 -2 49.45 1.35
2 -1 -2 48.09 1.29
-2 -1 2 50.98 1.39
-2 -1 2 48.68 1.5
-2 -1 2 48.62 1.35
-2 -1 2 49.16 1.42
2 -1 -2 49.06 1.46
-2 -1 2 50.41 1.51
-2 1 2 46.93 1.45
2 1 -2 49.51 1.41
-2 1 2 50.04 1.37
2 1 -2 50.05 1.51
2 1 -2 47.99 1.48
-2 1 2 51.29 1.42
2 1 -2 49.59 1.36
-2 1 2 48.7 1.46
2 1 -2 50.67 1.59
1 -1 -2 134.43 3.5
1 -1 -2 143.65 3.48
-1 -1 2 144.01 3.52
-1 -1 2 140.93 3.54
-1 -1 2 146.87 3.63
-1 -1 2 146.51 3.49
-1 -1 2 146.03 3.61
1 -1 -2 141.98 3.44
-1 -1 2 145.9 3.56
1 -1 -2 144.32 3.59
1 1 -2 145.23 3.63
1 1 -2 140.38 3.6
1 1 -2 147.55 3.54
-1 1 2 139.34 3.58
-1 1 2 140.35 3.59
1 1 -2 139.01 3.54
-1 1 2 146.52 3.54
1 1 -2 143.14 3.48
-1 1 2 135.66 3.53
0 -1 -2 19.47 0.62
0 -1 2 20.61 0.76
0 -1 -2 19.88 0.76
0 -1 2 20 0.68
0 -1 -2 19.14 0.57
0 -1 2 19.35 0.71
0 -1 -2 19.5 0.71
0 -1 -2 18.59 0.77
0 -1 2 19.79 0.64
0 -1 2 19.47 0.7
0 1 -2 19.12 0.67
0 1 2 18.97 0.6
0 1 -2 18.91 0.76
0 1 2 18.57 0.73
0 1 2 19.37 0.76
0 1 2 17.53 0.76
0 1 -2 19.85 0.64
0 1 -2 19.35 0.67
0 1 -2 19.46 0.75
0 1 2 18.27 0.73
1 -1 2 10.42 0.48
-1 -1 -2 10.63 0.67
-1 -1 -2 11.12 0.68
1 -1 2 11.38 0.52
1 -1 2 11.13 0.59
-1 -1 -2 10.67 0.49
1 -1 2 11.44 0.57
-1 -1 -2 9.33 0.6
1 -1 2 10.2 0.63
1 -1 2 11.31 0.63
-1 -1 -2 10.63 0.57
-1 -1 -2 11.1 0.51
1 1 2 10.82 0.48
-1 1 -2 10.4 0.56
-1 1 -2 11.15 0.64
-1 1 -2 10.25 0.58
1 1 2 10.68 0.64
1 1 2 10.58 0.6
-1 1 -2 10.57 0.65
1 1 2 11.2 0.68
1 1 2 12.04 0.63
-1 1 -2 10.29 0.46
2 -1 2 133.57 3.37
2 -1 2 136.17 3.45
-2 -1 -2 141.6 3.58
2 -1 2 136.2 3.56
-2 -1 -2 136.31 3.66
-2 -1 -2 130.46 3.4
-2 -1 -2 131.16 3.48
2 -1 2 135.2 3.63
-2 -1 -2 139.21 3.5
2 -1 2 135.99 3.55
-2 -1 -2 126.85 3.63
-2 1 -2 137.01 3.65
-2 1 -2 135.94 3.32
2 1 2 131.99 3.42
-2 1 -2 131.79 3.56
2 1 2 131.17 3.53
2 1 2 135.04 3.57
-2 1 -2 134.08 3.64
-2 1 -2 130.34 3.53
-2 1 -2 136.85 3.35
-2 1 -2 128.06 3.42
2 1 2 133.65 3.65
-3 -1 -2 76.25 2.12
3 -1 2 80.24 2.31
3 -1 2 75.37 2.38
-3 -1 -2 75.04 2.4
-3 -1 -2 77.73 2.22
3 -1 2 75.52 2.19
-3 -1 -2 78.3 2.42
3 -1 2 75.78 2.09
-3 -1 -2 72.9 2.2
-3 -1 -2 78.11 2.32
3 -1 2 76.46 2.31
-3 1 -2 77.69 1.98
3 1 2 75.64 2.28
3 1 2 74.7 2.31
-3 1 -2 76.93 2.15
-3 1 -2 75.98 2.01
-3 1 -2 74.71 2.38
-3 1 -2 74.88 2.36
3 1 2 77.83 2.41
3 1 2 74.28 2.14
-3 1 -2 74.9 2.28
-3 1 -2 79.12 2.4
-4 -1 -2 135.82 3.83
4 -1 2 132.82 3.57
-4 -1 -2 132.4 3.68
4 -1 2 134.41 3.67
-4 -1 -2 130.01 3.79
4 -1 2 131.91 3.66
-4 -1 -2 133.23 3.43
-4 -1 -2 127.37 3.55
4 -1 2 134.81 3.78
-4 -1 -2 131.25 3.51
-4 1 -2 130.01 3.81
-4 1 -2 125.41 3.76
-4 1 -2 133.64 3.22
4 1 2 130.5 3.78
-4 1 -2 130.56 3.77
4 1 2 128.22 3.49
4 1 2 129.77 3.68
-4 1 -2 125.97 3.22
4 1 2 133.56 3.69
-4 1 -2 131.09 3.48
-5 -1 -2 7.39 0.87
5 -1 2 5.24 0.68
5 -1 2 4.98 0.7
5 -1 2 5.5 0.7
-5 -1 -2 5.89 0.75
-5 -1 -2 5.66 0.54
-5 -1 -2 4.37 0.58
-5 1 -2 4.56 0.54
-5 1 -2 4.6 0.65
-5 1 -2 5.48 0.75
5 1 2 6.73 0.75
5 1 2 4.69 0.51
5 1 2 4.96 0.65
5 1 2 5.38 0.67
5 1 2 4.62 0.71
-5 1 -2 4.09 0.65
6 -1 2 23.9 1.38
-6 -1 -2 25.02 1.46
6 -1 2 25.67 1.37
-6 -1 -2 27.36 1.33
6 -1 2 25.49 1.45
-6 -1 -2 26.35 1.59
-6 -1 -2 27.26 1.07
-6 1 -2 26.51 1.45
-6 1 -2 25.62 1.19
6 1 2 25.66 1.18
6 1 2 25.72 1.39
-6 1 -2 29.63 1.61
-6 1 -2 24.93 1.5
6 1 2 23.44 1.45
6 1 2 27.39 1.43
-7 -1 -2 -0.24 0.65
-7 -1 -2 0.37 0.52
-7 -1 -2 0.9 0.74
7 -1 2 0.18 0.55
-7 -1 -2 0.29 0.28
-7 1 -2 0.19 0.46
-7 1 -2 -0.5 0.57
7 1 2 0.02 0.65
7 1 2 -0.29 0.54
7 1 2 0.21 0.38
7 1 2 -0.41 0.53
-7 1 -2 -0.05 0.63
8 -1 2 9.5 1.19
-8 -1 -2 12.27 1.47
-8 -1 -2 9.95 1.19
-8 -1 -2 10.67 1.02
-8 1 -2 10.75 0.91
-8 1 -2 11.59 1.3
8 1 2 11.47 0.97
8 1 2 11.17 1.35
8 1 2 9.23 1.15
-8 1 -2 10.6 1.36
-9 -1 -2 3.83 0.83
-9 -1 -2 3.62 1.14
-9 -1 -2 4.31 1.17
9 -1 2 3.24 1.09
9 1 2 2.6 0.66
-9 1 -2 2.13 0.98
-9 1 -2 3.36 1.09
-9 1 -2 4.52 0.74
9 1 2 1.64 0.83
9 1 2 4.65 1.22
10 -1 2 16.15 1.94
-10 -1 -2 17.3 1.35
-10 -1 -2 25.58 2.26
-10 -1 -2 15.27 1.73
-10 1 -2 15.3 1.83
10 1 2 17.83 2
-10 1 -2 16.48 1.76
-10 1 -2 16.35 1.26
-11 -1 -2 7.76 1.74
11 -1 2 7.37 1.65
-11 -1 -2 6.53 1.03
-11 -1 -2 6.73 1.61
-11 1 -2 5.13 1.47
-11 1 -2 6.85 1.5
-11 1 -2 7.34 0.8
11 1 2 7.67 1.72
-12 -1 -2 34.59 1.94
12 -1 2 33.67 2.92
-12 -1 -2 37.5 3.12
-12 -1 -2 34.84 2.81
12 1 2 35.44 2.83
-12 1 -2 39.9 3.32
-12 1 -2 29.43 2.54
-13 -1 -2 2.52 0.83
13 -1 2 4.65 1.88
13 1 2 4.31 1.68
-13 1 -2 1.86 1.79
-13 1 -2 2.71 1.94
-14 1 -2 6.04 3.53
14 1 2 7.59 2.36
-15 2 2 10.26 2.1
14 -2 -2 1.39 2
14 2 -2 3.24 1.8
-14 2 2 -0.57 1.51
-13 -2 2 0.03 1.36
-13 -2 2 1.15 0.73
-13 -2 2 -0.21 1.41
13 -2 -2 1.26 1.53
13 2 -2 0.68 1.66
-13 2 2 0.38 1.42
-13 2 2 0.19 1.39
-12 -2 2 0.98 0.81
12 -2 -2 1.61 1.38
-12 -2 2 2.7 1.36
-12 -2 2 0.11 1.33
-12 2 2 0.26 1.18
12 2 -2 2.08 1.56
-12 2 2 2.26 1.22
-11 -2 2 24.14 2.06
-11 -2 2 25.1 1.64
-11 -2 2 20.69 1.84
11 -2 -2 23.03 2.25
-11 2 2 22.47 2.05
-11 2 2 26.63 2.01
11 2 -2 31.57 2.61
10 -2 -2 2.11 0.65
-10 -2 2 1.04 0.95
-10 -2 2 2.23 0.76
10 -2 -2 2.32 1.08
-10 -2 2 3.34 1.04
-10 2 2 3.33 1.01
-10 2 2 1.74 0.94
10 2 -2 2.29 0.68
10 2 -2 3.37 1.24
9 -2 -2 31.71 1.48
9 -2 -2 30.83 2.15
-9 -2 2 30.42 2
-9 -2 2 31.89 1.59
-9 -2 2 28.1 1.73
-9 2 2 31.06 1.77
9 2 -2 30.64 2.03
-9 2 2 33.31 1.97
9 2 -2 30.02 1.53
8 -2 -2 6.79 1.05
-8 -2 2 4.9 0.89
8 -2 -2 6.08 0.68
-8 -2 2 6.52 0.79
-8 -2 2 7.49 0.98
-8 2 2 7.47 0.57
8 2 -2 6.26 0.72
-8 2 2 8.88 0.98
-8 2 2 6.83 0.95
-8 2 2 6.74 0.55
8 2 -2 6.44 1.16
-7 -2 2 76 2.13
-7 -2 2 74.96 2.59
7 -2 -2 77.61 2.65
-7 -2 2 74.04 2.74
-7 -2 2 76.69 2.1
7 -2 -2 74.44 2.84
-7 -2 2 76.14 2.45
7 -2 -2 78.46 2.5
7 -2 -2 80.69 2.34
7 2 -2 76.91 2.44
7 2 -2 82.1 2.78
-7 2 2 71.84 3.35
-7 2 2 74.65 2.1
-7 2 2 77.87 2.54
7 2 -2 77.01 2.87
-7 2 2 73.28 2.64
-7 2 2 77.61 2.17
-6 -2 2 27.53 1.42
-6 -2 2 26.04 1.21
-6 -2 2 27.95 1.34
6 -2 -2 25.93 1.28
-6 -2 2 26.28 1
6 -2 -2 26.79 1.18
6 -2 -2 26.13 1.04
6 -2 -2 25.94 1.48
6 -2 -2 27.97 1.05
6 2 -2 28.37 1.18
-6 2 2 25.08 1.3
-6 2 2 28.24 1.36
6 2 -2 27.49 1.4
-6 2 2 25.41 0.96
6 2 -2 28.44 1.52
-6 2 2 28.9 1.25
-6 2 2 26.93 0.94
-5 -2 2 13.11 0.89
5 -2 -2 14.11 0.86
-5 -2 2 13.96 0.67
-5 -2 2 14.97 0.85
5 -2 -2 13.76 0.77
-5 -2 2 15.2 1
5 -2 -2 15.56 0.66
5 -2 -2 13.92 0.65
-5 -2 2 15.12 0.71
5 -2 -2 14.52 1.04
-5 -2 2 13.16 0.95
5 2 -2 14.06 0.73
-5 2 2 13.8 0.61
-5 2 2 14.42 0.62
-5 2 2 14.91 0.89
5 2 -2 13.25 0.93
5 2 -2 14.99 1.05
-5 2 2 13.75 0.91
5 2 -2 14.54 0.78
-5 2 2 13.81 0.82
-4 -2 2 33.48 1.11
4 -2 -2 33.2 1.13
-4 -2 2 32.67 1.34
-4 -2 2 33.45 1.25
-4 -2 2 33.06 1.21
-4 -2 2 34.8 1.36
-4 -2 2 34.5 1.13
4 -2 -2 35.69 1.04
4 -2 -2 36.01 1.03
4 -2 -2 35.17 1.39
4 -2 -2 34.7 1.25
-4 2 2 34.08 1
-4 2 2 31.95 1.17
-4 2 2 34.31 1.26
4 2 -2 34.69 1.37
-4 2 2 33.25 1.26
4 2 -2 33.46 1.36
-4 2 2 35.18 1.01
4 2 -2 33.66 1.19
4 2 -2 33.02 1.13
3 -2 -2 137.21 3.79
-3 -2 2 147.47 3.76
-3 -2 2 143.25 3.62
-3 -2 2 146.64 3.66
-3 -2 2 139.62 3.81
-3 -2 2 145.17 3.72
-3 -2 2 143.73 3.82
3 -2 -2 146.25 3.49
3 -2 -2 147.12 3.72
3 2 -2 144.83 3.64
-3 2 2 140.23 3.72
3 2 -2 152.11 3.86
-3 2 2 147.82 3.52
-3 2 2 144.36 3.66
-3 2 2 146.55 3.5
-3 2 2 144.97 3.72
3 2 -2 138.52 3.82
-2 -2 2 5.81 0.37
-2 -2 2 6.91 0.49
-2 -2 2 6.26 0.4
-2 -2 2 6.17 0.5
-2 -2 2 7.23 0.46
-2 -2 2 6.28 0.49
2 -2 -2 6.06 0.43
2 -2 -2 5.3 0.42
-2 2 2 5.56 0.43
2 2 -2 6.08 0.47
2 2 -2 6.58 0.42
2 2 -2 6.7 0.38
2 2 -2 6.46 0.53
-2 2 2 6.39 0.41
-2 2 2 5.88 0.27
-2 2 2 6.25 0.33
-2 2 2 6.45 0.43
-1 -2 2 257.2 6.11
-1 -2 2 257.91 6.16
-1 -2 2 241.74 6.12
1 -2 -2 251.02 6.04
-1 -2 2 254.96 6.21
1 -2 -2 257.56 6.16
-1 -2 2 255.57 6.22
1 -2 -2 256.79 5.95
-1 2 2 252.5 6.16
-1 2 2 254.14 6.11
-1 2 2 250.68 6.15
1 2 -2 255.75 6.18
1 2 -2 255.08 6.23
-1 2 2 242.66 6.05
1 2 -2 261.25 6.21
1 2 -2 258.27 6.11
1 2 -2 257.87 6.07
0 -2 2 28.39 0.86
0 -2 2 30.11 0.98
0 -2 -2 28.57 1.01
0 -2 2 27.62 0.9
0 -2 -2 28.75 0.98
0 -2 2 27.94 0.94
0 -2 -2 27.88 0.71
0 -2 2 25.93 0.87
0 -2 2 28.06 0.84
0 -2 -2 27.3 0.8
0 2 2 28.29 0.9
0 2 2 28.07 0.77
0 2 -2 27.42 0.97
0 2 2 28.46 0.96
0 2 -2 29.5 0.97
0 2 -2 28.79 0.83
0 2 2 27.33 0.99
0 2 2 27.99 0.97
0 2 -2 27.46 0.92
1 -2 2 34.03 0.99
-1 -2 -2 34.29 1.23
1 -2 2 34.09 0.99
-1 -2 -2 34.26 0.97
-1 -2 -2 34.31 1.02
1 -2 2 33.94 1.15
-1 -2 -2 29.42 1.19
-1 -2 -2 33.58 1.14
1 -2 2 33.31 1.08
1 -2 2 33.88 1.05
1 2 2 32.86 1.1
-1 2 -2 32.33 1.03
-1 2 -2 33.56 0.93
-1 2 -2 34.37 1.16
1 2 2 33.47 1.24
-1 2 -2 32.62 1.11
1 2 2 33.64 1.01
1 2 2 31.96 1.19
-1 2 -2 33.27 1.18
1 2 2 33.36 0.99
1 2 2 34.57 1.17
-1 2 -2 33.88 1.13
2 -2 2 33.37 1.27
2 -2 2 32.83 1.02
-2 -2 -2 34.26 1.11
2 -2 2 35.53 1.06
2 -2 2 33.98 1.16
2 -2 2 32.37 1.18
-2 -2 -2 33.42 1.18
-2 -2 -2 34.24 1.33
-2 -2 -2 34.26 1.46
-2 -2 -2 34.56 1.26
2 2 2 33.76 1.21
2 2 2 34.48 1.12
-2 2 -2 34.95 0.88
2 2 2 32.68 1.29
-2 2 -2 33.76 0.87
-2 2 -2 36.4 1.24
-2 2 -2 35.33 1.31
-2 2 -2 34.17 1.3
-2 2 -2 34.48 1.26
2 2 2 33.08 1.1
2 2 2 31.69 1.21
-2 2 -2 33.16 1.07
3 -2 2 1.9 0.39
3 -2 2 2.38 0.44
3 -2 2 2.17 0.45
-3 -2 -2 2.16 0.46
-3 -2 -2 2.24 0.46
-3 -2 -2 1.45 0.34
3 -2 2 1.73 0.31
-3 -2 -2 1.7 0.37
3 2 2 2.58 0.43
3 2 2 1.93 0.46
3 2 2 1.26 0.29
-3 2 -2 1.94 0.43
3 2 2 1.49 0.37
-3 2 -2 1.44 0.44
-3 2 -2 1.56 0.29
-3 2 -2 1.18 0.38
-3 2 -2 1.3 0.39
3 2 2 1.66 0.3
-4 -2 -2 0.82 0.47
4 -2 2 0.33 0.36
-4 -2 -2 0.35 0.36
-4 -2 -2 1.29 0.46
-4 -2 -2 0.22 0.32
4 -2 2 0.15 0.28
4 -2 2 0.14 0.35
4 -2 2 0.62 0.38
-4 2 -2 0.41 0.37
-4 2 -2 0.49 0.28
4 2 2 0.09 0.37
4 2 2 0.53 0.36
-4 2 -2 0.35 0.41
4 2 2 0.45 0.27
-4 2 -2 0.53 0.39
4 2 2 0.4 0.27
-4 2 -2 -0.07 0.47
-4 2 -2 0.43 0.51
5 -2 2 5.76 0.62
-5 -2 -2 3.94 0.61
5 -2 2 5.46 0.69
-5 -2 -2 5.83 0.79
5 -2 2 6.04 0.72
-5 -2 -2 4.07 0.65
5 -2 2 6.41 0.54
5 -2 2 5.53 0.68
-5 -2 -2 5.94 0.61
5 2 2 5.51 0.56
-5 2 -2 5.45 0.52
-5 2 -2 5.07 0.78
5 2 2 5.03 0.58
-5 2 -2 4.58 0.53
-5 2 -2 4.92 0.68
-5 2 -2 4.74 0.71
5 2 2 5.45 0.65
5 2 2 4.96 0.76
5 2 2 4.5 0.7
-5 2 -2 5.71 0.7
-6 -2 -2 4.35 0.82
6 -2 2 3.19 0.63
6 -2 2 4.36 0.71
-6 -2 -2 3.93 0.72
-6 -2 -2 4.18 0.55
-6 -2 -2 3.4 0.64
6 -2 2 2.54 0.61
6 2 2 4.29 0.55
-6 2 -2 2.95 0.71
6 2 2 3.4 0.66
-6 2 -2 3.37 0.52
-6 2 -2 4.3 0.75
-6 2 -2 3.93 0.51
6 2 2 3.84 0.74
6 2 2 5.05 0.83
-6 2 -2 3.15 0.65
-7 -2 -2 24.62 1.44
-7 -2 -2 26.96 1.79
7 -2 2 24 1.51
-7 -2 -2 27.76 1.66
7 2 2 28.55 1.6
7 2 2 25.79 1.29
-7 2 -2 23.76 1.18
7 2 2 26.43 1.67
7 2 2 24.93 1.64
-7 2 -2 27.65 1.61
-7 2 -2 26.88 1.73
-8 -2 -2 21.59 1.82
-8 -2 -2 24.75 1.79
-8 -2 -2 24.1 1.49
8 2 2 19.17 1.72
8 2 2 20.61 1.59
-8 2 -2 19.2 1.55
-8 2 -2 22.43 1.79
8 2 2 19.65 1.25
-8 2 -2 21.65 1.15
-9 -2 -2 40.92 2.38
-9 -2 -2 38.61 2.53
-9 -2 -2 44.1 2.04
9 -2 2 40.16 2.61
9 2 2 38.44 2.21
-9 2 -2 36.37 2.43
9 2 2 45.68 2.61
-9 2 -2 41.02 1.59
9 2 2 40.37 1.88
-9 2 -2 45.52 2.37
-10 -2 -2 2.77 1.27
10 -2 2 0.48 1.06
-10 -2 -2 1.56 0.88
-10 -2 -2 3.34 1.36
10 2 2 1.49 1.18
10 2 2 1.01 0.93
-10 2 -2 1.05 0.51
-10 2 -2 2.36 1.17
-10 2 -2 -0.33 1
-11 -2 -2 10.97 1.74
11 -2 2 10.34 1.87
-11 -2 -2 12.05 1.92
-11 -2 -2 13.32 1.36
11 2 2 13.11 1.92
-11 2 -2 12.77 1.95
-11 2 -2 12.4 1.72
-12 -2 -2 1.38 1
-12 -2 -2 2.3 1.79
-12 -2 -2 1.47 1.72
12 -2 2 1.75 1.56
-12 2 -2 1.66 1.41
12 2 2 -0.24 1.22
-12 2 -2 0.81 1.55
13 -2 2 6.66 2.04
-13 -2 -2 6.52 1.12
13 2 2 10.01 2.1
-13 2 -2 5.36 1.91
-13 2 -2 7.06 2.62
-14 2 -2 4.24 2.05
14 2 2 1.72 1.89
-15 3 2 9.88 2.47
14 -3 -2 5.22 2.15
-14 -3 2 3.29 1.34
14 3 -2 5.39 2.18
-14 3 2 3.4 1.66
-13 -3 2 29.44 1.91
-13 3 2 30.41 2.51
13 3 -2 29.77 2.99
-13 3 2 32.93 2.69
-12 -3 2 0.29 0.92
-12 -3 2 1.2 1.37
12 -3 -2 1.95 1.51
-12 -3 2 1.42 1.27
-12 3 2 2.57 1.28
-12 3 2 2.55 1.34
12 3 -2 1.96 1.57
11 -3 -2 25.37 2.4
-11 -3 2 23.94 2.15
-11 -3 2 25.34 1.77
-11 -3 2 28.26 2.17
-11 3 2 27.04 2.23
11 3 -2 23.46 2.22
-11 3 2 28.5 2.07
10 -3 -2 4.41 1.24
-10 -3 2 2.35 1.05
-10 -3 2 4.93 0.89
-10 -3 2 3.03 1.02
10 -3 -2 4.19 0.74
10 3 -2 2.64 1.07
-10 3 2 5.09 1.11
10 3 -2 2.96 0.73
-10 3 2 4.73 1.07
-9 -3 2 3.15 0.75
9 -3 -2 3.27 0.63
-9 -3 2 2.21 0.91
9 -3 -2 5.16 1.12
-9 -3 2 3.39 0.88
-9 3 2 5.43 1.02
9 3 -2 4.29 1.06
-9 3 2 4.23 0.9
9 3 -2 3.92 0.71
-8 -3 2 1.36 0.76
8 -3 -2 1.65 0.46
-8 -3 2 1.81 0.76
-8 -3 2 2.02 0.62
8 -3 -2 1.65 0.78
-8 3 2 1.71 0.71
8 3 -2 0.7 0.74
8 3 -2 1.03 0.47
-8 3 2 1.83 0.65
7 -3 -2 48.05 1.64
-7 -3 2 49.5 2.15
7 -3 -2 52.07 2.28
-7 -3 2 49.43 1.87
-7 -3 2 50.66 2.03
7 3 -2 50.98 1.84
-7 3 2 51.26 2.02
7 3 -2 49.84 2.11
-7 3 2 46.78 2.26
-7 3 2 48.92 1.89
7 3 -2 51.57 2.21
6 -3 -2 -0.21 0.46
6 -3 -2 0.36 0.39
6 -3 -2 0.11 0.32
-6 -3 2 0.53 0.48
-6 -3 2 1.34 0.44
6 -3 -2 0.4 0.25
6 -3 -2 0.65 0.27
-6 -3 2 0.18 0.47
6 3 -2 0.25 0.31
-6 3 2 0.31 0.43
-6 3 2 0.24 0.4
6 3 -2 0.87 0.48
-6 3 2 0.74 0.42
6 3 -2 1.04 0.57
-5 -3 2 159.24 4.31
-5 -3 2 155.4 4.06
5 -3 -2 162.96 4.24
-5 -3 2 152.98 4.2
-5 -3 2 155.48 4.4
5 -3 -2 159.6 4.49
5 -3 -2 159.71 3.91
-5 3 2 152.84 4.24
-5 3 2 162.18 4.16
5 3 -2 159.8 4.42
5 3 -2 156.69 4.17
-5 3 2 160.43 4.25
5 3 -2 155 4.44
5 3 -2 158.35 4.12
-4 -3 2 16.31 0.88
-4 -3 2 16.21 0.95
-4 -3 2 16.41 0.73
4 -3 -2 17.38 0.81
4 -3 -2 16.03 0.92
-4 -3 2 16.66 0.84
-4 -3 2 15.34 0.75
4 3 -2 17.4 0.74
4 3 -2 15.65 0.93
-4 3 2 16.6 0.76
-4 3 2 16 0.81
4 3 -2 16.7 0.78
-4 3 2 16.93 0.84
4 3 -2 15.68 0.97
3 -3 -2 134.57 3.45
-3 -3 2 128.81 3.6
-3 -3 2 130.86 3.49
-3 -3 2 132.74 3.53
-3 -3 2 146.34 3.84
3 -3 -2 131.59 3.59
-3 -3 2 135.91 3.46
-3 -3 2 134.58 3.42
-3 3 2 132.56 3.46
-3 3 2 132.12 3.4
-3 3 2 134.23 3.46
3 3 -2 135.9 3.42
3 3 -2 130.52 3.61
3 3 -2 135.97 3.47
3 3 -2 136.76 3.64
-2 -3 2 26.76 1.02
-2 -3 2 27.82 0.88
2 -3 -2 26.15 0.89
-2 -3 2 26.71 0.94
-2 -3 2 26.67 1.02
-2 -3 2 25.69 0.97
2 -3 -2 27.13 0.94
-2 3 2 26.93 0.87
2 3 -2 25.64 0.99
2 3 -2 27.42 0.86
-2 3 2 27.94 0.91
2 3 -2 26.6 0.9
-2 3 2 27.04 0.9
2 3 -2 27.08 1.02
-1 -3 2 1.82 0.23
-1 -3 2 2.17 0.23
-1 -3 2 1.57 0.24
-1 -3 2 2.29 0.33
-1 -3 2 2.34 0.29
-1 -3 2 2.04 0.32
1 -3 -2 1.61 0.19
1 -3 -2 1.62 0.25
1 3 -2 1.8 0.2
1 3 -2 1.48 0.29
1 3 -2 1.75 0.29
1 3 -2 1.25 0.26
-1 3 2 2.09 0.26
-1 3 2 1.56 0.24
-1 3 2 2.19 0.27
0 -3 2 165.89 4.1
0 -3 2 168.55 4.17
0 -3 -2 162.76 3.98
0 -3 -2 165.66 3.97
0 -3 2 171.18 4.05
0 -3 2 165.86 4.12
0 -3 -2 169.24 4.2
0 -3 2 169.79 4.05
0 3 -2 161.17 4.19
0 3 2 171.25 4.22
0 3 -2 164.94 3.99
0 3 2 172.96 4.15
0 3 2 165.89 4.04
0 3 -2 165.42 4.17
0 3 -2 164.08 4.19
0 3 -2 167.52 3.98
0 3 2 166.98 4.24
0 3 2 163.8 4.18
-1 -3 -2 1.4 0.31
-1 -3 -2 0.98 0.29
1 -3 2 1.12 0.17
-1 -3 -2 0.89 0.19
1 -3 2 0.58 0.2
1 -3 2 0.49 0.23
1 -3 2 0.97 0.17
1 -3 2 1.28 0.25
1 3 2 1.04 0.17
-1 3 -2 0.73 0.27
-1 3 -2 0.93 0.29
1 3 2 0.98 0.29
1 3 2 0.78 0.3
1 3 2 1.53 0.33
1 3 2 1.06 0.17
-1 3 -2 1.09 0.28
-1 3 -2 0.75 0.19
-1 3 -2 0.74 0.25
1 3 2 1.23 0.25
1 3 2 0.82 0.16
-2 -3 -2 2.28 0.43
-2 -3 -2 2.95 0.34
2 -3 2 2.83 0.34
-2 -3 -2 2.69 0.41
2 -3 2 2.23 0.36
-2 -3 -2 2.44 0.38
2 -3 2 2.56 0.41
2 -3 2 2.46 0.23
-2 3 -2 1.51 0.37
2 3 2 1.5 0.36
2 3 2 2.4 0.33
-2 3 -2 1.98 0.25
2 3 2 2.01 0.33
-2 3 -2 2.41 0.39
2 3 2 2.63 0.41
-2 3 -2 1.76 0.39
-2 3 -2 2.1 0.36
2 3 2 1.9 0.38
2 3 2 2.32 0.28
-2 3 -2 1.9 0.38
-2 3 -2 2.03 0.26
2 3 2 2.26 0.28
-3 -3 -2 183.03 4.69
3 -3 2 175.82 4.56
-3 -3 -2 180.24 4.79
3 -3 2 173.11 4.35
3 -3 2 178.2 4.37
3 -3 2 174.01 4.69
-3 -3 -2 173.03 4.61
-3 3 -2 179.19 4.39
-3 3 -2 186.15 4.86
3 3 2 179.26 4.79
-3 3 -2 179.98 4.73
3 3 2 178.44 4.52
-3 3 -2 175.77 4.8
-3 3 -2 169.85 4.6
-3 3 -2 173.58 4.35
3 3 2 178.84 4.63
3 3 2 178.76 4.62
3 3 2 176.92 4.52
-3 3 -2 173.98 4.71
4 -3 2 0.85 0.29
4 -3 2 0.45 0.38
-4 -3 -2 0.94 0.4
-4 -3 -2 0 0.38
4 -3 2 1.14 0.26
4 -3 2 0.99 0.41
-4 -3 -2 0.85 0.44
-4 3 -2 0.8 0.28
-4 3 -2 1.72 0.48
4 3 2 0.4 0.39
-4 3 -2 0.74 0.24
4 3 2 0.34 0.35
4 3 2 0.49 0.27
4 3 2 0.74 0.41
4 3 2 0.66 0.29
-4 3 -2 1.37 0.46
-4 3 -2 0.83 0.48
-4 3 -2 0.48 0.41
5 -3 2 59.68 2.08
-5 -3 -2 61.83 2.1
-5 -3 -2 59.05 2.17
5 -3 2 59.04 1.8
5 -3 2 59.49 1.92
-5 -3 -2 58.42 1.98
-5 -3 -2 63.53 2.34
5 -3 2 63.68 2.22
-5 3 -2 60.02 1.74
5 3 2 58.07 2.11
-5 3 -2 60.23 2.08
5 3 2 60.08 1.94
-5 3 -2 55.9 2.15
5 3 2 62.91 2.25
5 3 2 56.23 2.23
-5 3 -2 61.04 2.21
5 3 2 59.65 1.99
-5 3 -2 57.12 1.78
-5 3 -2 60.73 2.36
-6 -3 -2 3.25 0.63
-6 -3 -2 2.41 0.51
-6 -3 -2 2.05 0.64
6 -3 2 2.06 0.57
6 -3 2 2.72 0.63
-6 -3 -2 3.36 0.77
6 -3 2 2.31 0.41
6 3 2 2.15 0.62
-6 3 -2 1.96 0.6
-6 3 -2 1.98 0.6
-6 3 -2 2.82 0.42
6 3 2 0.67 0.59
-6 3 -2 1.86 0.4
-6 3 -2 2.4 0.66
6 3 2 2.78 0.49
6 3 2 2.27 0.68
-7 -3 -2 7.96 0.77
7 -3 2 8.45 0.76
-7 -3 -2 8.26 0.95
-7 -3 -2 10.47 1.23
-7 -3 -2 10.94 1.17
-7 3 -2 7.58 0.61
7 3 2 10.1 0.88
-7 3 -2 7.71 1.05
-7 3 -2 8.38 0.97
7 3 2 8.36 1.14
7 3 2 7.13 1.07
7 3 2 7.09 0.91
-8 -3 -2 2.25 0.96
-8 -3 -2 1.96 0.74
-8 -3 -2 2.23 0.99
-8 3 -2 2.65 0.47
-8 3 -2 3.21 0.9
8 3 2 2.2 0.82
8 3 2 3.25 0.64
8 3 2 3.24 0.93
-8 3 -2 3.18 0.89
-9 -3 -2 15.11 1.55
-9 -3 -2 13.48 1.68
-9 -3 -2 11.59 1.24
9 3 2 16.35 1.52
-9 3 -2 13.75 0.74
9 3 2 11.97 1.58
-9 3 -2 11.85 1.44
-9 3 -2 14.8 1.55
-10 -3 -2 1.61 0.9
-10 -3 -2 0.55 1.18
10 -3 2 1.04 1.1
-10 -3 -2 1.47 1.21
-10 3 -2 0.28 1.07
10 3 2 0.8 1.14
-10 3 -2 1.2 1.07
10 3 2 -0.09 0.88
-11 -3 -2 23.62 2.47
11 -3 2 23.49 2.46
-11 -3 -2 19.66 1.63
-11 -3 -2 15.24 1.9
-11 3 -2 18.37 1.95
11 3 2 19.32 2.21
-11 3 -2 21.33 2.25
12 -3 2 0.73 1.33
-12 -3 -2 1.82 1.07
-12 3 -2 -1.37 1.3
-12 3 -2 0.93 1.54
12 3 2 4.18 1.62
13 -3 2 16.79 2.49
-13 -3 -2 14.71 1.52
-13 3 -2 12.71 2.21
13 3 2 15.99 2.47
-14 -3 -2 0.09 0.93
14 3 2 1.69 1.9
-14 3 -2 -0.82 1.86
14 -4 -2 -0.05 1.86
-14 -4 2 0.75 0.93
-14 4 2 0.98 1.47
14 4 -2 -1.1 1.65
13 -4 -2 0.65 1.47
-13 -4 2 1.12 1.03
-13 4 2 1.29 1.36
-13 4 2 0.84 1.35
13 4 -2 0.82 1.49
12 -4 -2 0.15 1.41
-12 -4 2 1.14 1.43
-12 -4 2 -0.92 0.88
-12 -4 2 0.47 1.34
-12 4 2 0.06 1.1
12 4 -2 -0.84 1.39
-12 4 2 0.81 1.17
-11 -4 2 14.58 1.77
-11 -4 2 15.47 1.43
-11 -4 2 15.4 1.72
11 -4 -2 19.01 2.07
-11 4 2 14.9 1.68
-11 4 2 15.55 1.55
11 4 -2 18.51 2.11
10 -4 -2 4.48 0.76
-10 -4 2 5.91 0.98
-10 -4 2 4.99 1.25
-10 -4 2 4.99 1.15
10 -4 -2 7.04 1.51
-10 4 2 5.98 1.16
10 4 -2 7.06 0.96
10 4 -2 7.87 1.39
-10 4 2 3.72 0.98
-9 -4 2 53.63 2.42
9 -4 -2 55.39 2.03
-9 -4 2 54.58 2.7
9 -4 -2 57.19 2.74
-9 -4 2 57.39 2.33
-9 4 2 54.69 2.49
9 4 -2 56.09 2.19
-9 4 2 60.6 2.37
9 4 -2 60.85 2.76
8 -4 -2 12.94 0.86
-8 -4 2 13.08 1.17
-8 -4 2 10.72 1.18
-8 -4 2 13.65 1.11
8 -4 -2 13.45 1.45
8 4 -2 12.02 0.99
8 4 -2 12.36 1.35
-8 4 2 12.29 1.14
-8 4 2 14.21 1.13
7 -4 -2 19.56 1.42
7 -4 -2 19.11 0.88
-7 -4 2 18.66 1.2
-7 -4 2 19.4 1.3
-7 -4 2 21.27 1.46
7 4 -2 18.08 1.37
-7 4 2 18.44 1.23
7 4 -2 19.98 1.36
-7 4 2 16.5 1.11
7 4 -2 18.35 1.07
-7 4 2 18.99 1.38
-6 -4 2 -0.47 0.38
-6 -4 2 0.32 0.52
-6 -4 2 0.27 0.45
6 -4 -2 0.02 0.59
-6 -4 2 0.45 0.28
6 -4 -2 0.42 0.39
6 -4 -2 0.17 0.22
-6 4 2 0.16 0.37
-6 4 2 -0.66 0.33
6 4 -2 0.03 0.31
6 4 -2 -0.34 0.39
6 4 -2 -0.02 0.47
-6 4 2 0.53 0.44
5 -4 -2 12.2 0.75
-5 -4 2 11.56 0.88
-5 -4 2 9.29 0.85
-5 -4 2 10.52 0.66
-5 -4 2 9.53 0.78
5 4 -2 8.17 0.82
5 4 -2 10.91 0.66
-5 4 2 9.53 0.73
-5 4 2 10.04 0.67
5 4 -2 9.24 0.88
-5 4 2 11.72 0.79
5 4 -2 10.56 0.72
-4 -4 2 18.47 0.95
-4 -4 2 18.47 0.81
4 -4 -2 19.3 0.83
-4 -4 2 17.91 1.01
-4 -4 2 18.73 0.91
4 4 -2 18.81 1.05
-4 4 2 17.2 0.78
4 4 -2 18.27 0.83
-4 4 2 17.35 0.83
4 4 -2 18.79 0.79
-4 4 2 17.89 0.84
-3 -4 2 41.51 1.29
-3 -4 2 40.16 1.36
3 -4 -2 43.19 1.28
-3 -4 2 41.14 1.48
-3 -4 2 42.58 1.33
-3 -4 2 42.75 1.42
-3 4 2 40.54 1.29
-3 4 2 41.27 1.24
-3 4 2 42.36 1.29
3 4 -2 41.86 1.48
3 4 -2 41.35 1.26
3 4 -2 38.23 1.47
3 4 -2 41.36 1.31
-2 -4 2 228.98 5.7
-2 -4 2 228.74 5.74
-2 -4 2 236.2 5.78
-2 -4 2 237.6 5.86
-2 -4 2 227.17 5.67
2 -4 -2 236.72 5.64
2 4 -2 236.37 5.86
-2 4 2 228.34 5.62
2 4 -2 235.04 5.68
2 4 -2 237.17 5.88
-2 4 2 236.8 5.67
2 4 -2 238.79 5.65
-2 4 2 233.08 5.67
2 4 -2 228.44 5.83
1 -4 -2 105.28 2.67
-1 -4 2 106.14 2.67
-1 -4 2 101.69 2.7
-1 -4 2 104.3 2.79
-1 -4 2 107.89 2.75
-1 -4 2 102.63 2.64
-1 4 2 106.01 2.68
1 4 -2 107.28 2.6
-1 4 2 104.01 2.7
1 4 -2 106.54 2.83
1 4 -2 105.17 2.8
-1 4 2 107.25 2.71
1 4 -2 101.76 2.81
1 4 -2 106.34 2.61
0 -4 2 18.9 0.6
0 -4 2 17.64 0.73
0 -4 -2 19.16 0.77
0 -4 2 18.68 0.6
0 -4 2 18.71 0.67
0 -4 2 17.58 0.68
0 4 2 17.75 0.77
0 4 -2 18.66 0.76
0 4 -2 18.99 0.78
0 4 -2 18.54 0.81
0 4 2 17.41 0.54
0 4 -2 18.42 0.7
0 4 2 19.14 0.77
0 4 2 19.13 0.81
0 4 2 19.05 0.72
-1 -4 -2 1.95 0.36
-1 -4 -2 1.88 0.22
-1 -4 -2 1.49 0.21
1 -4 2 1.63 0.15
-1 -4 -2 1.71 0.36
1 -4 2 1.69 0.28
1 4 2 1.49 0.31
-1 4 -2 1.89 0.28
1 4 2 1.72 0.15
1 4 2 2.28 0.39
-1 4 -2 1.62 0.19
-1 4 -2 1.99 0.32
-1 4 -2 1.85 0.33
-1 4 -2 1.99 0.2
1 4 2 1.59 0.24
-1 4 -2 1.7 0.37
1 4 2 1.95 0.35
1 4 2 1.96 0.19
1 4 2 1.77 0.15
-2 -4 -2 1.2 0.34
-2 -4 -2 1.05 0.25
-2 -4 -2 1.15 0.26
2 -4 2 1.04 0.14
2 -4 2 1.3 0.31
-2 -4 -2 0.93 0.29
2 -4 2 1.19 0.14
-2 -4 -2 0.58 0.35
-2 4 -2 1.14 0.36
-2 4 -2 0.93 0.37
-2 4 -2 0.79 0.16
2 4 2 1.1 0.21
2 4 2 0.89 0.34
2 4 2 0.84 0.34
2 4 2 0.43 0.18
2 4 2 0.37 0.22
2 4 2 0.75 0.26
-2 4 -2 0.47 0.29
-2 4 -2 0.53 0.29
-2 4 -2 0.79 0.32
-2 4 -2 0.8 0.15
-3 -4 -2 2.84 0.49
3 -4 2 3.97 0.3
3 -4 2 4.14 0.52
-3 -4 -2 4.38 0.56
-3 -4 -2 2.68 0.44
3 -4 2 4.18 0.3
-3 -4 -2 3.12 0.39
-3 4 -2 4.71 0.59
3 4 2 3.42 0.47
3 4 2 3.69 0.46
3 4 2 3.7 0.56
-3 4 -2 3.71 0.58
-3 4 -2 3.69 0.47
3 4 2 4.3 0.43
-3 4 -2 3.52 0.28
-3 4 -2 3.89 0.29
3 4 2 3.76 0.39
-3 4 -2 2.98 0.45
-3 4 -2 3.56 0.54
4 -4 2 9.88 0.77
-4 -4 -2 10.79 0.84
-4 -4 -2 10.32 0.83
4 -4 2 10.66 0.52
-4 -4 -2 10.04 0.9
4 -4 2 10.69 0.87
4 -4 2 10.63 0.56
-4 4 -2 8.36 0.76
4 4 2 11.22 0.69
4 4 2 11.81 0.94
-4 4 -2 8.83 0.73
-4 4 -2 11.13 0.99
-4 4 -2 9.9 0.85
-4 4 -2 10.55 0.46
4 4 2 10.34 0.8
4 4 2 12.05 0.84
4 4 2 9.91 0.67
-4 4 -2 9.73 0.47
5 -4 2 52.69 1.6
-5 -4 -2 50.93 2
5 -4 2 50.21 1.67
-5 -4 -2 52.58 1.93
-5 -4 -2 53 2.14
5 -4 2 54.02 1.92
5 -4 2 53.8 2.01
-5 4 -2 55.92 2.06
5 4 2 51.63 2.01
-5 4 -2 51.6 1.43
5 4 2 55.94 1.98
5 4 2 51.73 1.77
-5 4 -2 48.87 2.14
-5 4 -2 52.89 1.45
-5 4 -2 53.98 1.92
5 4 2 51.82 2.11
-5 4 -2 48.48 1.97
5 4 2 53.69 1.81
6 -4 2 7.51 0.62
6 -4 2 8.06 0.73
6 -4 2 7.14 0.88
-6 -4 -2 5.1 0.76
6 -4 2 7 0.81
-6 -4 -2 6.07 0.72
-6 -4 -2 8.2 0.92
-6 -4 -2 9.79 1.14
-6 4 -2 7.08 0.47
6 4 2 7.5 0.69
6 4 2 8.7 1.07
-6 4 -2 7.44 0.45
6 4 2 5.94 0.8
6 4 2 6.2 0.87
-6 4 -2 10.53 1.04
-6 4 -2 7.99 1.15
-6 4 -2 10.17 1.04
-6 4 -2 6.63 0.83
7 -4 2 49.55 1.76
-7 -4 -2 52.8 2.45
-7 -4 -2 48.1 1.9
-7 -4 -2 50.39 2.27
-7 -4 -2 49.12 2.1
-7 4 -2 48.07 2.1
7 4 2 50.84 1.91
-7 4 -2 51.03 2.28
7 4 2 53.2 2.37
7 4 2 48.49 2.33
7 4 2 51.58 2.18
8 -4 2 23.02 1.24
-8 -4 -2 23.97 1.65
-8 -4 -2 24.26 1.84
-8 -4 -2 19.96 1.75
8 4 2 21.62 1.31
-8 4 -2 23.71 1.71
8 4 2 23.29 1.68
8 4 2 23.91 1.92
-8 4 -2 30.46 1.89
-9 -4 -2 6.62 1.39
-9 -4 -2 7.2 1.1
-9 -4 -2 5.68 1.19
9 4 2 6.08 1.21
9 4 2 4.85 1.05
-9 4 -2 7.79 1.32
-9 4 -2 7.68 1.2
-10 -4 -2 6.85 1.49
-10 -4 -2 10.43 1.64
-10 -4 -2 8.25 1.23
-10 4 -2 8.06 1.37
-10 4 -2 9.38 1.52
10 4 2 13.1 1.78
10 4 2 9.29 1.38
-11 -4 -2 -0.53 0.96
11 -4 2 0.32 1.22
-11 4 -2 0.05 1.22
-11 4 -2 0.84 1.31
11 4 2 -0.07 1.07
11 4 2 -0.43 1.29
12 -4 2 1.71 1.62
-12 -4 -2 -0.14 1.05
12 4 2 -0.48 1.42
-12 4 -2 -1.68 1.34
-12 4 -2 0.05 1.43
-13 -4 -2 0.98 1.19
13 -4 2 1.34 1.56
13 4 2 0.67 1.45
-13 4 -2 -0.61 1.53
-14 -4 -2 3.37 1.2
-14 4 -2 4.68 2.02
14 4 2 5.5 2.12
-15 -5 2 1.85 1.6
14 -5 -2 16.25 2.55
-14 -5 2 14.25 1.54
14 5 -2 14.99 2.68
-14 5 2 9.98 1.9
-13 -5 2 11.68 1.48
13 -5 -2 9.61 2.13
-13 5 2 8.27 1.67
13 5 -2 11.48 2.1
-13 5 2 9.38 2.07
-12 -5 2 13.81 1.51
12 -5 -2 13.46 2.19
-12 5 2 11.18 1.67
-12 5 2 13.28 1.67
12 5 -2 19.97 2.42
-11 -5 2 1.74 0.92
-11 -5 2 -0.26 1
11 -5 -2 -0.3 1.28
-11 -5 2 0.99 1.18
11 -5 -2 1.03 0.79
-11 5 2 -0.22 0.95
11 5 -2 2.31 1.27
-11 5 2 -0.02 0.93
-10 -5 2 -0.57 0.93
-10 -5 2 1.29 0.85
10 -5 -2 0.61 1.11
10 -5 -2 1.17 0.57
-10 -5 2 1.43 1.08
10 5 -2 1.55 1.13
-10 5 2 1.26 0.88
-10 5 2 1.84 0.89
9 -5 -2 10.86 0.92
-9 -5 2 11.8 1.41
9 -5 -2 12.24 1.48
-9 -5 2 13.74 1.38
-9 -5 2 12.9 1.22
-9 5 2 12.93 1.21
-9 5 2 15.63 1.39
9 5 -2 11.4 1.4
9 5 -2 11.88 1.05
-8 -5 2 1.55 0.78
-8 -5 2 0.38 0.74
8 -5 -2 1.31 0.41
-8 -5 2 0.85 0.63
8 -5 -2 1.52 0.78
8 5 -2 0.69 0.46
8 5 -2 0.53 0.81
-8 5 2 -0.08 0.54
-8 5 2 1.13 0.64
7 -5 -2 5.45 0.47
-7 -5 2 4.85 0.79
-7 -5 2 4.06 0.73
-7 -5 2 4.19 0.54
7 -5 -2 5.4 0.94
-7 -5 2 4.52 0.82
-7 5 2 3.88 0.76
7 5 -2 5.4 0.87
7 5 -2 3.94 0.58
-7 5 2 4.11 0.62
-7 5 2 5.91 0.79
7 5 -2 6.56 1.01
-6 -5 2 112.32 3.46
6 -5 -2 118.93 2.85
-6 -5 2 112.79 3.38
-6 -5 2 117.95 3.64
6 -5 -2 116.57 2.89
-6 -5 2 115.87 3.21
6 5 -2 116.63 3.32
6 5 -2 114.17 3.61
6 5 -2 118.5 3.65
-6 5 2 113.9 3.35
-6 5 2 112.66 3.23
-6 5 2 110.64 3.31
-5 -5 2 34.55 1.44
-5 -5 2 30.47 1.34
-5 -5 2 34.14 1.52
-5 -5 2 32.08 1.21
-5 5 2 33.87 1.29
5 5 -2 32.29 1.5
-5 5 2 32.08 1.28
5 5 -2 31.41 1.19
5 5 -2 31.41 1.26
-5 5 2 30.36 1.17
5 5 -2 35.15 1.52
-4 -5 2 288.2 6.94
-4 -5 2 276.73 7.18
-4 -5 2 294.18 7.11
-4 -5 2 273.48 7.03
4 5 -2 282.46 6.96
-4 5 2 275.84 6.9
-4 5 2 278.59 6.92
4 5 -2 284.62 6.9
4 5 -2 277.98 7.21
4 5 -2 274.67 7.19
-4 5 2 282.82 6.84
-3 -5 2 1.61 0.3
-3 -5 2 1.29 0.36
-3 -5 2 1.41 0.39
-3 -5 2 0.78 0.32
-3 -5 2 1.35 0.27
3 -5 -2 1.14 0.24
-3 5 2 1.32 0.26
3 5 -2 1.22 0.24
-3 5 2 1.61 0.25
3 5 -2 1.69 0.3
3 5 -2 1.41 0.37
3 5 -2 0.96 0.36
-3 5 2 1.26 0.25
3 5 -2 1.47 0.42
-2 -5 2 35.34 1.22
-2 -5 2 31.77 1.03
-2 -5 2 34.53 1.08
-2 -5 2 33.08 1.12
-2 -5 2 32.57 1.12
2 5 -2 30.16 1.21
-2 5 2 31.74 0.97
2 5 -2 32.47 0.98
2 5 -2 31.59 1.18
-2 5 2 30.22 1.09
2 5 -2 33.08 1.01
-2 5 2 33.6 1.01
2 5 -2 34.13 1.24
-2 5 2 32.37 1.01
-1 -5 2 17.21 0.69
-1 -5 2 17.36 0.72
1 -5 -2 17.36 0.65
-1 -5 2 17.72 0.63
-1 -5 2 17.38 0.62
-1 -5 2 18.36 0.77
-1 5 2 17.88 0.67
-1 5 2 17.75 0.64
1 5 -2 18.68 0.78
1 5 -2 17.8 0.81
1 5 -2 17.94 0.82
-1 5 2 17.73 0.68
-1 5 2 17.56 0.7
1 5 -2 17.4 0.51
0 -5 -2 45.19 1.4
0 -5 2 46.14 1.38
0 -5 2 45.47 1.17
0 -5 2 45.51 1.19
0 5 2 44.51 1.43
0 5 -2 44.71 1.21
0 5 2 45.34 1.17
0 5 -2 44.36 1.47
0 5 -2 46.16 1.4
0 5 2 45.11 1.38
0 5 2 43.66 1.36
0 5 -2 49.2 1.36
0 5 -2 46.19 1.42
0 5 2 42.75 1.43
1 -5 2 196.53 4.89
-1 -5 -2 193.08 4.75
-1 -5 -2 198.93 5.07
-1 -5 -2 202.19 4.76
-1 -5 -2 192.96 4.96
-1 5 -2 204.66 4.96
-1 5 -2 198.29 4.93
1 5 2 199.62 4.72
1 5 2 194.95 5.05
-1 5 -2 196.04 5.08
1 5 2 197.21 5.05
-1 5 -2 196.42 4.86
1 5 2 191.4 4.79
-2 -5 -2 47.1 1.43
-2 -5 -2 44.84 1.52
-2 -5 -2 47.07 1.59
2 -5 2 44.99 1.46
-2 -5 -2 47.51 1.67
-2 -5 -2 45.58 1.39
2 5 2 44.77 1.63
2 5 2 46.22 1.31
2 5 2 47.76 1.3
-2 5 -2 46.35 1.56
-2 5 -2 45.64 1.45
2 5 2 46.41 1.45
-2 5 -2 46.52 1.5
-2 5 -2 47.58 1.55
2 5 2 48.55 1.64
2 5 2 47.45 1.39
-2 5 -2 47.87 1.71
-3 -5 -2 5.41 0.62
-3 -5 -2 7.38 0.57
3 -5 2 6.3 0.59
-3 -5 -2 8.39 0.72
-3 -5 -2 6.27 0.52
-3 5 -2 6.85 0.74
3 5 2 8.02 0.51
3 5 2 7.31 0.72
-3 5 -2 6.07 0.58
3 5 2 7.17 0.57
-3 5 -2 6.59 0.66
3 5 2 6.53 0.5
-3 5 -2 6.29 0.62
3 5 2 5.73 0.64
-3 5 -2 6.31 0.58
3 5 2 8.17 0.63
-4 -5 -2 84.28 2.65
4 -5 2 90.03 2.68
-4 -5 -2 82.93 2.82
4 -5 2 86.04 2.22
4 -5 2 86.25 2.23
-4 -5 -2 87.18 2.71
-4 5 -2 90.89 2.64
4 5 2 84.93 2.83
4 5 2 91.38 2.67
4 5 2 90.69 2.51
4 5 2 88.91 2.51
-4 5 -2 85.67 2.71
4 5 2 88 2.63
-4 5 -2 83.91 2.71
-4 5 -2 82.83 2.88
-5 -5 -2 8.82 0.86
5 -5 2 9.05 0.8
-5 -5 -2 9.17 0.88
-5 -5 -2 5.54 0.79
5 -5 2 9.42 0.59
5 -5 2 9.87 0.89
5 -5 2 8.82 0.54
5 5 2 9.84 0.99
5 5 2 10.58 0.76
-5 5 -2 7.63 0.81
-5 5 -2 9.37 0.81
5 5 2 9.61 0.72
-5 5 -2 9.48 1.11
-5 5 -2 7.6 0.84
5 5 2 10.4 0.91
5 5 2 10.81 0.98
-6 -5 -2 17.23 1.34
6 -5 2 21.25 1.02
-6 -5 -2 19.97 1.3
6 -5 2 20.12 0.91
-6 -5 -2 12.65 1.2
6 -5 2 18.34 1.43
6 5 2 21.03 1.38
-6 5 -2 20.99 1.38
-6 5 -2 17.1 1.26
6 5 2 20.99 1.45
6 5 2 19.7 1.06
-6 5 -2 19.45 1.25
-6 5 -2 19.55 1.59
6 5 2 19.5 1.29
-7 -5 -2 10.43 1.09
-7 -5 -2 7.52 1.02
7 -5 2 8.99 0.74
-7 -5 -2 5 1.02
7 5 2 8.12 1.13
7 5 2 10.07 1.12
-7 5 -2 7.88 1
7 5 2 5.1 0.67
7 5 2 8.69 1.08
-7 5 -2 6.82 0.95
-8 -5 -2 -0.1 0.69
-8 -5 -2 0.45 0.58
8 -5 2 0.15 0.42
-8 -5 -2 0.14 0.91
-8 -5 -2 1.18 0.89
8 5 2 0.71 0.73
-8 5 -2 0.9 0.85
8 5 2 -0.04 0.79
8 5 2 0.64 0.46
-8 5 -2 0.36 0.72
9 -5 2 5.54 0.77
-9 -5 -2 3.78 0.97
-9 -5 -2 4.13 1.29
-9 -5 -2 2.47 1.14
9 5 2 3.43 0.95
-9 5 -2 4.2 1.1
9 5 2 3.64 1.06
-9 5 -2 3.31 1.02
-10 -5 -2 5.14 1.14
-10 -5 -2 5.7 1.72
10 5 2 4.6 1.27
-10 5 -2 5.31 1.21
-10 5 -2 3.61 1.23
10 5 2 3.77 1.14
-11 -5 -2 -0.6 1.04
11 -5 2 0.3 1.43
-11 5 -2 0.9 1.27
11 5 2 0.36 1.1
-11 5 -2 0.44 1.22
11 5 2 1.27 1.32
12 -5 2 24.43 2.75
-12 -5 -2 23.39 1.93
-12 5 -2 18.86 2.18
12 5 2 23.18 2.32
12 5 2 23.96 2.57
-12 5 -2 25 2.54
-13 -5 -2 8.45 1.47
13 -5 2 8.38 2.06
13 5 2 7.68 1.94
-13 5 -2 6.97 1.99
-14 -5 -2 4.12 1.37
14 5 2 6.17 2.24
-14 5 -2 4.41 2.04
-15 -6 2 -0.17 1.11
14 -6 -2 0.48 1.98
-14 -6 2 -0.07 1.16
14 6 -2 0.78 1.82
-14 6 2 -2.01 1.39
-13 -6 2 3.89 1.29
13 -6 -2 0.35 1.67
-13 6 2 2.13 1.46
13 6 -2 0.49 1.73
-12 -6 2 6.04 1.31
12 -6 -2 10.01 2.01
-12 6 2 6.46 1.44
12 6 -2 8.76 1.96
-12 6 2 7.71 1.46
11 -6 -2 1.06 0.65
-11 -6 2 1.78 1.01
11 -6 -2 -0.13 1.26
-11 6 2 0.31 0.96
11 6 -2 2.26 1.25
-11 6 2 1.82 1.03
-10 -6 2 45.38 2.43
10 -6 -2 47.27 1.93
10 -6 -2 51.73 2.81
-10 -6 2 45.29 2.75
-10 -6 2 50.07 2.41
10 6 -2 45.55 2.78
-10 6 2 50.38 2.34
-10 6 2 47.7 2.46
-9 -6 2 3.73 0.88
-9 -6 2 3.36 1.13
9 -6 -2 2.81 1.01
-9 -6 2 2.39 0.94
9 -6 -2 2.39 0.55
9 6 -2 3.11 1.09
-9 6 2 3.5 0.86
-9 6 2 3.28 0.88
-8 -6 2 67.36 2.82
-8 -6 2 63.18 2.56
8 -6 -2 69.35 2.99
8 -6 -2 67.71 2.03
-8 -6 2 62.95 2.5
-8 6 2 66.49 2.52
8 6 -2 66.17 2.35
8 6 -2 71.41 2.9
8 6 -2 63.9 2.84
-8 6 2 64.84 2.35
-7 -6 2 2.18 0.47
-7 -6 2 2.37 0.66
-7 -6 2 3.42 0.84
-7 -6 2 2.09 0.72
7 -6 -2 2.18 0.32
-7 6 2 1.31 0.58
7 6 -2 2.28 0.74
7 6 -2 2.81 0.85
-7 6 2 3.36 0.64
7 6 -2 2.19 0.51
-7 6 2 2.06 0.55
-6 -6 2 18.02 0.96
-6 -6 2 18.53 1.16
-6 -6 2 18.26 1.15
-6 -6 2 19.94 1.35
-6 6 2 18.67 1.03
-6 6 2 18.75 0.98
6 6 -2 18.95 1.27
-6 6 2 19.31 1.08
6 6 -2 18.22 1
-5 -6 2 2.91 0.43
-5 -6 2 3.23 0.63
-5 -6 2 3.05 0.56
-5 -6 2 3.26 0.54
5 6 -2 3.07 0.63
5 6 -2 2.85 0.4
-5 6 2 2.41 0.42
-5 6 2 2.57 0.39
5 6 -2 3.07 0.65
5 6 -2 3.28 0.48
-5 6 2 2.95 0.44
-4 -6 2 45.11 1.67
-4 -6 2 49.19 1.74
-4 -6 2 50.34 1.59
-4 -6 2 49.43 1.82
4 6 -2 49.79 1.82
4 6 -2 53.88 1.89
4 6 -2 47.84 1.52
-4 6 2 50.9 1.54
-4 6 2 46.96 1.46
4 6 -2 53.25 1.61
-3 -6 2 9.44 0.76
-3 -6 2 10.76 0.59
-3 -6 2 9.91 0.67
-3 -6 2 10.97 0.63
-3 -6 2 9.16 0.64
-3 6 2 9.55 0.52
-3 6 2 10.16 0.49
3 6 -2 9.86 0.55
3 6 -2 9.87 0.78
-3 6 2 9.29 0.51
3 6 -2 9.54 0.5
3 6 -2 8.13 0.71
-3 6 2 9.91 0.7
3 6 -2 9.77 0.74
-2 -6 2 183.41 4.7
-2 -6 2 181.46 4.5
-2 -6 2 181.61 4.53
-2 -6 2 179.78 4.59
-2 -6 2 182.9 4.62
-2 6 2 181.53 4.44
2 6 -2 171.92 4.73
-2 6 2 183.58 4.41
2 6 -2 184.36 4.7
2 6 -2 183.18 4.74
2 6 -2 183.54 4.4
-2 6 2 182.88 4.45
-2 6 2 182.79 4.62
-1 -6 2 2.65 0.37
1 -6 -2 3.23 0.29
-1 -6 2 2.6 0.32
-1 -6 2 2.67 0.26
-1 -6 2 2.71 0.34
-1 -6 2 2.94 0.26
-1 6 2 2.15 0.28
1 6 -2 2.47 0.37
-1 6 2 2.92 0.31
-1 6 2 2.78 0.3
1 6 -2 2.47 0.39
1 6 -2 3.56 0.44
-1 6 2 2.39 0.31
1 6 -2 2.73 0.28
0 -6 -2 19.41 0.8
0 -6 2 16.88 0.75
0 6 -2 18.63 0.8
0 6 -2 19.51 0.74
0 6 2 18.7 0.83
0 6 2 19.63 0.83
0 6 -2 17.93 0.55
0 6 2 19.31 0.63
0 6 -2 18.57 0.54
0 6 2 20.43 0.78
0 6 -2 18.43 0.88
0 6 2 19.67 0.78
0 6 -2 18.87 0.82
1 -6 2 46.21 1.43
-1 -6 -2 47.62 1.28
-1 -6 -2 47.3 1.28
-1 -6 -2 47.57 1.61
1 6 2 48.41 1.53
-1 6 -2 49.64 1.48
1 6 2 48.84 1.6
-1 6 -2 47.69 1.5
-1 6 -2 47.78 1.65
-1 6 -2 46.97 1.41
1 6 2 49.45 1.31
1 6 2 49.03 1.61
-2 -6 -2 141.18 3.8
-2 -6 -2 144.47 3.64
-2 -6 -2 145.77 3.68
-2 -6 -2 138.32 3.92
2 -6 2 143.35 3.69
-2 -6 -2 147.69 3.87
-2 6 -2 144.02 3.75
-2 6 -2 147.52 4.01
-2 6 -2 143.04 3.69
-2 6 -2 148.72 3.8
2 6 2 142.26 3.45
2 6 2 142.26 3.91
-2 6 -2 144.1 3.8
2 6 2 136.53 3.65
2 6 2 142.82 3.63
2 6 2 143.02 3.93
2 6 2 142.98 3.45
-3 -6 -2 2.89 0.56
-3 -6 -2 2.46 0.38
-3 -6 -2 2.75 0.49
3 -6 2 2.54 0.41
-3 -6 -2 1.96 0.43
-3 -6 -2 2.29 0.37
-3 6 -2 2.94 0.47
3 6 2 3.56 0.47
3 6 2 2.18 0.4
-3 6 -2 2.91 0.49
3 6 2 2.79 0.31
3 6 2 3.68 0.6
-3 6 -2 2.46 0.41
3 6 2 2.44 0.31
-3 6 -2 1.92 0.54
-3 6 -2 3.49 0.47
3 6 2 2.7 0.52
4 -6 2 15.34 0.96
-4 -6 -2 16.91 1.16
-4 -6 -2 16.46 0.91
-4 -6 -2 17.52 1.07
-4 -6 -2 19.37 1.13
4 6 2 18.48 1.17
4 6 2 18.68 1.03
4 6 2 18.33 0.86
-4 6 -2 18.05 1.01
4 6 2 18.74 1.01
-4 6 -2 19.49 1.12
-4 6 -2 17.18 1.06
4 6 2 20.85 0.87
-4 6 -2 17.16 0.99
-5 -6 -2 3.56 0.7
5 -6 2 3.57 0.33
5 -6 2 3.14 0.58
-5 -6 -2 2.75 0.66
-5 -6 -2 3.86 0.63
5 -6 2 3.78 0.36
5 6 2 4.08 0.64
-5 6 -2 4.94 0.73
-5 6 -2 3.6 0.58
5 6 2 3.01 0.61
5 6 2 3.42 0.72
-5 6 -2 2.63 0.57
5 6 2 3.79 0.5
-5 6 -2 5.66 0.95
5 6 2 3.05 0.48
6 -6 2 92.94 2.59
6 -6 2 95.27 2.66
-6 -6 -2 94.33 3.36
-6 -6 -2 93.85 3.1
-6 -6 -2 98.87 3.19
6 6 2 92.02 2.84
6 6 2 93.98 3.18
6 6 2 96.55 3.35
-6 6 -2 90.09 3.11
-6 6 -2 96.17 3
6 6 2 97.7 3.1
-6 6 -2 93.13 3.43
-6 6 -2 90.84 3.09
-7 -6 -2 -0.26 0.71
-7 -6 -2 0.36 0.7
-7 -6 -2 0.65 0.7
-7 -6 -2 -0.13 0.48
7 -6 2 0.15 0.35
7 6 2 -0.07 0.65
7 6 2 0.19 0.66
7 6 2 0.01 0.38
-7 6 -2 1.73 0.97
7 6 2 0.09 0.57
-7 6 -2 -0.4 0.57
-7 6 -2 0.39 0.65
-8 -6 -2 23.15 1.94
-8 -6 -2 25.28 1.5
8 -6 2 26.21 1.28
-8 -6 -2 25.26 1.91
-8 -6 -2 23.45 1.74
-8 6 -2 25.78 1.69
8 6 2 26.02 1.76
8 6 2 26.26 1.79
8 6 2 25.33 1.39
-8 6 -2 25.1 1.85
-9 -6 -2 -0.26 0.99
-9 -6 -2 1.35 0.92
-9 -6 -2 0.7 1.17
9 -6 2 0.2 0.49
9 6 2 0.2 0.83
-9 6 -2 0.16 0.88
-9 6 -2 -0.94 0.82
9 6 2 -0.22 0.77
10 -6 2 30.08 1.65
-10 -6 -2 31.77 2.24
10 6 2 36.35 2.36
-10 6 -2 31.37 2.44
10 6 2 31.63 2.59
-10 6 -2 29.18 2.24
-11 -6 -2 1.07 1.13
11 6 2 0.95 1.27
-11 6 -2 -1.83 1.08
-11 6 -2 -0.57 1.18
11 6 2 -0.16 1.03
-12 -6 -2 -0.62 1.18
12 -6 2 2.14 1.69
-12 6 -2 0.76 1.42
-12 6 -2 1 1.39
12 6 2 -0.81 1.33
12 6 2 -0.3 1.22
-13 -6 -2 -0.35 1.29
13 -6 2 1.4 1.81
13 6 2 2.07 1.72
-13 6 -2 1.17 1.66
-14 -6 -2 3.6 1.5
14 6 2 5.28 2.38
-14 6 -2 1.96 1.96
-14 -7 2 14.62 1.78
14 -7 -2 17.58 2.89
14 7 -2 18.06 2.79
-14 7 2 15.29 2.08
-13 -7 2 5.2 1.44
13 -7 -2 6.08 1.93
13 7 -2 7.42 2.09
-13 7 2 5.5 1.49
-12 -7 2 20.53 1.82
12 -7 -2 16.25 2.34
-12 7 2 15.62 1.75
-12 7 2 13.85 1.72
12 7 -2 17.72 2.23
-11 -7 2 2.49 1.12
11 -7 -2 2.09 1.43
11 -7 -2 2.45 0.73
11 7 -2 1.43 1.34
-11 7 2 2.37 1.06
-11 7 2 1.34 1.01
10 -7 -2 2.98 0.64
-10 -7 2 4.9 1.09
10 -7 -2 3.21 1.2
-10 7 2 4.9 1.06
-10 7 2 4.43 1
10 7 -2 3.43 1.21
-9 -7 2 0.19 1.01
-9 -7 2 0.71 0.82
9 -7 -2 0.4 0.95
9 -7 -2 0.61 0.43
-9 -7 2 0.01 0.74
9 7 -2 0.48 0.96
-9 7 2 1.2 0.74
-9 7 2 0.06 0.66
-8 -7 2 15.78 1.46
8 -7 -2 16.94 0.82
-8 -7 2 17.47 1.42
-8 -7 2 16.18 1.07
-8 -7 2 19.07 1.45
8 7 -2 15.29 1.51
-8 7 2 16.01 1.2
8 7 -2 14.95 1.47
-8 7 2 19.18 1.36
-7 -7 2 17.55 1.35
-7 -7 2 16.99 1.27
-7 -7 2 16.01 0.99
-7 -7 2 13.43 1.26
-7 7 2 15.06 1.02
7 7 -2 12.9 1.24
-7 7 2 14.86 1.21
-7 7 2 15.66 1.13
7 7 -2 14.14 1.31
-6 -7 2 43.62 1.8
-6 -7 2 45.97 2
-6 -7 2 41.76 1.59
-6 -7 2 41.71 1.81
6 7 -2 44.7 2
6 7 -2 44.34 1.59
-6 7 2 43.66 1.64
-6 7 2 43.05 1.61
-6 7 2 43.45 1.54
6 7 -2 45.85 1.98
-5 -7 2 11.73 0.92
-5 -7 2 12.15 0.79
-5 -7 2 13.81 1.07
-5 -7 2 12.67 0.98
5 7 -2 12.29 1
-5 7 2 12.29 0.76
5 7 -2 13.24 0.74
5 7 -2 12.74 1.05
-5 7 2 12.76 0.75
-5 7 2 12.32 0.7
-4 -7 2 65.69 2.08
-4 -7 2 60.11 1.91
-4 -7 2 67.8 2.21
-4 -7 2 61.18 2.03
-4 7 2 63.12 1.83
4 7 -2 63.93 2.2
4 7 -2 62.26 1.83
-4 7 2 59.35 1.75
4 7 -2 65.01 2.21
-4 7 2 64.86 1.83
-3 -7 2 42.83 1.42
-3 -7 2 44.58 1.5
-3 -7 2 42.34 1.5
-3 -7 2 43.22 1.6
-3 -7 2 43.69 1.38
-3 7 2 43.08 1.27
3 7 -2 44.63 1.28
3 7 -2 41.44 1.61
3 7 -2 41.08 1.59
-3 7 2 44.65 1.28
-3 7 2 42.99 1.23
3 7 -2 43.14 1.61
-3 7 2 45.43 1.59
-2 -7 2 11.55 0.58
-2 -7 2 12.94 0.67
-2 -7 2 12.09 0.68
-2 -7 2 12.58 0.57
-2 -7 2 12.29 0.75
-2 7 2 11.59 0.68
2 7 -2 12.29 0.82
2 7 -2 12.25 0.77
2 7 -2 11.22 0.75
-2 7 2 12.83 0.52
-2 7 2 12.02 0.5
-2 7 2 11.94 0.52
-1 -7 2 0.09 0.25
-1 -7 2 0.27 0.15
-1 -7 2 0.21 0.22
-1 -7 2 0.3 0.15
1 7 -2 0.3 0.29
-1 7 2 0.1 0.19
1 7 -2 0.81 0.33
-1 7 2 0.24 0.2
1 7 -2 0.18 0.26
1 7 -2 0.19 0.23
-1 7 2 0.31 0.21
-1 7 2 0.49 0.25
1 7 -2 0.39 0.16
0 -7 -2 6.56 0.5
0 -7 2 5.48 0.45
0 7 -2 4.96 0.58
0 7 -2 5.33 0.43
0 7 2 6.65 0.53
0 7 2 6.19 0.48
0 7 2 5.04 0.49
0 7 -2 4.6 0.46
0 7 2 6.06 0.39
0 7 -2 5.13 0.44
-1 -7 -2 18.68 0.93
-1 -7 -2 19.04 0.59
1 -7 2 18.46 0.76
-1 -7 -2 19.85 0.6
1 7 2 18.17 0.91
1 7 2 20.11 0.92
-1 7 -2 19.52 0.82
1 7 2 19.57 0.87
-1 7 -2 20.2 0.85
-1 7 -2 18.77 0.75
1 7 2 19.09 0.69
-1 7 -2 18.64 0.99
-2 -7 -2 15.32 0.88
-2 -7 -2 16.04 0.72
2 -7 2 15.26 0.71
-2 -7 -2 16.39 0.87
-2 -7 -2 17.68 0.71
-2 -7 -2 14.12 0.92
-2 7 -2 17.3 1.02
2 7 2 15.62 0.7
2 7 2 17.09 0.95
-2 7 -2 17.27 0.79
2 7 2 17.37 0.93
-2 7 -2 16.06 0.81
-2 7 -2 16.37 0.84
-2 7 -2 14.58 0.71
3 -7 2 55.75 1.74
-3 -7 -2 58.05 1.76
-3 -7 -2 56.43 1.78
-3 -7 -2 55.25 2.02
-3 -7 -2 55.55 1.9
-3 -7 -2 53.23 1.88
-3 7 -2 56.98 1.9
-3 7 -2 57.48 1.81
-3 7 -2 54.11 1.88
-3 7 -2 57.3 1.8
3 7 2 57.56 2.01
3 7 2 56.53 1.56
3 7 2 57.61 1.78
-3 7 -2 58.02 2.17
3 7 2 57.47 1.78
3 7 2 55.44 2.04
-4 -7 -2 198.38 5.3
-4 -7 -2 194.53 5.25
-4 -7 -2 198.51 5.1
-4 -7 -2 191.38 5.41
-4 7 -2 196.58 5.13
-4 7 -2 193.18 5.23
-4 7 -2 192.92 5.14
4 7 2 193.55 5.14
4 7 2 197.51 5.17
-4 7 -2 190.99 5.56
-4 7 -2 196.04 5.26
4 7 2 199.88 5.47
4 7 2 193.75 4.96
4 7 2 199.81 4.94
-5 -7 -2 78.33 2.66
-5 -7 -2 75.17 2.58
5 -7 2 77.48 1.95
-5 -7 -2 79.78 2.81
5 -7 2 74.46 1.94
5 7 2 81.89 2.61
5 7 2 77.51 2.53
5 7 2 74.37 2.29
5 7 2 75.74 2.78
-5 7 -2 77.12 2.9
-5 7 -2 77.35 2.6
-5 7 -2 72.3 2.53
-5 7 -2 74.21 2.45
5 7 2 78.77 2.35
-6 -7 -2 2.9 0.75
6 -7 2 3.09 0.39
-6 -7 -2 2.23 0.74
6 -7 2 3.31 0.42
-6 -7 -2 2.99 0.8
-6 7 -2 1.87 0.66
6 7 2 3.18 0.54
-6 7 -2 3.81 0.95
6 7 2 2.7 0.75
6 7 2 3.82 0.7
-6 7 -2 3.03 0.71
6 7 2 3.54 0.54
-6 7 -2 3.11 0.66
6 7 2 4.05 0.81
-7 -7 -2 8.56 1.15
-7 -7 -2 8.6 1.05
7 -7 2 10.72 0.76
-7 -7 -2 9.86 1.21
-7 7 -2 10.16 1.05
7 7 2 10.23 0.88
7 7 2 9.32 1.19
-7 7 -2 10.48 1.43
-7 7 -2 9.83 1.09
7 7 2 11.54 1.27
7 7 2 10.45 1.16
-8 -7 -2 7.29 1.3
-8 -7 -2 6.24 1.15
-8 -7 -2 4.66 0.8
8 -7 2 7.68 0.76
-8 -7 -2 8.18 1.12
8 7 2 7.49 1.11
8 7 2 7.48 1.13
-8 7 -2 8.19 1.1
8 7 2 7.9 0.86
-8 7 -2 7 1.12
-9 -7 -2 4.01 1.08
9 -7 2 3.69 0.67
9 7 2 4.63 1.22
-9 7 -2 3.49 0.99
-9 7 -2 3.19 1.03
9 7 2 4.13 1.04
10 -7 2 0.96 0.64
-10 -7 -2 1.39 1.07
-10 7 -2 2.34 1.13
10 7 2 0.92 1.12
10 7 2 2.32 1.1
-10 7 -2 1.82 1.09
-11 -7 -2 19.57 1.88
-11 7 -2 21.11 2.11
11 7 2 22.01 2.31
-11 7 -2 19.75 2.09
11 7 2 24.02 2.22
-12 -7 -2 18.46 1.92
12 -7 2 26.08 2.92
-12 7 -2 11.48 1.95
-12 7 -2 17.49 2.09
12 7 2 22.71 2.54
13 -7 2 7.65 2.24
-13 -7 -2 4.73 1.56
-13 7 -2 4.64 1.8
13 7 2 3.29 1.78
-14 -7 -2 1.86 1.66
14 7 2 2.87 2.95
-14 -8 2 0.43 1.38
14 8 -2 -1.26 2.18
-14 8 2 -0.1 1.44
-13 -8 2 1.57 1.37
13 -8 -2 0.16 1.77
13 8 -2 3.9 1.96
-13 8 2 1.4 1.33
12 -8 -2 -0.48 1.32
-12 -8 2 1.93 1.26
-12 8 2 1.61 1.19
12 8 -2 0.15 1.36
-12 8 2 -0.27 1.06
-11 -8 2 38.14 2.45
11 -8 -2 35.42 1.79
11 -8 -2 40.61 2.95
11 8 -2 39.38 2.89
-11 8 2 33.85 2.21
-11 8 2 37.52 2.35
-10 -8 2 6.55 1.23
10 -8 -2 6.37 1.5
10 -8 -2 7.99 0.82
10 8 -2 4.5 1.28
-10 8 2 8.13 1.14
-10 8 2 6.67 1.16
9 -8 -2 41.25 2.48
9 -8 -2 43.78 1.54
-9 -8 2 41.99 2.58
-9 -8 2 39.77 2.16
-9 8 2 43.08 1.96
-9 8 2 44.44 2.09
9 8 -2 38.5 2.33
-8 -8 2 2.26 0.56
-8 -8 2 0.08 0.72
-8 -8 2 2.94 0.81
-8 -8 2 1.34 0.89
-8 8 2 2.1 0.63
-8 8 2 1.95 0.66
8 8 -2 3.63 0.99
8 8 -2 2.12 0.86
-7 -8 2 45.29 1.76
-7 -8 2 45.23 2.01
-7 -8 2 43.94 2
-7 -8 2 48.05 2.26
-7 8 2 45.08 1.71
-7 8 2 46.61 1.82
-7 8 2 46.47 2.03
7 8 -2 46.05 2.2
7 8 -2 47.94 2.19
-6 -8 2 2.16 0.65
-6 -8 2 1.21 0.41
-6 -8 2 0.84 0.66
-6 -8 2 1.45 0.59
6 8 -2 1.17 0.37
-6 8 2 1.25 0.41
6 8 -2 1.46 0.69
-6 8 2 1.08 0.42
-6 8 2 1.54 0.42
6 8 -2 0.53 0.55
-5 -8 2 0.06 0.51
-5 -8 2 0.33 0.33
-5 -8 2 0.36 0.43
-5 -8 2 0.31 0.47
5 8 -2 1.28 0.54
5 8 -2 0.54 0.28
-5 8 2 0.59 0.32
-5 8 2 1.11 0.34
5 8 -2 0.38 0.47
-5 8 2 0.77 0.3
-4 -8 2 3.33 0.54
-4 -8 2 2.69 0.5
-4 -8 2 1.84 0.36
-4 -8 2 2.28 0.51
4 8 -2 2.31 0.55
4 8 -2 2.51 0.32
-4 8 2 3.04 0.35
-4 8 2 2.36 0.31
-4 8 2 2.51 0.55
4 8 -2 3.28 0.39
-4 8 2 3.28 0.36
4 8 -2 2.11 0.52
-3 -8 2 71.03 2.32
-3 -8 2 75.17 2.1
-3 -8 2 74.07 2.14
-3 -8 2 73.48 2.21
-3 -8 2 70.27 2.21
-3 8 2 75.53 2.34
3 8 -2 72.2 1.95
-3 8 2 73.16 1.91
3 8 -2 74 2.37
3 8 -2 74.69 2.39
3 8 -2 73.59 1.92
-3 8 2 74.02 1.95
-3 8 2 73.23 1.94
3 8 -2 72.82 2.34
-2 -8 2 35.69 1.24
-2 -8 2 35.37 1.1
-2 -8 2 34.06 1.31
-2 -8 2 36.45 1.14
-2 -8 2 34.62 1.21
2 8 -2 34.23 1.32
-2 8 2 33.95 1.02
2 8 -2 32.29 1.37
-2 8 2 34.53 1.29
-2 8 2 34.39 1.03
-2 8 2 36.25 1.02
2 8 -2 33.98 1.12
2 8 -2 32.82 1.35
-1 -8 2 195.09 4.94
-1 -8 2 195.9 4.68
1 8 -2 194.51 4.96
1 8 -2 198.25 4.9
1 8 -2 194.04 5
-1 8 2 193.43 4.83
-1 8 2 193.29 4.77
-1 8 2 194.44 4.84
-1 8 2 193.74 4.75
1 8 -2 191.19 5.1
-1 8 2 193.07 4.88
1 8 -2 194.23 4.66
0 -8 2 41.72 1.32
0 -8 -2 39.94 1.33
0 8 -2 40.44 1.29
0 8 -2 40.97 1.35
0 8 2 40.88 1.37
0 8 2 42.64 1.39
0 8 2 40.59 1.33
0 8 -2 41.97 1.55
0 8 -2 41.18 1.38
0 8 2 41.82 1.26
-1 -8 -2 257.74 6.52
-1 -8 -2 257.27 6.08
-1 -8 -2 258.18 6.08
1 -8 2 258.27 6.3
1 8 2 262.24 6.52
1 8 2 259.23 6.53
1 8 2 252.86 6.44
-1 8 -2 257.8 6.68
-1 8 -2 260.91 6.31
1 8 2 259.84 6.27
-1 8 -2 258.95 6.37
-1 8 -2 259.08 6.4
-2 -8 -2 54.55 1.58
-2 -8 -2 51.69 1.84
-2 -8 -2 51.58 1.85
-2 -8 -2 56.72 1.78
-2 -8 -2 55.12 1.56
-2 8 -2 54.06 2.01
2 8 2 52.5 1.84
-2 8 -2 53.18 1.69
2 8 2 54.88 1.89
2 8 2 52.45 1.6
-2 8 -2 52.89 1.6
-2 8 -2 52.05 1.67
-3 -8 -2 18.71 1.12
-3 -8 -2 18.93 1.04
-3 -8 -2 19.11 0.9
-3 -8 -2 16.83 1.02
-3 -8 -2 19 0.87
3 8 2 18.95 0.9
-3 8 -2 18.11 0.98
-3 8 -2 17.6 0.88
-3 8 -2 17.23 0.9
3 8 2 18.54 0.57
-3 8 -2 17.11 0.97
3 8 2 19.02 0.57
3 8 2 17.57 1.08
-3 8 -2 16.38 1.18
3 8 2 18.18 1.12
-4 -8 -2 27.31 1.33
-4 -8 -2 26.74 1.15
-4 -8 -2 23.87 1.4
-4 -8 -2 25.51 1.31
4 8 2 26.05 0.98
4 8 2 26.46 0.95
-4 8 -2 24.44 1.17
4 8 2 27.36 1.24
-4 8 -2 24.62 1.27
-4 8 -2 25.39 1.26
4 8 2 25.65 1.18
-4 8 -2 24.64 1.5
4 8 2 27.16 1.46
-4 8 -2 26.66 1.19
-5 -8 -2 1.47 0.62
-5 -8 -2 1.46 0.43
-5 -8 -2 0.67 0.59
-5 -8 -2 1.01 0.55
-5 8 -2 1.73 0.53
5 8 2 2.47 0.42
-5 8 -2 1.75 0.83
5 8 2 1.64 0.53
5 8 2 1.18 0.53
-5 8 -2 1.85 0.53
-5 8 -2 1.65 0.58
5 8 2 2.25 0.69
5 8 2 0.99 0.34
-6 -8 -2 55.4 2.31
-6 -8 -2 51.44 2.41
6 -8 2 56.9 1.57
-6 -8 -2 50.24 2.22
-6 8 -2 58.38 2.12
6 8 2 60.8 2.21
-6 8 -2 54.56 2.21
6 8 2 56.33 2.25
6 8 2 51.76 1.87
6 8 2 53.83 1.91
-6 8 -2 52.83 2.52
6 8 2 56.65 2.46
-7 -8 -2 134.83 4.27
7 -8 2 128.06 3.47
-7 -8 -2 132.29 4.47
-7 -8 -2 134.18 4.18
-7 8 -2 124.23 3.96
-7 8 -2 129.01 4.54
7 8 2 130.48 4.07
7 8 2 134.32 4.46
7 8 2 129.82 4.23
-7 8 -2 129.77 4.14
7 8 2 130.62 3.79
-8 -8 -2 9.08 1.25
8 -8 2 10.78 0.84
-8 8 -2 10.45 1.23
8 8 2 9.09 1.24
-8 8 -2 9.71 1.49
-8 8 -2 10.34 1.19
8 8 2 9.26 0.91
8 8 2 9.78 1.22
-9 -8 -2 48.1 2.57
9 -8 2 49.49 1.92
-9 8 -2 48.85 2.59
-9 8 -2 54.38 2.53
9 8 2 50.11 2.7
9 8 2 39.45 2.4
10 -8 2 3.79 0.78
-10 -8 -2 6.06 1.29
10 8 2 5.73 1.24
-10 8 -2 4.82 1.26
-10 8 -2 3.92 1.18
10 8 2 3.2 1.26
-11 -8 -2 5.91 1.43
11 8 2 4.01 1.38
-11 8 -2 4.71 1.42
-11 8 -2 4.06 1.36
12 -8 2 -1.17 1.41
-12 -8 -2 -0.66 1.32
12 8 2 -0.22 1.42
-12 8 -2 1.4 1.46
-13 -8 -2 -0.19 1.43
13 -8 2 0.07 1.81
-13 8 -2 0.02 1.6
13 8 2 1.28 1.73
-14 -9 2 1.98 1.52
-14 9 2 0.51 1.58
-13 -9 2 29.09 2.32
13 -9 -2 29.29 2.93
13 9 -2 34.78 3.31
-13 9 2 26.85 2.3
12 -9 -2 2.82 1.66
-12 -9 2 0.85 1.27
12 9 -2 -0.41 1.55
-12 9 2 1.55 1.18
-12 9 2 1.08 1.12
11 -9 -2 16.3 1.3
-11 -9 2 20.58 1.87
11 -9 -2 18.41 2.29
-11 9 2 18.34 1.62
11 9 -2 16.08 2.05
-11 9 2 15.97 1.61
10 -9 -2 2.72 1.21
-10 -9 2 3.88 1.12
-10 9 2 4.03 0.98
-10 9 2 3.47 0.95
10 9 -2 1.08 1.08
-9 -9 2 -0.17 0.81
-9 9 2 -0.27 0.66
-9 9 2 0.89 0.69
9 9 -2 0.78 0.95
-8 -9 2 0.98 0.53
-8 -9 2 3 0.99
-8 -9 2 1.72 0.77
8 9 -2 3.39 1.03
-8 9 2 1.94 0.62
-8 9 2 1.87 0.64
8 9 -2 2.42 0.57
8 9 -2 1.43 0.83
-7 -9 2 8.92 1
-7 -9 2 12.25 1.3
-7 -9 2 9.42 0.84
-7 -9 2 10.8 1.17
-7 9 2 10.02 1.01
-7 9 2 9.53 0.8
7 9 -2 7.61 1.04
7 9 -2 9.99 1.17
-7 9 2 10.49 0.92
7 9 -2 8.17 0.78
-6 -9 2 0.23 0.37
-6 -9 2 0.23 0.5
-6 -9 2 0.02 0.6
-6 -9 2 -0.03 0.57
-6 9 2 0.3 0.37
6 9 -2 0.11 0.29
6 9 -2 -0.18 0.5
6 9 -2 0.08 0.53
-6 9 2 -0.5 0.33
6 9 -2 0.23 0.33
-6 9 2 0.19 0.35
-5 -9 2 164.19 4.69
-5 -9 2 158.59 4.46
-5 -9 2 157.43 4.31
-5 -9 2 160.67 4.51
-5 9 2 162.09 4.15
-5 9 2 163.85 4.71
5 9 -2 153.01 4.62
5 9 -2 163.03 4.22
5 9 -2 166.18 4.16
-5 9 2 157.43 4.07
5 9 -2 157.66 4.67
-4 -9 2 0.27 0.42
-4 -9 2 0.46 0.3
-4 -9 2 0.09 0.42
-4 -9 2 0.21 0.39
-4 9 2 0.07 0.22
-4 9 2 0.4 0.44
4 9 -2 0.01 0.44
-4 9 2 0.28 0.22
4 9 -2 0.32 0.43
4 9 -2 0.38 0.44
4 9 -2 -0.11 0.18
-4 9 2 0.38 0.24
4 9 -2 0.28 0.21
-3 -9 2 209.44 5.38
-3 -9 2 211.9 5.53
-3 -9 2 207.91 5.42
-3 -9 2 210.72 5.31
-3 -9 2 206.2 5.25
3 9 -2 212.19 5.59
-3 9 2 207.85 5.05
-3 9 2 215.55 5.55
-3 9 2 211.61 5.07
3 9 -2 208.72 5.61
3 9 -2 206.18 5.54
-3 9 2 204.65 5.02
-2 -9 2 0.78 0.35
-2 -9 2 0.85 0.32
-2 -9 2 0.94 0.25
-2 -9 2 0.84 0.23
-2 9 2 0.57 0.35
2 9 -2 0.58 0.22
2 9 -2 0.27 0.38
2 9 -2 -0.05 0.34
-2 9 2 0.59 0.2
2 9 -2 1.21 0.36
-2 9 2 0.99 0.21
-2 9 2 0.81 0.21
-1 -9 2 6.64 0.35
-1 -9 2 7.32 0.6
1 9 -2 6.68 0.59
1 9 -2 7.02 0.54
1 9 -2 7.39 0.73
-1 9 2 7.35 0.45
1 9 -2 6.47 0.58
-1 9 2 6.65 0.57
-1 9 2 7.38 0.51
-1 9 2 7.71 0.54
0 -9 2 3.69 0.41
0 9 -2 3.34 0.55
0 9 2 3.6 0.39
0 9 -2 3.22 0.37
0 9 -2 3.14 0.43
0 9 2 3.14 0.4
0 9 2 3.53 0.43
0 9 2 2.76 0.36
0 9 -2 3.61 0.42
-1 -9 -2 115.92 3.23
1 9 2 116.77 3.24
-1 9 -2 116.88 3.08
1 9 2 111.05 3
-1 9 -2 116.5 3.01
-1 9 -2 112.69 3.09
1 9 2 116.39 3.21
1 9 2 118.5 3.16
-1 9 -2 115.03 3.41
-2 -9 -2 28.91 0.98
-2 -9 -2 26.96 1.28
-2 -9 -2 30.04 1.21
-2 -9 -2 28.8 0.99
2 9 2 25.69 1.18
-2 9 -2 28 1.43
-2 9 -2 28.39 1.1
-2 9 -2 28.36 1.11
2 9 2 26.94 1.24
2 9 2 27.55 1.05
-2 9 -2 28.72 1.02
2 9 2 30.91 1.32
-3 -9 -2 64.21 2.28
-3 -9 -2 62.63 2.16
-3 -9 -2 65.02 2.17
-3 -9 -2 67.06 1.97
-3 -9 -2 66.48 2.02
3 9 2 63.5 2.29
-3 9 -2 65.85 2.49
3 9 2 66.54 2.03
-3 9 -2 64.29 1.97
-3 9 -2 65.99 2.08
-3 9 -2 66.36 2.01
3 9 2 63.66 2.25
-3 9 -2 64.34 2.07
-4 -9 -2 6.23 0.86
-4 -9 -2 4.22 0.69
-4 -9 -2 5.33 0.72
-4 -9 -2 5.63 0.6
-4 9 -2 3.94 0.56
-4 9 -2 6.04 0.69
4 9 2 5.16 0.39
4 9 2 4.54 0.61
4 9 2 5.61 0.82
-4 9 -2 7.64 1.03
-4 9 -2 4.59 0.63
-4 9 -2 4.08 0.56
4 9 2 5.47 0.79
4 9 2 5.14 0.4
-5 -9 -2 76.86 2.69
-5 -9 -2 77.23 2.68
-5 -9 -2 74.85 2.83
-5 -9 -2 76.88 2.49
-5 9 -2 76.79 2.61
-5 9 -2 77.73 2.57
-5 9 -2 75.51 2.48
5 9 2 79.34 2.28
5 9 2 76.21 2.6
5 9 2 82.61 2.92
5 9 2 80.11 2.24
-5 9 -2 76.87 3
-6 -9 -2 9.76 1.18
-6 -9 -2 12.6 1.19
-6 -9 -2 6.93 0.97
-6 9 -2 9.44 1.02
6 9 2 10.11 0.8
6 9 2 8.32 1.08
6 9 2 10.37 0.81
-6 9 -2 9.31 0.9
6 9 2 10.68 1.1
-6 9 -2 9.09 1.27
7 -9 2 11.33 0.7
-7 -9 -2 11.03 1.18
-7 9 -2 8.46 0.97
-7 9 -2 6.94 1.27
7 9 2 11.09 0.9
7 9 2 10.73 1.25
7 9 2 13.92 1.52
-7 9 -2 11.07 1.16
-8 -9 -2 3.75 1.06
8 -9 2 3.11 0.54
-8 9 -2 3.08 0.89
-8 9 -2 3.91 0.96
8 9 2 2.94 0.63
8 9 2 5.15 1.23
-8 9 -2 4.48 1.25
8 9 2 3.36 0.99
-9 -9 -2 4.97 0.96
9 -9 2 6.24 0.79
-9 -9 -2 8.18 1.33
-9 9 -2 5.92 1.11
-9 9 -2 4.23 1.1
9 9 2 6.84 1.31
10 -9 2 2.03 0.67
-10 -9 -2 3.91 1.26
-10 9 -2 2.06 1.13
10 9 2 2.95 1.33
-10 9 -2 1.71 1.09
-11 -9 -2 15.06 1.82
-11 9 -2 12.55 1.75
11 9 2 13.91 2.04
-11 9 -2 13.49 1.74
-12 -9 -2 1.39 1.41
12 9 2 1.17 1.57
-12 9 -2 1.17 1.39
13 -9 2 20.6 2.73
-13 -9 -2 15.48 2.05
-13 9 -2 17.81 2.23
13 9 2 18.3 2.48
-14 -10 2 0.99 1.53
13 -10 -2 -0.3 1.53
-13 -10 2 -1.27 1.4
13 10 -2 1.56 1.79
-13 10 2 0.13 1.28
-12 -10 2 -0.69 1.23
12 -10 -2 1.8 1.45
12 10 -2 0.5 1.54
-12 10 2 0.48 1.07
-12 10 2 0.12 1.11
11 -10 -2 13.38 1.94
-11 -10 2 19.84 1.88
-11 10 2 13.15 1.51
-11 10 2 17.12 1.58
11 10 -2 20.46 2.3
-10 -10 2 12.63 1.49
10 -10 -2 6.81 1.52
-10 10 2 10.67 1.25
-10 10 2 7.75 1.1
10 10 -2 10.31 1.61
-9 -10 2 17.21 1.57
9 10 -2 18.06 1.91
-9 10 2 16.05 1.27
-9 10 2 16.91 1.36
-8 -10 2 33.5 1.93
-8 -10 2 28.94 1.53
-8 10 2 30.52 1.59
8 10 -2 33.92 1.52
8 10 -2 31.98 1.99
-8 10 2 31.74 1.51
8 10 -2 29.91 2.03
-7 -10 2 33.87 1.57
-7 -10 2 38.68 1.89
-7 -10 2 32.45 1.99
7 10 -2 37.15 1.46
7 10 -2 35.68 1.49
-7 10 2 36.68 1.46
-7 10 2 36.35 1.56
-7 10 2 35.8 1.69
7 10 -2 37.8 2.04
7 10 -2 34.56 1.93
-6 -10 2 0.18 0.62
-6 -10 2 -0.35 0.39
-6 -10 2 0.12 0.52
-6 -10 2 -0.26 0.59
6 10 -2 0.35 0.33
-6 10 2 0.1 0.34
6 10 -2 0.45 0.61
-6 10 2 0.07 0.35
6 10 -2 0.18 0.56
6 10 -2 0.57 0.32
-6 10 2 0.06 0.37
-5 -10 2 5.23 0.73
-5 -10 2 3.2 0.48
-5 -10 2 3.77 0.67
-5 -10 2 3.9 0.74
5 10 -2 3.65 0.69
-5 10 2 4.45 0.45
-5 10 2 3.72 0.45
5 10 -2 4.03 0.46
5 10 -2 3.97 0.8
-5 10 2 3.95 0.4
5 10 -2 3.59 0.4
-5 10 2 3.04 0.72
-4 -10 2 19.16 1.21
-4 -10 2 19.35 1.06
-4 -10 2 17.63 1.06
-4 -10 2 18.09 0.92
-4 10 2 19 0.69
-4 10 2 17.95 1.14
-4 10 2 18.54 0.73
4 10 -2 19.48 1.2
-4 10 2 18.68 0.73
4 10 -2 19.67 0.7
4 10 -2 19.51 1.21
4 10 -2 18.42 1.19
4 10 -2 19 0.66
-3 -10 2 59.42 1.85
-3 -10 2 61.95 1.96
-3 -10 2 59.86 1.8
-3 -10 2 61.13 2.09
-3 -10 2 59.64 1.96
-3 10 2 58.82 1.59
-3 10 2 59.13 1.56
3 10 -2 61.22 1.82
-3 10 2 60.31 1.59
3 10 -2 59.44 2.13
-3 10 2 60.03 2.12
3 10 -2 58.9 2.15
3 10 -2 61.46 2.12
-2 -10 2 12.55 0.75
-2 -10 2 14.24 0.61
-2 -10 2 13.17 0.84
-2 -10 2 12.62 0.62
2 10 -2 12.88 0.85
2 10 -2 12.46 0.56
2 10 -2 11.62 0.76
-2 10 2 12.27 0.56
-2 10 2 13.1 0.86
-2 10 2 13.34 0.56
2 10 -2 13.18 0.89
2 10 -2 12.35 0.96
-2 10 2 12.48 0.54
-1 -10 2 342.25 7.9
-1 -10 2 335.07 8.23
-1 -10 2 334.29 7.89
-1 10 2 325.62 8.23
1 10 -2 329.25 8.47
1 10 -2 339.03 8.27
-1 10 2 338.97 8.09
-1 10 2 334.79 8.12
1 10 -2 329.89 8.18
-1 10 2 332.77 8.05
0 -10 2 103.49 2.8
0 10 -2 106.92 2.9
0 10 -2 101.46 2.85
0 10 2 100.47 2.79
0 10 -2 103.37 2.78
0 10 2 105.04 2.83
0 10 -2 103.12 3.13
0 10 2 102.54 2.87
0 10 2 106.39 2.85
-1 -10 -2 215.83 5.48
-1 10 -2 215.23 5.32
1 10 2 208.31 5.28
-1 10 -2 208.59 5.32
-1 10 -2 204.16 5.68
1 10 2 208.51 5.48
1 10 2 215.03 5.47
1 10 2 211.88 5.39
-1 10 -2 212.58 5.25
-2 -10 -2 113.84 3.21
-2 -10 -2 115.58 2.98
-2 -10 -2 117.81 2.96
-2 -10 -2 115.1 3.34
-2 10 -2 112.59 3.01
2 10 2 111.02 3.22
2 10 2 114.83 3.1
2 10 2 111.44 3.35
-2 10 -2 113.62 3.09
-2 10 -2 116.4 3.11
-2 10 -2 112.53 3.53
2 10 2 114.72 3.33
-3 -10 -2 3.4 0.61
-3 -10 -2 3.12 0.59
-3 -10 -2 3.75 0.54
-3 -10 -2 3.34 0.44
-3 -10 -2 4.5 0.66
-3 10 -2 3.14 0.45
3 10 2 3.09 0.5
-3 10 -2 2.48 0.42
3 10 2 2.84 0.56
3 10 2 3.99 0.71
-3 10 -2 3.41 0.77
-3 10 -2 3.48 0.49
-3 10 -2 3.92 0.52
-4 -10 -2 0.21 0.52
-4 -10 -2 0.01 0.47
-4 -10 -2 0.12 0.46
-4 -10 -2 0.65 0.37
-4 10 -2 0.38 0.38
4 10 2 -0.17 0.47
-4 10 -2 0 0.38
-4 10 -2 -0.11 0.4
4 10 2 0.18 0.42
-4 10 -2 1.09 0.44
4 10 2 0.12 0.51
-4 10 -2 -0.3 0.57
-5 -10 -2 14.98 1.23
-5 -10 -2 15.16 1.22
-5 -10 -2 17.54 1.44
-5 -10 -2 14.78 1.01
-5 10 -2 14.91 1.03
5 10 2 15.24 1.09
5 10 2 14.37 1.29
-5 10 -2 15.46 1.14
5 10 2 14.92 0.7
-5 10 -2 14.29 1.42
-5 10 -2 14.62 1.06
5 10 2 13.84 0.72
-6 -10 -2 63.21 2.24
-6 -10 -2 56.46 2.43
-6 10 -2 59.75 2.21
6 10 2 62.48 2.4
6 10 2 57.11 2.6
-6 10 -2 63.46 2.38
6 10 2 59.54 1.95
-6 10 -2 65.02 2.85
-7 -10 -2 59.81 2.56
7 10 2 53.6 2.42
-7 10 -2 54.49 2.22
-7 10 -2 52.84 2.35
7 10 2 56.39 2.68
7 10 2 54.78 1.94
-7 10 -2 52.52 2.79
8 -10 2 9.82 0.8
-8 -10 -2 11.68 1.35
8 10 2 13.36 1.65
-8 10 -2 9.5 1.57
-8 10 -2 11.26 1.27
-8 10 -2 11.16 1.2
8 10 2 11.76 1.37
8 10 2 9.85 0.91
9 -10 2 16.97 1.13
-9 -10 -2 18.6 1.74
9 10 2 16.41 1.77
-9 10 -2 17.57 1.59
-9 10 -2 18.33 1.68
-10 -10 -2 24.34 2.06
10 -10 2 23.18 1.44
-10 10 -2 21.07 1.88
10 10 2 24.49 2.27
-10 10 -2 22.52 1.99
-11 -10 -2 2.16 1.38
-11 10 -2 1.57 1.29
-11 10 -2 1.76 1.19
11 10 2 2.23 1.44
-12 -10 -2 0.93 1.48
12 10 2 1.8 1.61
-12 10 -2 -1.48 1.24
13 -10 2 2.92 3.01
-13 -10 -2 1.17 1.56
-13 10 -2 0.58 1.56
13 10 2 0.43 1.7
-14 -11 2 15.8 2.49
-13 -11 2 7.07 1.75
13 -11 -2 4.17 1.78
-13 11 2 3 1.36
13 11 -2 5.07 1.91
-12 -11 2 17.77 2.01
12 -11 -2 16.43 2.29
-12 11 2 13.49 1.62
12 11 -2 15.4 2.33
-11 -11 2 9.89 1.57
11 -11 -2 13.05 2.04
-11 11 2 10.11 1.36
11 11 -2 10.72 1.8
-11 11 2 9.56 1.35
-10 -11 2 3.53 1.18
10 11 -2 4 1.27
-10 11 2 2.84 0.9
-10 11 2 4.02 0.97
-9 -11 2 0.69 0.88
-9 11 2 1.09 0.68
9 11 -2 1.38 1.1
-9 11 2 0.06 0.65
-8 -11 2 13.88 1.38
8 11 -2 11.05 1.41
8 11 -2 11.13 0.95
-8 11 2 11.5 1.02
-8 11 2 10.57 0.94
8 11 -2 15.67 1.63
-7 -11 2 11.38 1.19
-7 -11 2 10.83 0.95
-7 11 2 9.85 0.84
-7 11 2 10.99 0.98
7 11 -2 11.24 1.26
7 11 -2 9.11 0.78
-7 11 2 11.7 0.89
7 11 -2 9.72 1.2
-6 -11 2 75.42 2.88
-6 -11 2 76.84 2.65
-6 -11 2 74.09 2.44
-6 11 2 72.87 2.15
6 11 -2 69.91 2.2
6 11 -2 70.19 2.81
-6 11 2 72.27 2.22
6 11 -2 73.7 2.85
-5 -11 2 1.11 0.6
-5 -11 2 2.22 0.47
-5 -11 2 2.26 0.6
-5 -11 2 1.43 0.62
5 11 -2 1.74 0.65
5 11 -2 1.93 0.3
-5 11 2 2.32 0.34
5 11 -2 1.96 0.32
-5 11 2 1.78 0.66
-5 11 2 2.33 0.37
-5 11 2 2.02 0.36
5 11 -2 1.18 0.6
-4 -11 2 89.63 2.85
-4 -11 2 90.6 2.87
-4 -11 2 94.18 3.04
-4 -11 2 95.02 2.72
4 11 -2 94.99 3.08
-4 11 2 94.37 2.42
-4 11 2 96.34 3.1
4 11 -2 90.87 3.07
-4 11 2 98.06 2.43
4 11 -2 98.05 3.08
-4 11 2 92.59 2.39
-3 -11 2 0.28 0.29
-3 -11 2 -0.02 0.37
-3 -11 2 0.03 0.35
-3 -11 2 0.13 0.38
-3 -11 2 0.01 0.25
-3 11 2 0.3 0.18
3 11 -2 0.12 0.45
-3 11 2 0.42 0.17
3 11 -2 0.14 0.26
3 11 -2 0.42 0.43
-3 11 2 0.66 0.47
-3 11 2 0.06 0.05
3 11 -2 0.67 0.45
-2 -11 2 27.68 1.22
-2 -11 2 28.42 1
-2 -11 2 27.44 1.13
-2 -11 2 27.27 0.96
-2 11 2 27.32 1.28
-2 11 2 28.81 0.9
2 11 -2 27.22 0.84
2 11 -2 28.27 1.26
-2 11 2 27.72 0.92
2 11 -2 29.76 1.31
2 11 -2 27.1 1.18
2 11 -2 28.35 1.4
-2 11 2 27.87 0.91
-1 -11 2 8.22 0.36
-1 -11 2 7.81 0.35
-1 -11 2 7.76 0.63
1 11 -2 7.01 0.65
-1 11 2 8.12 0.59
1 11 -2 8 0.63
-1 11 2 8.47 0.53
1 11 -2 8.57 0.82
1 11 -2 7.27 0.64
-1 11 2 8.33 0.54
-1 11 2 7.05 0.66
0 11 -2 0.09 0.29
0 11 -2 0.41 0.49
0 11 -2 0.03 0.27
0 11 2 0.2 0.25
0 11 2 -0.2 0.29
0 11 2 -0.22 0.25
0 11 2 0.2 0.3
0 11 -2 0.05 0.31
-1 -11 -2 0.02 0.35
1 11 2 0.47 0.35
1 11 2 0.62 0.32
-1 11 -2 1.12 0.54
-1 11 -2 0.3 0.31
1 11 2 0.5 0.31
-1 11 -2 0.76 0.29
-1 11 -2 0.57 0.31
1 11 2 0.64 0.37
-2 -11 -2 115.04 2.95
-2 -11 -2 111.48 2.92
-2 -11 -2 113.99 3.22
-2 -11 -2 106.03 3.31
2 11 2 110.35 3.36
-2 11 -2 114.01 3.01
2 11 2 116.1 3.12
-2 11 -2 113.75 3.59
2 11 2 115.27 3.24
-2 11 -2 109.85 3.07
-2 11 -2 116.14 3.09
2 11 2 117.25 3.35
-3 -11 -2 35.97 1.55
-3 -11 -2 35.97 1.64
-3 -11 -2 38.38 1.33
-3 11 -2 34.49 1.35
3 11 2 36.54 1.41
-3 11 -2 37.77 1.9
-3 11 -2 35.78 1.29
3 11 2 36.55 1.63
-3 11 -2 35.72 1.39
3 11 2 36.74 1.66
-4 -11 -2 120.97 3.65
-4 -11 -2 121.23 3.41
-4 -11 -2 127.03 3.82
-4 -11 -2 112 4.09
-4 11 -2 119.44 3.46
-4 11 -2 118.03 3.39
-4 11 -2 121.98 3.41
-4 11 -2 121.15 3.48
-4 11 -2 121.66 4.04
4 11 2 122.56 3.53
4 11 2 123.19 3.85
-5 -11 -2 4.6 0.81
-5 -11 -2 5.41 0.68
-5 11 -2 5.68 0.72
-5 11 -2 4.86 0.67
5 11 2 5.61 0.79
-5 11 -2 5.4 0.7
-5 11 -2 5.44 0.74
5 11 2 7.36 1.03
-5 11 -2 5.32 1.03
-6 -11 -2 15.53 1.37
-6 -11 -2 14.44 1.13
-6 11 -2 14.35 1.2
6 11 2 13.79 0.79
6 11 2 17.55 1.61
6 11 2 14.57 1.27
-6 11 -2 14.02 1.59
-6 11 -2 14.83 1.16
-7 -11 -2 3.15 0.97
-7 11 -2 0.46 1.1
7 11 2 1.73 0.8
-7 11 -2 3.26 0.84
7 11 2 2.57 0.51
-7 11 -2 3.24 0.73
7 11 2 2.06 0.87
-8 -11 -2 0.83 0.93
-8 11 -2 -0.14 0.73
8 11 2 0.77 0.87
-8 11 -2 -0.43 1.19
-8 11 -2 0.37 0.77
8 11 2 0.01 0.85
8 11 2 0.07 0.45
-9 -11 -2 1.05 1.1
-9 11 -2 3.79 1.01
9 11 2 2.08 1.1
-9 11 -2 2.92 1
-10 -11 -2 11.02 1.67
10 11 2 9.46 1.67
-10 11 -2 10 1.48
-10 11 -2 10.05 1.42
-11 -11 -2 -0.25 1.34
11 11 2 1 1.38
-11 11 -2 1.86 1.26
-11 11 -2 2.07 1.28
-12 -11 -2 15.36 2.03
12 11 2 13.81 2.24
-12 11 -2 15.9 1.94
-13 -11 -2 1.71 1.69
-13 11 -2 2.17 1.65
13 11 2 2 1.84
-13 -12 2 2.76 1.58
13 -12 -2 1.6 1.69
-13 12 2 -0.04 1.24
13 12 -2 1.84 1.79
-12 -12 2 14.04 1.9
12 -12 -2 14.5 2.19
12 12 -2 14.14 2.3
-12 12 2 13.64 1.61
11 -12 -2 1.37 1.56
-11 -12 2 2.81 1.32
-11 12 2 2.55 1.01
-11 12 2 2.33 1.04
11 12 -2 0.8 1.46
-10 -12 2 25.35 2.02
-10 12 2 21.67 1.68
-10 12 2 24.14 1.7
10 12 -2 20.74 2.17
-9 -12 2 0.46 0.93
-9 12 2 2.5 0.72
-9 12 2 0.35 0.62
9 12 -2 0.52 0.96
-8 -12 2 34.31 2.05
-8 12 2 32.22 1.52
-8 12 2 35.42 1.61
8 12 -2 32.35 1.48
8 12 -2 34.47 2.23
8 12 -2 34.01 2.12
-7 -12 2 2.16 0.78
-7 -12 2 1.26 0.53
7 12 -2 1.5 0.86
-7 12 2 2.73 0.58
-7 12 2 2.19 0.53
7 12 -2 1.87 0.86
7 12 -2 1.5 0.43
-6 -12 2 28.91 1.4
-6 -12 2 27.48 1.61
6 12 -2 32.74 1.84
-6 12 2 28.29 1.16
6 12 -2 28.33 1.77
6 12 -2 26.05 1.07
-6 12 2 29.02 1.13
-6 12 2 26.75 1.85
-6 12 2 27.01 1.1
-5 -12 2 1.3 0.72
-5 -12 2 0.74 0.42
-5 -12 2 1.05 0.57
-5 12 2 1.02 0.66
-5 12 2 0.85 0.29
5 12 -2 -0.48 0.52
-5 12 2 0.85 0.29
-5 12 2 0.53 0.29
5 12 -2 1.37 0.66
-4 -12 2 3.29 0.68
-4 -12 2 3.53 0.61
-4 -12 2 3.57 0.5
-4 12 2 4.67 0.78
4 12 -2 5.01 1.07
4 12 -2 4.64 0.78
4 12 -2 3.62 0.72
-4 12 2 3.3 0.29
-3 -12 2 4.58 0.59
-3 -12 2 4.1 0.51
-3 -12 2 3.79 0.44
-3 -12 2 3.29 0.62
3 12 -2 3.29 0.65
-3 12 2 4.56 0.32
-3 12 2 4.31 0.71
3 12 -2 4.62 0.69
3 12 -2 3.71 0.41
3 12 -2 3.99 0.67
-2 -12 2 82.18 2.22
-2 -12 2 82.56 2.54
-2 -12 2 81.01 2.4
2 12 -2 79.27 2.72
-2 12 2 82.72 2.16
2 12 -2 78.7 2.6
-2 12 2 83.01 2.15
2 12 -2 81.91 2.48
-2 12 2 82.3 2.14
-2 12 2 81.13 2.15
-2 12 2 82.75 2.63
2 12 -2 86.68 2.59
-1 -12 2 5.99 0.58
1 12 -2 6.09 0.62
-1 12 2 6.44 0.49
1 12 -2 6.6 0.59
-1 12 2 6.22 0.66
1 12 -2 5.79 0.76
-1 12 2 5.94 0.48
1 12 -2 6 0.64
-1 12 2 6.03 0.52
0 12 -2 150.01 4.34
0 12 -2 151.92 4.02
0 12 2 149.02 3.95
0 12 -2 150.93 3.9
0 12 2 148.93 3.99
0 12 2 147.22 4
0 12 -2 148.63 3.97
0 12 2 150.84 3.9
-1 12 -2 24.25 0.97
1 12 2 25.05 1.09
1 12 2 26.22 1.09
1 12 2 25.92 1.2
-1 12 -2 25.76 1.05
-1 12 -2 26.71 1.47
-1 12 -2 23.73 1.03
1 12 2 23.26 1.12
-2 -12 -2 59.17 2.14
-2 -12 -2 64.57 1.73
-2 -12 -2 63.59 1.75
-2 -12 -2 62.15 2.04
-2 12 -2 58.76 1.87
-2 12 -2 62.19 1.89
-2 12 -2 60.46 1.8
2 12 2 59.49 2.12
-2 12 -2 57.63 2.33
2 12 2 60.75 1.95
2 12 2 60.79 2.03
2 12 2 60.67 2.17
-3 -12 -2 0.15 0.47
-3 -12 -2 0.56 0.34
-3 -12 -2 0.36 0.48
3 12 2 0.7 0.49
-3 12 -2 0.62 0.37
-3 12 -2 0.6 0.34
3 12 2 1.02 0.41
3 12 2 0.56 0.52
-3 12 -2 0.7 0.38
-3 12 -2 1.53 0.75
-4 -12 -2 0.92 0.57
-4 -12 -2 1.11 0.43
-4 12 -2 1.12 0.45
4 12 2 0.68 0.58
4 12 2 1.01 0.51
-4 12 -2 1.49 0.48
-4 12 -2 0.8 0.44
-4 12 -2 1.38 0.44
-4 12 -2 1.01 0.75
-5 -12 -2 -0.17 0.6
-5 -12 -2 -0.16 0.45
-5 12 -2 -0.38 0.47
5 12 2 -0.4 0.56
-5 12 -2 -0.38 0.43
-5 12 -2 0.23 0.78
-5 12 -2 0.1 0.46
5 12 2 0.72 0.54
-5 12 -2 -0.62 0.42
-6 -12 -2 33.24 1.93
-6 -12 -2 34.05 1.66
6 12 2 36.22 2.11
-6 12 -2 34.79 1.63
6 12 2 33.67 1.77
-6 12 -2 34.99 1.74
-6 12 -2 33.12 2.19
-7 -12 -2 2.05 0.67
-7 -12 -2 2.46 0.96
7 12 2 2.65 0.47
7 12 2 2.47 1.02
-7 12 -2 2 0.72
7 12 2 3.25 0.9
-7 12 -2 2.23 1.13
-7 12 -2 3.24 0.82
-8 -12 -2 26.52 2.12
8 12 2 26.05 1.94
8 12 2 29.23 2.24
-8 12 -2 26.62 1.74
-8 12 -2 30.48 2.56
8 12 2 26.49 1.26
-8 12 -2 28.72 1.87
-9 -12 -2 3.77 1.24
-9 12 -2 5.15 1.15
-9 12 -2 4.38 1.05
9 12 2 5.38 1.29
-9 12 -2 3.2 1.61
-10 -12 -2 6.56 1.53
10 12 2 8.9 1.64
-10 12 -2 7.83 1.4
-10 12 -2 7.98 1.32
-11 -12 -2 0.92 1.4
-11 12 -2 0.85 1.2
11 12 2 -0.22 1.33
-11 12 -2 0.51 1.28
-12 -12 -2 -2.12 1.4
12 12 2 0.9 1.56
-12 12 -2 0.4 1.37
-13 -12 -2 2.21 1.8
-13 -13 2 9.76 1.94
13 -13 -2 11.52 2.39
-13 13 2 11.22 1.69
13 13 -2 12.17 2.43
-12 -13 2 10.41 1.85
12 -13 -2 7.5 1.88
12 13 -2 10.96 2.02
-12 13 2 10.65 1.49
11 -13 -2 4.9 1.79
-11 -13 2 3.36 1.44
-11 13 2 2.11 1
11 13 -2 4.83 1.68
-11 13 2 4.55 1.09
-10 -13 2 0.69 1.12
-10 13 2 0.56 0.8
10 13 -2 0.32 1.26
-10 13 2 0.95 0.79
-9 -13 2 9.33 1.36
-9 13 2 6.5 0.92
9 13 -2 7.49 1.38
-9 13 2 6.91 0.91
9 13 -2 9.49 0.89
-8 -13 2 3.53 0.94
-8 13 2 2.9 0.66
8 13 -2 3.05 1.16
-8 13 2 2.88 0.64
8 13 -2 3.94 1.1
8 13 -2 1.96 0.45
-7 -13 2 25.65 1.71
-7 -13 2 23.53 1.42
7 13 -2 21.59 1.04
7 13 -2 29.2 1.95
-7 13 2 23.73 1.17
-7 13 2 25.2 1.15
7 13 -2 27.73 1.88
-7 13 2 22.36 1.13
-6 -13 2 99.22 3.46
-6 -13 2 107.78 3.29
-6 13 2 107.69 2.9
-6 13 2 107.97 2.89
6 13 -2 110.46 3.77
-6 13 2 106.3 2.91
-6 13 2 109.17 3.85
6 13 -2 105.34 3.68
-5 -13 2 35.71 1.67
-5 -13 2 32.13 1.44
-5 13 2 34.98 1.08
-5 13 2 33.8 1.08
5 13 -2 33.01 1.79
-5 13 2 34.17 1.09
-5 13 2 33.82 1.89
5 13 -2 32.57 1.82
-4 -13 2 38.73 1.63
-4 -13 2 37.76 1.44
4 13 -2 37.91 1.8
4 13 -2 36.09 1.83
-4 13 2 36.51 1.82
-4 13 2 36.03 1.04
-3 -13 2 9.36 0.81
-3 -13 2 8.89 0.67
-3 -13 2 10.8 0.97
-3 13 2 10.22 0.44
-3 13 2 10.9 1.05
3 13 -2 12 1.07
3 13 -2 11.41 1
3 13 -2 8.54 0.93
-2 -13 2 1.47 0.42
-2 -13 2 1.39 0.27
-2 -13 2 0.61 0.43
-2 13 2 1.7 0.26
2 13 -2 1.97 0.64
-2 13 2 1.3 0.54
-2 13 2 1.63 0.28
-2 13 2 1.65 0.25
-2 13 2 1.27 0.26
2 13 -2 2.04 0.53
2 13 -2 1.7 0.47
2 13 -2 1.33 0.47
-1 13 2 12.76 0.68
1 13 -2 11.68 0.87
1 13 -2 13.31 0.83
1 13 -2 13.13 0.94
-1 13 2 16.32 1
-1 13 2 13.92 0.68
1 13 -2 13.74 1.07
-1 13 2 14.31 0.76
0 13 -2 6.94 0.64
0 13 -2 6.68 0.9
0 13 -2 5.96 0.55
0 13 2 6.26 0.66
0 13 2 5.99 0.61
0 13 -2 6.99 0.61
0 13 2 6.28 0.55
0 13 2 6.08 0.57
1 13 2 47.84 1.65
-1 13 -2 50.66 2.06
-1 13 -2 49.12 1.53
-1 13 -2 48.47 1.6
1 13 2 45.06 1.65
-1 13 -2 47.52 1.62
1 13 2 47 1.76
1 13 2 46.59 1.71
-2 -13 -2 82.69 2.69
-2 -13 -2 83.76 2.22
-2 -13 -2 85.4 2.24
2 13 2 83.4 2.72
2 13 2 85.15 2.67
-2 13 -2 79.99 2.37
2 13 2 78.1 2.49
-2 13 -2 81.84 2.38
2 13 2 80.43 2.55
-2 13 -2 82.56 2.32
-2 13 -2 80.59 2.93
-3 -13 -2 48.7 1.6
-3 13 -2 48.27 1.61
-3 13 -2 46.71 1.55
-3 13 -2 45.48 1.64
-3 13 -2 47.51 2.26
3 13 2 48.05 1.76
3 13 2 44.69 1.99
-4 -13 -2 34.51 1.43
4 13 2 32.24 1.8
-4 13 -2 33.96 1.4
-4 13 -2 32.88 1.36
4 13 2 33.89 1.55
-4 13 -2 33.66 1.44
-4 13 -2 35.08 2.08
-5 -13 -2 59.41 2.12
-5 -13 -2 56.22 2.39
-5 13 -2 56.8 2.69
5 13 2 55.76 2.22
-5 13 -2 54.82 2.05
-5 13 -2 57.6 2.11
-5 13 -2 59.14 2.05
5 13 2 59.54 2.57
-6 -13 -2 21.91 1.66
-6 -13 -2 16.55 1.26
6 13 2 16.8 1.61
-6 13 -2 19.19 1.26
-6 13 -2 17.82 1.3
6 13 2 18.43 1.47
-7 -13 -2 0.86 0.92
-7 13 -2 1.29 1.09
-7 13 -2 1.89 0.74
7 13 2 2.07 0.97
7 13 2 2.63 0.88
-7 13 -2 0.28 0.71
-8 -13 -2 -0.01 1.01
-8 13 -2 1.39 0.84
8 13 2 1.17 0.98
-8 13 -2 1.61 1.37
-8 13 -2 1.38 0.81
8 13 2 2.45 1
-9 -13 -2 1.54 1.17
9 13 2 -0.13 1.01
-9 13 -2 2.39 0.96
-9 13 -2 1.97 1.58
-9 13 -2 0.1 0.91
-10 -13 -2 0.56 1.32
-10 13 -2 0.43 1
10 13 2 0.97 1.24
-10 13 -2 -0.03 1.01
-11 -13 -2 6.68 1.67
-11 13 -2 6.58 1.47
11 13 2 5.75 1.69
-12 -13 -2 4.49 1.8
-12 13 -2 5.28 1.58
-13 -13 -2 5.57 1.96
13 -14 -2 -2.13 1.94
-13 -14 2 -1.29 1.59
13 14 -2 -1.06 1.83
-13 14 2 -0.09 1.6
12 -14 -2 0.98 1.67
-12 -14 2 0.64 1.44
12 14 -2 0.98 1.69
-12 14 2 -0.35 1.04
-11 -14 2 17.49 2.01
-11 14 2 15.28 1.52
-11 14 2 17.91 1.54
11 14 -2 16.11 2.09
-10 -14 2 0.94 1.18
-10 14 2 0.61 0.81
-10 14 2 2.8 0.85
10 14 -2 0.5 1.35
-9 -14 2 38.38 2.44
9 14 -2 35.07 2.43
-9 14 2 38.06 1.78
-9 14 2 37.03 1.79
-8 -14 2 10.76 1.36
8 14 -2 10.47 1.54
-8 14 2 10.17 0.89
8 14 -2 8.9 1.37
-8 14 2 8.6 0.86
-7 -14 2 9.16 0.96
-7 -14 2 8.83 1.14
-7 14 2 9.21 0.74
7 14 -2 7.26 1.18
-7 14 2 8.58 0.71
7 14 -2 9.86 1.34
-7 14 2 9.25 0.73
-6 -14 2 0.68 0.69
-6 -14 2 -0.19 0.46
-6 14 2 0.4 0.31
6 14 -2 -0.31 0.66
-6 14 2 0.7 0.35
-6 14 2 0.7 0.35
6 14 -2 -0.32 0.77
-6 14 2 0.75 0.82
-5 -14 2 17.52 1.09
-5 -14 2 19.68 1.36
5 14 -2 17.31 1.48
-5 14 2 17.77 0.71
-5 14 2 15.74 1.44
5 14 -2 18.4 1.51
-4 -14 2 0.87 0.39
-4 -14 2 0.02 0.63
-4 14 2 0.48 0.65
4 14 -2 1.25 0.65
4 14 -2 1.51 0.68
-4 14 2 1.26 0.2
-3 -14 2 8.9 0.68
3 14 -2 6.32 0.87
3 14 -2 9.78 0.99
-3 14 2 8.29 0.4
-3 14 2 7.43 0.93
-2 -14 2 3.71 0.38
-2 -14 2 4.61 0.66
-2 14 2 4.56 0.74
-2 14 2 3.37 0.32
2 14 -2 3.05 0.6
2 14 -2 3.96 0.67
-2 14 2 3.31 0.34
-2 14 2 4.14 0.39
2 14 -2 3.38 0.68
1 14 -2 70.25 2.3
1 14 -2 68.87 2.24
1 14 -2 69.38 2.57
1 14 -2 67.75 2.15
-1 14 2 70.36 2.35
-1 14 2 69.12 1.97
-1 14 2 68.21 2.06
-1 14 2 68.23 1.98
0 14 -2 0.39 0.33
0 14 -2 0.62 0.38
0 14 2 0.82 0.38
0 14 2 0.81 0.35
0 14 2 0.53 0.31
0 14 2 1.01 0.47
0 14 -2 0.84 0.57
0 14 -2 1.12 0.42
-1 14 -2 53.66 1.66
-1 14 -2 52.58 2.26
1 14 2 50.77 1.89
-1 14 -2 51.29 1.72
1 14 2 50.74 1.83
1 14 2 53.41 1.86
1 14 2 53.36 1.78
-1 14 -2 51.77 1.76
-2 -14 -2 1.38 0.29
-2 -14 -2 1.33 0.3
-2 14 -2 2.3 0.42
2 14 2 0.8 0.43
-2 14 -2 0.32 0.61
2 14 2 1.27 0.49
-2 14 -2 1.22 0.36
2 14 2 1.15 0.53
-2 14 -2 1.56 0.4
-3 -14 -2 5.37 0.55
-3 14 -2 5.38 0.61
-3 14 -2 6.64 0.58
-3 14 -2 4.98 0.56
-3 14 -2 6.08 1.01
3 14 2 4.84 0.68
3 14 2 5.58 0.84
-4 -14 -2 8.62 0.77
-4 14 -2 7.41 0.75
4 14 2 7.7 1.01
-4 14 -2 7.69 0.71
-4 14 -2 8.49 0.73
-4 14 -2 9.5 1.32
4 14 2 8.14 0.88
-5 -14 -2 35.83 1.62
-5 14 -2 35.15 1.55
-5 14 -2 37.26 2.35
-5 14 -2 33.44 1.51
-5 14 -2 36.4 1.58
5 14 2 35.55 1.73
5 14 2 36.03 2.05
-6 -14 -2 0.28 0.87
-6 -14 -2 -0.19 0.55
-6 14 -2 1 0.6
6 14 2 0.2 0.79
6 14 2 0.09 0.67
-6 14 -2 0.53 1.08
-6 14 -2 -0.06 0.56
-7 -14 -2 33.66 2.18
7 14 2 27.22 2.12
7 14 2 29.08 1.96
-7 14 -2 33.02 1.78
-7 14 -2 29.2 2.48
-7 14 -2 31.48 1.69
-8 -14 -2 2.02 1.12
-8 14 -2 3.36 0.92
-8 14 -2 2.9 0.89
8 14 2 3.17 1.15
8 14 2 3.46 1.05
-8 14 -2 2.03 1.49
-9 -14 -2 21.47 2.03
-9 14 -2 20.08 2.33
-9 14 -2 18.48 1.67
9 14 2 17.62 1.86
-9 14 -2 16.36 1.55
-10 -14 -2 0.02 1.34
-10 14 -2 0.91 1.03
10 14 2 -0.43 1.15
-10 14 -2 0.01 1.04
-11 -14 -2 1.88 1.48
-11 14 -2 0.8 1.25
-12 -14 -2 -0.12 1.67
-12 14 -2 0.74 1.38
-13 -15 2 19.05 2.45
12 -15 -2 -0.41 1.69
-12 -15 2 1.11 1.5
-12 15 2 -0.25 1.06
12 15 -2 -2.27 1.38
-11 -15 2 10.35 1.8
11 15 -2 10.13 2.01
-11 15 2 10.61 1.29
-10 -15 2 2.38 1.29
-10 15 2 3.13 0.85
10 15 -2 4.12 1.53
-10 15 2 3.37 0.89
-9 -15 2 3.84 1.24
-9 15 2 5.38 0.83
9 15 -2 5.2 1.38
-9 15 2 5.17 0.82
-8 -15 2 6.97 1.18
-8 15 2 7.49 0.8
-8 15 2 6.85 0.76
8 15 -2 7.11 1.37
8 15 -2 6.5 1.29
-7 -15 2 44.76 2.3
-7 15 2 45.06 2.52
-7 15 2 43.57 1.56
7 15 -2 44.3 2.45
7 15 -2 45.54 2.5
-7 15 2 45.53 1.58
-7 15 2 45.79 1.53
-6 -15 2 0.23 1.16
-6 -15 2 -0.1 0.49
-6 15 2 0.18 0.15
6 15 -2 -0.52 0.72
6 15 -2 -0.01 0.83
-6 15 2 0.12 0.3
-6 15 2 0.16 0.31
-6 15 2 0.09 0.84
-5 -15 2 106.71 3.19
-5 15 2 104.1 3.72
5 15 -2 102.06 3.62
5 15 -2 107.56 3.68
-5 15 2 106.07 2.66
-4 -15 2 15.4 0.98
-4 15 2 15.48 0.52
4 15 -2 18.89 1.41
-4 15 2 18.32 1.45
4 15 -2 17.39 1.49
-3 -15 2 86.36 2.47
-3 15 2 84.78 2.98
-3 15 2 86.52 2.14
3 15 -2 79.33 2.86
3 15 -2 83.3 3
-2 -15 2 0.15 0.24
-2 15 2 -0.16 0.21
-2 15 2 -0.59 0.48
-2 15 2 0.09 0.26
-2 15 2 0.12 0.21
2 15 -2 0.27 0.55
2 15 -2 0.05 0.47
1 15 -2 0.62 0.45
-1 15 2 0.91 0.31
1 15 -2 0.14 0.43
-1 15 2 0.83 0.33
1 15 -2 1.03 0.48
-1 15 2 0.79 0.36
-1 15 2 0.32 0.51
1 15 -2 0.22 0.61
0 15 -2 0.68 0.42
0 15 -2 1.57 0.63
0 15 2 1.34 0.51
0 15 2 1.1 0.37
0 15 2 2.36 0.47
0 15 -2 1.79 0.43
0 15 2 1.59 0.42
0 15 -2 1.82 0.47
1 15 2 5.35 0.71
1 15 2 6.91 0.72
-1 15 -2 6.46 0.62
1 15 2 5.28 0.7
-1 15 -2 7.72 1.06
-1 15 -2 6.56 0.64
-1 15 -2 5.5 0.56
1 15 2 5.06 0.62
-2 -15 -2 9.46 0.59
-2 -15 -2 10.64 0.63
-2 15 -2 9.72 0.75
-2 15 -2 11.55 1.28
2 15 2 10.27 0.91
-2 15 -2 10.64 0.72
-2 15 -2 9.98 0.75
2 15 2 11.65 1.04
-3 -15 -2 73.12 2.25
-3 15 -2 77.75 2.32
-3 15 -2 72.85 2.24
3 15 2 78.44 2.54
3 15 2 74.32 2.74
-3 15 -2 72.82 2.2
-3 15 -2 75.88 3.08
-4 -15 -2 18.43 1.12
4 15 2 16.96 1.24
4 15 2 17.87 1.48
-4 15 -2 16.49 1.06
-4 15 -2 17.41 1.02
-4 15 -2 18.66 1.02
-4 15 -2 17.01 1.71
-5 -15 -2 69.06 2.41
-5 15 -2 67.74 2.26
5 15 2 64.55 2.85
5 15 2 71.99 2.59
-5 15 -2 62.8 2.26
-5 15 -2 70.43 3.23
-6 -15 -2 0.21 0.61
6 15 2 0.73 0.81
-6 15 -2 1.5 1.1
6 15 2 0.34 0.7
-6 15 -2 -1.02 0.55
-6 15 -2 0.25 0.58
-7 15 -2 3.48 0.8
-7 15 -2 2.75 0.82
7 15 2 4.49 1.21
-7 15 -2 2.16 1.24
7 15 2 3.44 1.01
-8 -15 -2 1.33 1.13
8 15 2 -0.05 0.94
-8 15 -2 0.65 1.29
-8 15 -2 -0.05 0.79
8 15 2 0.92 1.05
-8 15 -2 0.8 0.81
-9 -15 -2 1 1.23
-9 15 -2 -1.16 0.85
-9 15 -2 0.64 0.89
-9 15 -2 0.24 1.59
9 15 2 0.23 1.08
-10 -15 -2 0.94 1.45
-10 15 -2 2.17 1.11
-10 15 -2 2.26 1.13
-11 -15 -2 10.9 1.95
-11 15 -2 7.43 1.5
-12 -15 -2 0.56 1.69
-12 15 -2 0.06 1.38
-13 -16 2 -0.07 1.69
12 -16 -2 2.5 1.87
-12 -16 2 1.05 1.65
-12 16 2 2.2 1.14
12 16 -2 4.6 1.95
-11 -16 2 10.7 1.86
11 16 -2 8.89 1.96
-11 16 2 8.75 1.22
-10 -16 2 6.77 1.55
-10 16 2 5.69 0.99
10 16 -2 6.61 1.72
-10 16 2 6.99 1.02
-9 -16 2 7.87 1.46
-9 16 2 5.92 0.83
9 16 -2 6.86 1.52
-9 16 2 7.91 0.92
-8 -16 2 9.34 1.37
8 16 -2 9.57 1.57
-8 16 2 8.3 0.8
-8 16 2 8.08 0.79
8 16 -2 8.5 1.47
-7 16 2 13.29 0.84
7 16 -2 13.8 1.67
-7 16 2 12.39 0.75
-7 16 2 15.78 1.78
-7 16 2 13.8 0.86
7 16 -2 13.22 1.48
-6 -16 2 12.34 1.07
-6 16 2 12.1 1.45
6 16 -2 11.97 1.34
-6 16 2 14.25 0.7
6 16 -2 14.95 1.58
-5 -16 2 1.79 0.56
5 16 -2 2.78 0.87
-5 16 2 2.85 0.28
-5 16 2 2.75 0.96
5 16 -2 1.99 0.83
-4 -16 2 0.55 0.43
-4 16 2 -0.35 0.68
4 16 -2 -0.07 0.73
4 16 -2 0.51 0.63
-3 -16 2 24.22 1.1
-3 16 2 25.26 0.8
3 16 -2 26.02 1.68
3 16 -2 24.96 1.51
-3 16 2 22.23 1.52
-2 -16 2 7.68 0.57
2 16 -2 6.67 0.97
-2 16 2 8.42 0.49
-2 16 2 7.63 0.97
-2 16 2 8.1 0.57
-2 16 2 7.58 0.51
2 16 -2 9.5 0.95
1 16 -2 38.96 1.9
-1 16 2 37.08 1.29
-1 16 2 37.72 1.32
-1 16 2 37.9 1.74
1 16 -2 38.79 1.65
-1 16 2 38.52 1.41
1 16 -2 40.3 1.66
0 16 -2 86.7 2.65
0 16 -2 93.44 2.74
0 16 -2 89.26 2.76
0 16 -2 88.81 3.21
0 16 2 90.32 2.6
0 16 2 87.99 2.88
0 16 2 92.04 2.67
0 16 2 92.41 2.75
1 16 2 5.61 0.69
1 16 2 7.06 0.78
1 16 2 7.54 0.83
-1 16 -2 6.17 0.98
-1 16 -2 5.29 0.57
-1 16 -2 6.36 0.65
-2 -16 -2 2.05 0.37
-2 16 -2 2.01 0.83
-2 16 -2 2.29 0.48
-2 16 -2 1.64 0.42
2 16 2 3.09 0.64
-2 16 -2 2.96 0.48
2 16 2 4.01 0.72
-3 -16 -2 19.23 1.03
-3 16 -2 20.37 0.99
3 16 2 19.93 1.26
3 16 2 20.29 1.45
-3 16 -2 21.85 1.82
-3 16 -2 20.57 1.01
-3 16 -2 20.43 1.07
-4 -16 -2 3.69 0.63
-4 16 -2 4.55 0.65
4 16 2 3.71 0.89
-4 16 -2 4.25 0.63
-4 16 -2 4.19 0.58
4 16 2 2.9 0.74
-4 16 -2 3.35 1.02
-5 -16 -2 1.03 0.6
-5 16 -2 0.22 1.07
5 16 2 1.96 0.74
-5 16 -2 0.88 0.51
5 16 2 2.42 0.9
-6 -16 -2 22.71 1.53
6 16 2 23.32 1.7
6 16 2 22.96 1.93
-6 16 -2 21.58 2.06
-6 16 -2 23.84 1.39
-7 16 -2 17.45 1.32
-7 16 -2 16.83 2.02
7 16 2 20.49 1.72
-7 16 -2 17.08 1.34
7 16 2 15.5 1.76
8 16 2 21.7 2.22
-8 16 -2 21.9 1.7
8 16 2 20.83 1.92
-8 16 -2 19.71 2.26
-8 16 -2 21.54 1.66
-9 -16 -2 19.78 2.03
-9 16 -2 16.66 1.55
-9 16 -2 21.06 1.74
-9 16 -2 20.55 2.43
-10 -16 -2 5.25 1.67
-10 16 -2 5.98 1.29
-11 -16 -2 8.97 1.95
-11 16 -2 9.74 1.6
-12 -16 -2 -1.97 1.66
-13 -17 2 1 2.26
-12 -17 2 15.84 2.3
12 -17 -2 12.54 2.27
12 17 -2 9.24 2.18
-12 17 2 15.95 1.62
-11 -17 2 0.32 1.46
-11 17 2 -0.29 0.87
11 17 -2 0.56 1.4
-10 -17 2 11.32 1.79
-10 17 2 12.06 1.17
10 17 -2 12.97 2
-10 17 2 11.37 1.18
-9 -17 2 -1.64 1.1
9 17 -2 -1.57 1.11
-9 17 2 -0.34 0.6
-9 17 2 -0.96 0.57
8 17 -2 7.41 1.54
8 17 -2 5.62 1.3
-8 17 2 5.1 0.66
-8 17 2 6.26 0.7
-7 17 2 -0.22 1.07
-7 17 2 0.39 0.39
7 17 -2 -0.38 0.98
7 17 -2 0.07 0.89
-6 -17 2 20.36 1.39
6 17 -2 25.6 1.98
-6 17 2 21.98 0.83
6 17 -2 23.08 1.85
-6 17 2 25.68 2.05
-5 -17 2 6.94 0.8
5 17 -2 4.96 1.04
5 17 -2 6.59 1.13
-5 17 2 7.45 1.19
-4 -17 2 23.41 1.24
4 17 -2 26.78 1.8
4 17 -2 23.36 1.65
-4 17 2 22.59 1.72
-3 -17 2 25.36 1.15
3 17 -2 25.77 1.56
-3 17 2 24.47 0.82
-3 17 2 24.56 1.65
3 17 -2 25.03 1.63
-2 17 2 19.82 0.85
-2 17 2 18.65 1.39
-2 17 2 21.66 0.81
-2 17 2 20.47 0.77
2 17 -2 21.67 1.53
2 17 -2 19.74 1.34
-1 17 2 5.33 0.59
1 17 -2 3.96 0.87
1 17 -2 5.15 0.75
-1 17 2 3.87 0.47
-1 17 2 5.46 0.84
-1 17 2 5.07 0.52
0 17 2 6.37 0.84
0 17 2 6.89 0.68
0 17 -2 7.08 1.09
0 17 -2 6.19 0.73
0 17 2 5.22 0.68
0 17 -2 5.91 0.7
0 17 2 6.26 0.63
1 17 2 -0.64 0.41
-1 17 -2 0.61 0.8
-1 17 -2 -0.09 0.4
1 17 2 0.12 0.52
-1 17 -2 0.44 0.44
-1 17 -2 -0.12 0.41
-2 17 -2 24.63 1.09
-2 17 -2 23.37 1.73
-2 17 -2 23.39 1.12
2 17 2 25.1 1.41
2 17 2 25.3 1.47
-2 17 -2 23.71 1.13
-3 17 -2 6.45 1.2
-3 17 -2 6.65 0.68
3 17 2 6.81 0.97
3 17 2 5.89 0.85
-3 17 -2 5.4 0.59
-3 17 -2 6.82 0.65
-4 -17 -2 59.37 2.13
-4 17 -2 58.37 1.93
-4 17 -2 57.83 2.04
4 17 2 61.47 2.65
-4 17 -2 63.23 2.95
4 17 2 63.37 2.41
-5 -17 -2 3.27 0.72
-5 17 -2 3.28 1.19
-5 17 -2 4.53 0.64
5 17 2 2.62 0.97
5 17 2 5.41 0.96
-6 -17 -2 16.64 1.33
6 17 2 17.87 1.71
-6 17 -2 20.12 2.13
-6 17 -2 16.91 1.2
6 17 2 14.53 1.44
-7 17 -2 4.05 0.84
-7 17 -2 4.13 0.82
7 17 2 5.19 1.87
-7 17 -2 3.09 1.38
7 17 2 3.8 1.24
8 17 2 0.53 1.07
-8 17 -2 -0.53 0.72
-8 17 -2 -0.53 0.8
-8 17 -2 -0.64 1.49
-9 17 -2 2.01 1
-9 17 -2 1.07 1.57
-9 17 -2 1.54 0.94
-10 -17 -2 8.79 1.91
-10 17 -2 6.66 1.32
-10 17 -2 5.45 2.17
-11 -17 -2 3.21 1.81
-11 17 -2 3.11 1.32
-12 -17 -2 21.64 2.63
-12 -18 2 2.41 1.74
12 -18 -2 0.79 1.82
-12 18 2 -0.01 1.68
12 18 -2 3.04 2.02
-11 -18 2 1.37 1.56
-11 18 2 -0.05 0.89
11 18 -2 -0.49 1.58
-10 -18 2 25.82 2.69
10 18 -2 20.69 2.39
-10 18 2 26.61 1.65
-10 18 2 26.29 1.62
-9 18 2 0.32 0.63
-9 18 2 -0.12 0.58
9 18 -2 1.63 1.25
8 18 -2 43.78 2.79
-8 18 2 42.88 1.62
8 18 -2 46.76 2.91
-7 18 2 1.65 0.42
7 18 -2 1.41 0.97
-7 18 2 1.23 1.23
7 18 -2 -0.1 1.01
-6 -18 2 6.71 0.9
-6 18 2 6.4 1.32
6 18 -2 10.8 1.47
6 18 -2 6.68 1.25
-6 18 2 7.66 0.48
-5 -18 2 3.93 0.72
5 18 -2 3.82 1.01
-5 18 2 2.8 1.06
5 18 -2 4.22 0.98
-4 -18 2 10.98 0.91
4 18 -2 10.56 1.28
-4 18 2 12.85 1.46
4 18 -2 12.85 1.33
-3 18 2 -0.53 0.71
-3 18 2 0.18 0.25
3 18 -2 -0.01 0.61
3 18 -2 0.79 0.75
-3 18 2 0 0.08
2 18 -2 44.86 1.95
-2 18 2 36.38 1.24
-2 18 2 44.29 2.07
-2 18 2 43.93 1.37
2 18 -2 45.37 2.27
-2 18 2 45.05 1.33
-1 18 2 1.53 0.46
-1 18 2 0.8 0.36
-1 18 2 1.05 0.39
1 18 -2 0.96 0.74
1 18 -2 1.05 0.55
-1 18 2 0.77 0.68
0 18 2 93.03 2.87
0 18 -2 95.45 3.42
0 18 -2 93.06 2.89
0 18 2 92.78 2.78
0 18 2 90.31 3.06
-1 18 -2 1.96 0.86
1 18 2 2.9 0.71
-1 18 -2 1.9 0.55
1 18 2 2.14 0.62
-1 18 -2 3.26 0.57
2 18 2 105.88 3.51
-2 18 -2 111.85 3.95
2 18 2 113.2 3.47
-2 18 -2 102.95 3.05
3 18 2 2.13 0.71
-3 18 -2 0.51 0.45
-3 18 -2 1 0.44
-3 18 -2 2.34 0.99
3 18 2 0.7 0.65
-4 18 -2 4.93 1.27
4 18 2 6.81 1.09
4 18 2 4.57 0.91
-4 18 -2 4.04 0.65
-4 18 -2 4.15 0.59
-5 -18 -2 0.19 0.6
5 18 2 0.56 0.81
-5 18 -2 0.83 1.22
-5 18 -2 0.78 0.47
5 18 2 1.06 0.79
-6 18 -2 14.26 2.01
-6 18 -2 18.58 1.18
6 18 2 13.08 1.59
-7 18 -2 2.22 1.41
7 18 2 3.04 1.14
-7 18 -2 3.64 0.8
-8 18 -2 43.45 3.17
8 18 2 37.18 2.78
-8 18 -2 36.57 1.97
-8 18 -2 38.89 2.04
-9 18 -2 8.06 1.24
-9 18 -2 6.3 1.15
-9 18 -2 6.83 1.9
-10 18 -2 12.95 2.63
-10 18 -2 15.3 1.66
-11 -18 -2 1.11 1.75
-11 18 -2 -1.44 1.19
-12 -18 -2 0.23 1.91
-12 -19 2 4.75 1.97
-11 -19 2 5.65 1.99
-11 19 2 3.16 1.02
11 19 -2 2.94 1.92
-10 19 2 2.17 0.8
10 19 -2 2.78 1.66
-10 19 2 2.22 0.72
-9 19 2 4.89 0.76
9 19 -2 4.65 1.46
-8 19 2 0.3 0.48
8 19 -2 0.81 1.27
8 19 -2 -0.1 1.08
7 19 -2 0.26 1.1
-7 19 2 -0.06 0.36
-7 19 2 0.53 1.19
7 19 -2 -0.11 0.97
-6 19 2 17.67 1.87
6 19 -2 22.23 2.04
6 19 -2 19.5 1.87
-5 -19 2 3.15 0.68
5 19 -2 3.54 0.97
5 19 -2 3.97 1.14
-5 19 2 3.63 1.13
4 19 -2 66.7 2.77
4 19 -2 63.58 2.9
-4 19 2 60.03 2.87
-3 19 2 7.26 1.18
-3 19 2 7.29 0.5
3 19 -2 7.15 1.2
3 19 -2 9.86 1.12
-2 19 2 11.59 1.3
2 19 -2 10.15 1.08
2 19 -2 11.63 1.37
-2 19 2 11.85 0.68
-2 19 2 12.03 0.71
-1 19 2 3.42 0.51
1 19 -2 2.56 0.89
-1 19 2 4.28 0.59
1 19 -2 4.22 0.74
-1 19 2 3.36 0.83
0 19 -2 7.6 1.23
0 19 2 7.22 0.99
0 19 2 6.13 0.75
0 19 -2 7.03 0.8
1 19 2 1.8 0.72
-1 19 -2 0.38 0.92
1 19 2 0.99 0.57
-1 19 -2 0.39 0.48
-2 19 -2 15.69 1.6
2 19 2 17.05 1.37
2 19 2 17.82 1.39
-2 19 -2 16.53 1
-3 19 -2 2.59 0.62
3 19 2 4.34 0.92
3 19 2 3.51 0.87
-3 19 -2 4.34 1.25
-3 19 -2 3.64 0.56
-4 19 -2 54.94 1.82
-4 19 -2 53.69 2.9
4 19 2 58.48 2.65
-5 -19 -2 4.79 0.86
-5 19 -2 3.92 1.45
5 19 2 7.45 1.25
-5 19 -2 4.5 0.61
-6 19 -2 12.85 1.01
-6 19 -2 12.15 1.95
6 19 2 10.79 1.52
7 19 2 2.17 1.16
-7 19 -2 1.35 0.64
-7 19 -2 -0.27 1.51
-8 19 -2 1.13 0.76
8 19 2 1.54 1.27
-8 19 -2 0.31 1.44
-9 19 -2 2.97 1.08
-9 19 -2 3.05 1.93
-10 19 -2 7.28 1.37
-10 19 -2 6.6 2.14
-12 -19 -2 15.83 2.67
-12 -20 2 0.66 1.9
11 20 -2 4.58 1.91
-11 20 2 3.83 1.02
-10 20 2 1.75 0.79
10 20 -2 3.43 1.8
-9 20 2 26.72 1.39
9 20 -2 28.47 2.7
8 20 -2 3.58 1.36
-8 20 2 5.82 0.62
8 20 -2 4.91 1.52
-7 20 2 18.75 2.11
7 20 -2 20.27 2.05
7 20 -2 19.53 2.08
6 20 -2 4.79 1.23
-6 20 2 5.31 1.4
6 20 -2 5.73 1.4
5 20 -2 0.24 0.83
5 20 -2 -1.3 0.97
-5 20 2 0.3 1
4 20 -2 7.23 1.17
-4 20 2 6.07 1.25
4 20 -2 5.61 1.21
-3 20 2 25.01 1.86
3 20 -2 25.43 2.01
-3 20 2 21.91 0.84
3 20 -2 25.3 1.7
2 20 -2 23.54 1.95
-2 20 2 21.14 1.74
-2 20 2 21.38 0.91
-2 20 2 19.74 0.9
2 20 -2 21.85 1.51
1 20 -2 63.77 2.82
-1 20 2 65.91 2.16
-1 20 2 64.56 2.67
1 20 -2 65.35 2.43
-1 20 2 66.45 2.06
0 20 2 0.36 0.73
0 20 -2 0.92 0.94
0 20 -2 -0.09 0.51
0 20 2 0.2 0.49
-1 20 -2 47.29 2.57
1 20 2 47.37 2.01
1 20 2 44.79 2.11
-1 20 -2 46.43 1.78
2 20 2 2.96 0.78
-2 20 -2 1 0.96
-2 20 -2 2.25 0.53
-3 20 -2 4.53 1.33
-3 20 -2 4.78 0.61
3 20 2 5.84 1
-4 20 -2 0.25 1.2
4 20 2 0.07 0.76
-4 20 -2 0.36 0.42
5 20 2 2.99 1.04
-5 20 -2 2.18 1.4
-5 20 -2 2.83 0.54
-6 20 -2 1.21 1.33
6 20 2 1.18 1
-6 20 -2 2.07 0.55
7 20 2 24.31 2.23
-7 20 -2 19.71 2.3
-7 20 -2 22.89 1.31
-8 20 -2 -0.06 0.68
-8 20 -2 2.57 1.86
8 20 2 0.49 1.24
-9 20 -2 20.32 2.88
-10 20 -2 3.5 2.21
11 21 -2 2.25 1.95
-11 21 2 2.1 0.93
-10 21 2 0.35 0.72
10 21 -2 1.5 1.67
9 21 -2 1.75 1.58
-9 21 2 0.33 0.57
8 21 -2 0.47 1.18
8 21 -2 0.85 1.29
7 21 -2 21.07 2.11
-7 21 2 14.46 2.03
7 21 -2 20.8 2.22
6 21 -2 -0.38 1.1
6 21 -2 -0.64 0.9
-6 21 2 -1.2 1.1
5 21 -2 45.88 2.56
5 21 -2 50.5 2.72
-5 21 2 53.36 2.92
-4 21 2 0.34 0.98
4 21 -2 -0.69 0.82
4 21 -2 0.45 0.79
-3 21 2 36.16 2.3
3 21 -2 41.5 2.46
3 21 -2 36.49 2.04
-3 21 2 38.52 1.19
-2 21 2 1.7 0.96
2 21 -2 2.95 0.82
-2 21 2 1.98 0.4
2 21 -2 0.29 0.93
-1 21 2 8.49 0.81
1 21 -2 6.24 0.88
1 21 -2 7.24 1.29
-1 21 2 7.71 1.19
0 21 -2 0.67 0.58
0 21 2 0.55 0.55
0 21 2 0.82 0.97
0 21 -2 0.68 0.9
1 21 2 25.63 1.54
-1 21 -2 29.91 2.23
-1 21 -2 26.24 1.36
-2 21 -2 0.55 0.47
2 21 2 0.65 0.68
-2 21 -2 -0.42 1.1
-3 21 -2 39.49 2.71
3 21 2 33.11 2.01
-3 21 -2 37.45 1.41
-4 21 -2 4.04 1.44
4 21 2 2.22 0.96
-5 21 -2 42.24 3.05
-5 21 -2 37.46 1.37
5 21 2 35.05 2.39
-6 21 -2 1.87 0.52
-6 21 -2 2.72 1.46
6 21 2 3.38 1.19
-7 21 -2 16.72 2.3
-7 21 -2 17.46 1.1
7 21 2 17.14 2
-8 21 -2 -0.6 1.72
-8 21 -2 0.81 0.66
8 21 2 0.73 1.32
-9 21 -2 2.5 1.97
-10 21 -2 1.14 2.18
11 22 -2 9.73 3.56
-10 22 2 0.69 0.67
10 22 -2 0.75 1.75
9 22 -2 16 2.28
8 22 -2 9.05 1.71
-8 22 2 14.01 2.16
8 22 -2 14.15 2.13
-7 22 2 4.14 1.55
7 22 -2 3.71 1.38
7 22 -2 5.76 1.56
6 22 -2 1.07 1.1
-6 22 2 3.83 1.41
6 22 -2 1.31 1.28
-5 22 2 2.58 1.26
5 22 -2 2.48 1.01
5 22 -2 2.96 1.29
4 22 -2 -0.52 0.78
-4 22 2 1.78 1.14
4 22 -2 0.85 1.13
3 22 -2 16.14 1.51
3 22 -2 14.95 1.66
-3 22 2 15.75 1.72
-3 22 2 18.35 0.77
2 22 -2 5.51 0.96
-2 22 2 5.93 1.46
2 22 -2 4.83 1.29
1 22 -2 21.08 1.93
-1 22 2 20.88 1.22
1 22 -2 21.42 1.48
0 22 -2 5.47 1.34
0 22 2 4.31 0.75
0 22 -2 5.53 0.82
-1 22 -2 5.14 1.35
1 22 2 6.39 0.93
-1 22 -2 5.8 0.78
2 22 2 0.79 0.73
-2 22 -2 0.94 0.51
-2 22 -2 0.27 1.03
3 22 2 0.12 0.74
-3 22 -2 0.38 0.44
-3 22 -2 1.84 1.3
-4 22 -2 0.91 0.44
-4 22 -2 0.93 1.37
4 22 2 1.65 0.91
-5 22 -2 2.4 1.37
5 22 2 2.13 1.01
6 22 2 10.78 1.65
-6 22 -2 13.32 2.05
-7 22 -2 21.55 2.68
7 22 2 22.06 2.34
-8 22 -2 10.23 2.14
8 22 2 15.47 2.19
-8 22 -2 15.17 1.05
-9 22 -2 9.01 2.39
10 23 -2 1.71 1.9
9 23 -2 0.33 1.57
-8 23 2 3.58 1.83
8 23 -2 5.95 1.79
8 23 -2 4.99 1.58
-7 23 2 -0.28 1.45
7 23 -2 0.89 1.39
7 23 -2 -0.08 1.12
6 23 -2 31.99 2.62
6 23 -2 32.36 2.46
-6 23 2 31.89 2.63
5 23 -2 4.97 1.21
-5 23 2 4.38 1.45
5 23 -2 4.2 1.4
-4 23 2 48.79 4.33
4 23 -2 59.37 2.81
4 23 -2 59.56 3.18
3 23 -2 0.42 1.11
-3 23 2 1.15 0.35
3 23 -2 1.86 0.85
2 23 -2 9.8 1.21
-2 23 2 11.96 0.91
2 23 -2 10.43 1.5
1 23 -2 0.14 0.64
-1 23 2 0.16 0.52
1 23 -2 0.02 1.09
0 23 2 2.12 0.69
0 23 -2 0.7 1.09
0 23 -2 2.09 0.69
-1 23 -2 2.07 0.63
1 23 2 3.12 0.8
-1 23 -2 1.68 1.25
2 23 2 41.28 2.13
-2 23 -2 44.81 2.91
-2 23 -2 37.9 1.59
-3 23 -2 0.33 0.44
-3 23 -2 0.41 1.35
3 23 2 0.16 0.81
-4 23 -2 39.99 3.07
4 23 2 44.95 2.54
-4 23 -2 42.61 1.41
5 23 2 2.83 1.15
-5 23 -2 3.01 1.67
-6 23 -2 18.59 2.51
6 23 2 22.81 2.25
7 23 2 0.15 1.2
-7 23 -2 1.07 1.64
-8 23 -2 0.02 1.65
-9 23 -2 1.07 2.15
10 24 -2 9.22 2.36
9 24 -2 5.1 1.98
8 24 -2 27.61 2.7
7 24 -2 2.2 1.35
7 24 -2 5.05 1.72
6 24 -2 3.12 1.23
6 24 -2 2.54 1.45
5 24 -2 0.76 1.02
5 24 -2 -0.48 1.22
4 24 -2 11.05 1.45
4 24 -2 13.27 1.88
3 24 -2 -0.49 1.16
3 24 -2 -0.04 0.78
2 24 -2 27.73 2.32
-2 24 2 27.87 1.29
2 24 -2 29.02 1.87
1 24 -2 0.07 0.66
1 24 -2 -0.61 1.16
-1 24 2 0.1 0.53
0 24 -2 41.69 2.8
0 24 2 40.67 1.89
0 24 -2 38.99 1.88
-1 24 -2 0.68 0.6
-1 24 -2 -0.63 1.23
1 24 2 1.52 0.75
-2 24 -2 7.35 1.56
-2 24 -2 9.56 0.86
2 24 2 10.02 1.24
-3 24 -2 0.39 0.44
3 24 2 0.38 0.83
-3 24 -2 -0.55 1.4
4 24 2 1.13 0.98
-4 24 -2 0.21 1.28
-5 24 -2 2.85 1.55
5 24 2 0.05 1.01
6 24 2 10.89 1.72
-6 24 -2 13.25 2.37
-7 24 -2 2.56 1.91
-8 24 -2 1.65 1.89
9 25 -2 -1.3 1.7
8 25 -2 -0.87 1.61
7 25 -2 3.47 1.68
6 25 -2 5.18 1.44
6 25 -2 3.25 1.56
5 25 -2 14.13 2.06
5 25 -2 15.59 1.82
4 25 -2 11.88 1.89
4 25 -2 7.79 1.35
3 25 -2 15.74 1.95
3 25 -2 19.79 1.72
2 25 -2 2.76 0.94
2 25 -2 2.69 1.42
-2 25 2 3.02 0.64
1 25 -2 0.52 1.27
1 25 -2 1.29 0.75
-1 25 2 1.51 0.6
0 25 -2 4.8 0.86
0 25 -2 5.28 1.52
0 25 2 4.32 0.85
-1 25 -2 20.72 1.35
-1 25 -2 24.77 2.42
1 25 2 20.95 1.62
-2 25 -2 3.47 0.66
-2 25 -2 4.38 1.58
2 25 2 2.89 0.96
-3 25 -2 20.22 1.02
3 25 2 21.05 1.79
-3 25 -2 15.55 2.13
-4 25 -2 16.08 2.31
4 25 2 21.33 1.96
5 25 2 14.32 1.83
-5 25 -2 13.63 2.15
-6 25 -2 2.84 1.95
-7 25 -2 0.46 1.97
-8 25 -2 -0.83 2.05
8 26 -2 1.64 1.93
7 26 -2 3.3 1.77
6 26 -2 0.8 1.61
5 26 -2 0.81 1.51
4 26 -2 0.37 1
4 26 -2 0.62 1.4
3 26 -2 20.75 1.82
3 26 -2 23.12 2.35
2 26 -2 1.38 0.88
2 26 -2 0.19 1.27
-2 26 2 0.63 0.56
1 26 -2 43.65 2.15
1 26 -2 44.24 3.08
-1 26 2 40.47 1.71
0 26 -2 2.69 1.54
0 26 2 1.38 0.74
0 26 -2 1.65 0.75
-1 26 -2 26.28 2.64
-1 26 -2 26.16 1.5
1 26 2 27.15 1.81
-2 26 -2 0.65 1.55
2 26 2 0.37 0.84
-2 26 -2 0.28 0.54
-3 26 -2 1.54 1.69
3 26 2 3.1 1.07
-4 26 -2 1.03 1.67
-5 26 -2 2.08 1.72
-6 26 -2 0.66 1.85
-7 26 -2 15.29 2.54
7 27 -2 0.74 2.82
6 27 -2 -0.23 1.67
5 27 -2 8.27 1.95
4 27 -2 2.13 1.48
3 27 -2 18.47 2.26
2 27 -2 0.06 0.84
2 27 -2 -1.3 1.34
-2 27 2 0.65 0.6
-1 27 2 7.2 0.81
1 27 -2 8.69 1.83
1 27 -2 4.94 1.01
0 27 2 0.02 0.74
0 27 -2 0.76 1.42
0 27 -2 0.18 0.72
-1 27 -2 0.37 1.54
1 27 2 0.59 0.84
-1 27 -2 1.48 0.72
-2 27 -2 2.14 1.71
-2 27 -2 3 0.65
-3 27 -2 15.5 2.34
-4 27 -2 0.39 1.69
-5 27 -2 26.97 2.93
-6 27 -2 2.97 2.03
-7 27 -2 0.13 2.3
5 28 -2 8.94 2.1
4 28 -2 0.77 1.62
3 28 -2 -0.8 1.41
-2 28 2 7.34 0.82
2 28 -2 6.98 1.88
-1 28 2 3.16 0.68
-1 28 2 3.92 0.84
1 28 -2 4.92 1.77
0 28 -2 12.34 2.2
-1 28 -2 10.17 2
-2 28 -2 5.27 0.84
-2 28 -2 5.27 1.97
-3 28 -2 2.86 1.87
-4 28 -2 -1.28 1.54
-5 28 -2 2.6 1.96
-6 28 -2 4.8 2.19
4 29 -2 8.8 3.64
3 29 -2 -0.53 1.67
-2 29 2 2.02 0.66
2 29 -2 4.02 1.79
1 29 -2 1.35 1.69
-1 29 2 2.01 0.8
0 29 -2 0.29 1.69
-1 29 -2 -0.67 1.71
-2 29 -2 12.75 2.38
-3 29 -2 2.35 1.93
-4 29 -2 18.22 2.75
-5 29 -2 -0.35 2.06
-2 30 2 1.97 0.65
-1 30 2 3.22 0.88
1 30 -2 3.59 1.93
0 30 2 15.53 1.42
0 30 -2 12.79 2.32
-1 30 -2 2.65 1.97
-2 30 -2 2.04 2.07
-3 30 -2 0.08 2
-4 30 -2 2.49 2.08
-2 31 2 0.22 0.56
-1 31 2 2.41 0.9
0 31 2 0.52 0.93
-1 31 -2 4.22 2.49
-2 31 -2 6.82 2.38
-3 31 -2 9.39 2.48
-15 0 3 6.52 2.53
-14 0 3 0.83 1.59
14 0 -3 0.39 1.83
-13 0 3 6.93 1.63
-13 0 3 8.76 1.86
-12 0 3 -0.88 1.11
12 0 -3 1 1.31
-12 0 3 0.51 1.17
-11 0 3 15.79 1.05
-11 0 3 15.65 1.65
11 0 -3 15.57 1.9
-11 0 3 17.03 1.86
10 0 -3 -0.01 0.51
-10 0 3 -0.43 0.8
10 0 -3 -0.12 0.91
-10 0 3 -0.77 0.82
-10 0 3 0.46 0.53
9 0 -3 24.16 1.82
-9 0 3 26.42 1.29
9 0 -3 25.1 1.37
-9 0 3 24.81 1.78
-9 0 3 24.1 1.63
-8 0 3 -0.44 0.62
8 0 -3 -0.02 0.38
8 0 -3 -0.03 0.64
-8 0 3 -0.52 0.4
-8 0 3 0.44 0.63
7 0 -3 63.05 2.06
7 0 -3 61 2.5
7 0 -3 58.66 2.32
-7 0 3 58.37 2.35
-7 0 3 63.64 2.26
-7 0 3 62.85 2
6 0 -3 -0.25 0.28
-6 0 3 -0.24 0.35
-6 0 3 -0.39 0.31
6 0 -3 0.29 0.44
6 0 -3 -0.11 0.45
-6 0 3 0.46 0.49
5 0 -3 3.1 0.59
-5 0 3 2.41 0.5
-5 0 3 1.58 0.43
5 0 -3 2.78 0.42
5 0 -3 2.56 0.35
-5 0 3 2.55 0.41
-5 0 3 1.65 0.49
5 0 -3 2.28 0.51
4 0 -3 -0.22 0.3
-4 0 3 -0.12 0.31
4 0 -3 0.04 0.3
4 0 -3 -0.5 0.2
-4 0 3 0.11 0.15
-4 0 3 0.2 0.25
-4 0 3 0.04 0.28
-4 0 3 0.17 0.32
4 0 -3 0.23 0.19
-3 0 3 17.36 0.77
-3 0 3 18.19 0.89
3 0 -3 18.23 0.78
-3 0 3 18.08 0.82
-3 0 3 18.06 0.67
-3 0 3 16.74 0.86
3 0 -3 17.32 0.69
3 0 -3 16.48 0.82
-2 0 3 -0.28 0.19
-2 0 3 0.31 0.26
2 0 -3 0.18 0.24
-2 0 3 0.14 0.17
-2 0 3 -0.14 0.13
2 0 -3 0.13 0.21
2 0 -3 0.43 0.27
-2 0 3 0.34 0.22
2 0 -3 0.04 0.15
-2 0 3 0.24 0.25
-1 0 3 351.98 8.5
-1 0 3 350.04 8.41
1 0 -3 353.88 8.31
1 0 -3 352.94 8.41
-1 0 3 345.16 8.48
-1 0 3 338.6 8.27
1 0 -3 341.79 8.49
-1 0 3 362.66 8.39
1 0 -3 344.33 8.33
-1 0 3 337.75 8.4
0 0 3 -0.03 0.2
0 0 3 -0.04 0.23
0 0 3 0.09 0.27
0 0 -3 0.17 0.27
0 0 -3 0.04 0.22
0 0 3 -0.11 0.22
0 0 3 0.07 0.15
0 0 -3 0.17 0.29
0 0 3 0.22 0.24
0 0 -3 -0.05 0.17
0 0 -3 0.11 0.17
-1 0 -3 261.1 6.73
-1 0 -3 274.04 6.93
1 0 3 274.12 6.67
-1 0 -3 278.71 6.68
1 0 3 282.34 6.79
-1 0 -3 274.93 6.69
1 0 3 270.94 6.92
-1 0 -3 271.18 6.93
1 0 3 280.39 6.85
1 0 3 274.47 6.85
-2 0 -3 0 0.27
-2 0 -3 0.32 0.37
2 0 3 0.15 0.33
-2 0 -3 0.03 0.36
2 0 3 -0.14 0.29
-2 0 -3 0.27 0.26
2 0 3 0.41 0.27
2 0 3 0.09 0.2
2 0 3 0.35 0.37
-2 0 -3 0.07 0.39
-2 0 -3 -0.19 0.2
-2 0 -3 0.18 0.29
3 0 3 14.28 0.94
3 0 3 13.63 0.98
-3 0 -3 11.47 0.87
3 0 3 13.41 0.72
-3 0 -3 13.36 1.04
-3 0 -3 13.4 0.83
-3 0 -3 15.13 0.92
-3 0 -3 12.08 1
3 0 3 13.9 0.88
3 0 3 15.44 0.83
-4 0 -3 0.3 0.49
-4 0 -3 -0.17 0.25
-4 0 -3 -0.03 0.44
4 0 3 0.51 0.46
-4 0 -3 -0.41 0.51
4 0 3 0.24 0.27
4 0 3 -0.13 0.4
4 0 3 0.35 0.39
-4 0 -3 0.46 0.38
-4 0 -3 0.04 0.41
-4 0 -3 -0.12 0.27
5 0 3 18.58 1.22
5 0 3 18.25 1.3
-5 0 -3 20.92 1.26
5 0 3 19.26 1
5 0 3 18.8 1.23
-5 0 -3 21.36 1.17
-5 0 -3 21.01 0.92
-5 0 -3 21.69 1.07
-5 0 -3 22.71 1.44
-6 0 -3 -0.15 0.48
-6 0 -3 -0.55 0.65
6 0 3 -0.11 0.33
-6 0 -3 0.3 0.27
6 0 3 -0.22 0.46
-6 0 -3 -0.04 0.26
-6 0 -3 1.17 0.64
6 0 3 -0.15 0.55
6 0 3 0.3 0.53
-7 0 -3 34.76 1.85
7 0 3 33.15 1.5
-7 0 -3 35.37 2.09
7 0 3 32.92 1.81
-7 0 -3 30.69 1.57
-8 0 -3 0.58 0.86
8 0 3 0.29 0.71
-8 0 -3 -0.68 0.58
-8 0 -3 -0.09 0.85
8 0 3 0.37 0.47
-9 0 -3 61.63 3.14
9 0 3 58.76 2.94
-9 0 -3 58.94 2.9
-9 0 -3 57.78 2.34
-10 0 -3 -0.14 1.15
10 0 3 -0.14 1.1
-10 0 -3 0.98 1.25
-10 0 -3 0.05 0.76
-11 0 -3 16.85 2.11
11 0 3 19.6 2.31
-11 0 -3 20.26 1.6
-11 0 -3 19.7 2.3
-12 0 -3 -0.45 0.72
-12 0 -3 -1.02 1.52
-12 0 -3 -1.13 1.46
12 0 3 2.25 1.57
13 0 3 8.03 2.03
-15 1 3 1.77 1.94
-14 -1 3 -0.11 1.59
14 -1 -3 1.52 1.92
14 1 -3 0.17 1.87
-14 1 3 -0.5 1.51
-13 -1 3 10.24 1.87
-13 -1 3 9.16 1.81
13 -1 -3 11.91 2.25
-13 1 3 9.87 1.82
-13 1 3 9.74 1.78
13 1 -3 13.73 2.31
-12 -1 3 1 1.11
-12 -1 3 1.46 0.65
12 -1 -3 4.5 1.69
-12 -1 3 0.94 1.27
-12 1 3 1.17 1.19
12 1 -3 -1.01 1.39
-12 1 3 2.23 1.3
-11 -1 3 10.19 0.97
-11 -1 3 8.75 1.45
11 -1 -3 10.59 1.77
-11 -1 3 8.29 1.49
11 1 -3 9.84 1.64
-11 1 3 6.97 1.32
-11 1 3 8.7 1.35
-10 -1 3 2.35 0.68
10 -1 -3 1.66 0.61
-10 -1 3 3.08 1.04
10 -1 -3 1.14 1.12
-10 -1 3 3.37 1.02
-10 1 3 1.57 0.93
10 1 -3 3.57 1.15
10 1 -3 1.32 0.61
-10 1 3 2.18 1.01
-10 1 3 2.42 0.47
-9 -1 3 -0.53 0.63
-9 -1 3 1.43 0.89
-9 -1 3 -0.21 0.52
9 -1 -3 -0.41 0.83
9 -1 -3 0.44 0.47
-9 1 3 -0.72 0.68
9 1 -3 1.02 0.52
9 1 -3 1.12 0.82
-9 1 3 0.14 0.73
-9 1 3 0.44 0.42
8 -1 -3 1.18 0.74
-8 -1 3 0.28 0.49
-8 -1 3 0.93 0.69
8 -1 -3 0.31 0.41
-8 -1 3 1.32 0.68
-8 1 3 1.56 0.72
8 1 -3 1.1 0.47
-8 1 3 1.73 0.68
-8 1 3 0.46 0.4
8 1 -3 0.5 0.69
-7 -1 3 14.99 1.25
7 -1 -3 15.11 1.39
7 -1 -3 14.19 0.88
-7 -1 3 13.71 0.95
7 -1 -3 12.07 1.17
-7 -1 3 12.9 1.07
-7 1 3 14.27 1.02
-7 1 3 14.03 0.83
7 1 -3 14.89 1.35
7 1 -3 11.62 0.89
7 1 -3 13.98 1.15
-7 1 3 15.55 1.24
6 -1 -3 21.25 1.18
-6 -1 3 22.51 1.06
-6 -1 3 22.7 1.3
-6 -1 3 20.78 1.17
6 -1 -3 19.3 1.24
6 -1 -3 20.36 0.97
-6 1 3 18.36 0.88
-6 1 3 20.49 1.22
6 1 -3 19.6 1.22
6 1 -3 22.6 1.03
6 1 -3 22.58 1.37
-6 1 3 20.52 1.12
-6 1 3 20.32 0.92
-5 -1 3 93.38 2.7
-5 -1 3 88.26 2.78
5 -1 -3 88.65 2.5
-5 -1 3 87.62 2.78
5 -1 -3 90.69 2.45
-5 -1 3 86.02 2.56
5 -1 -3 88.18 2.8
5 -1 -3 90.9 2.73
-5 -1 3 85.93 2.35
5 1 -3 87.75 2.56
5 1 -3 85.93 2.81
-5 1 3 88.23 2.73
-5 1 3 87.86 2.43
5 1 -3 87.48 2.78
-5 1 3 88.62 2.46
5 1 -3 90.92 2.51
-5 1 3 90.93 2.64
-5 1 3 93.46 2.76
-4 -1 3 22.05 0.79
-4 -1 3 22.45 0.94
4 -1 -3 21.82 1.05
-4 -1 3 20.99 0.82
4 -1 -3 23.13 0.83
-4 -1 3 22.57 1.09
4 -1 -3 24.21 1.06
-4 -1 3 22.04 1.03
-4 -1 3 22.73 1.08
4 -1 -3 22.11 0.88
4 1 -3 20.77 1.05
-4 1 3 20.66 0.82
-4 1 3 22.14 0.98
4 1 -3 22.32 1.09
-4 1 3 22.72 1.05
-4 1 3 22.06 1.05
4 1 -3 21.3 0.92
4 1 -3 21.8 0.85
-4 1 3 20.78 0.87
3 -1 -3 102.82 2.97
-3 -1 3 110.16 3.06
-3 -1 3 112.35 2.86
-3 -1 3 109.13 2.8
-3 -1 3 106.69 2.92
-3 -1 3 109.34 3.06
3 -1 -3 115.83 2.88
-3 -1 3 110 2.99
3 -1 -3 104.13 2.78
3 1 -3 110.79 2.93
3 1 -3 110.51 2.85
-3 1 3 106.78 3.01
3 1 -3 106.21 3.03
-3 1 3 114.89 3.04
-3 1 3 110.29 2.95
-3 1 3 107.15 2.86
2 -1 -3 28.55 0.98
-2 -1 3 28.79 1.04
-2 -1 3 28.25 1.1
2 -1 -3 29.2 0.99
-2 -1 3 28.17 1.01
-2 -1 3 26.36 1.08
2 -1 -3 26.63 0.87
2 -1 -3 29.8 1.09
-2 -1 3 27.96 0.9
-2 -1 3 29.05 0.97
2 1 -3 26.49 1.11
-2 1 3 26.98 1.06
-2 1 3 26.1 0.98
-2 1 3 27.36 0.97
2 1 -3 27.07 1.03
-2 1 3 27.18 1.06
2 1 -3 30.62 1.02
-2 1 3 27.49 0.78
2 1 -3 29.28 0.93
-1 -1 3 191.36 4.82
1 -1 -3 194.26 4.69
-1 -1 3 187.83 4.71
-1 -1 3 197.81 4.79
-1 -1 3 198.24 4.84
1 -1 -3 193.04 4.69
1 -1 -3 190.94 4.81
1 -1 -3 196.2 4.89
-1 -1 3 188.03 4.89
-1 -1 3 189.41 4.91
1 1 -3 207.35 5.08
-1 1 3 190.17 4.82
1 1 -3 193.43 4.72
-1 1 3 183.65 4.71
1 1 -3 185.2 4.9
-1 1 3 194.24 4.83
1 1 -3 196.82 4.81
-1 1 3 192.83 4.64
1 1 -3 192.18 4.78
-1 1 3 192.45 4.9
-1 1 3 192.56 4.88
0 -1 -3 0.07 0.16
0 -1 -3 0.65 0.18
0 -1 -3 0.75 0.25
0 -1 3 0.27 0.25
0 -1 -3 0.4 0.31
0 -1 3 0.36 0.18
0 -1 3 0.15 0.23
0 -1 3 0.38 0.21
0 -1 3 0.12 0.26
0 -1 3 -0.01 0.23
0 1 -3 0.23 0.17
0 1 3 0.17 0.27
0 1 -3 0.66 0.3
0 1 -3 0.09 0.26
0 1 -3 0.33 0.22
0 1 3 0.22 0.28
0 1 3 0.27 0.15
0 1 3 -0.09 0.19
0 1 3 0.26 0.26
0 1 3 0.05 0.22
0 1 -3 0.44 0.22
-1 -1 -3 59.67 1.66
-1 -1 -3 59.61 1.81
1 -1 3 56.83 1.68
-1 -1 -3 59.25 1.68
1 -1 3 60.67 1.82
1 -1 3 60.68 1.91
1 -1 3 62.09 1.76
1 -1 3 59.18 1.82
-1 -1 -3 57.47 1.83
-1 -1 -3 59.04 1.94
1 1 3 56.13 1.66
-1 1 -3 58.16 1.9
1 1 3 58.63 1.86
-1 1 -3 58.7 1.71
-1 1 -3 59.82 1.67
-1 1 -3 57.45 1.92
1 1 3 61.88 1.88
1 1 3 54.38 1.88
-1 1 -3 58.69 1.75
1 1 3 55.45 1.92
2 -1 3 0.62 0.35
2 -1 3 0.89 0.3
2 -1 3 1.08 0.26
-2 -1 -3 1.04 0.33
-2 -1 -3 1.4 0.29
-2 -1 -3 0.7 0.32
-2 -1 -3 0.49 0.36
-2 -1 -3 0.67 0.41
2 -1 3 1.58 0.39
-2 -1 -3 0.71 0.34
2 -1 3 1.24 0.37
2 1 3 0.75 0.37
-2 1 -3 0.81 0.23
-2 1 -3 1.28 0.38
-2 1 -3 0.9 0.39
2 1 3 0.61 0.35
-2 1 -3 0.57 0.28
-2 1 -3 0.46 0.25
-2 1 -3 0.81 0.45
2 1 3 0.44 0.23
-2 1 -3 0.59 0.38
2 1 3 0.37 0.35
-3 -1 -3 325.35 8.39
3 -1 3 336.35 8.11
-3 -1 -3 324.39 8.11
-3 -1 -3 335.62 8.1
3 -1 3 322.91 7.99
3 -1 3 329.02 8.35
-3 -1 -3 338.13 8.27
3 -1 3 329.93 8.23
3 -1 3 322.82 8.21
-3 -1 -3 318.03 8.14
3 1 3 317.8 8.19
-3 1 -3 327.64 7.87
3 1 3 337.09 8.41
-3 1 -3 331.44 8.25
-3 1 -3 322.88 7.91
3 1 3 328.27 8.26
-3 1 -3 327.2 8.36
-3 1 -3 311.38 8.03
3 1 3 330.58 8.03
-3 1 -3 316.78 8.21
-3 1 -3 315.71 8.35
4 -1 3 34.71 1.61
4 -1 3 32.25 1.47
4 -1 3 35.6 1.52
-4 -1 -3 31.98 1.64
4 -1 3 34.95 1.28
-4 -1 -3 36.73 1.58
-4 -1 -3 34.44 1.42
-4 1 -3 34.23 1.63
4 1 3 35.78 1.31
4 1 3 34.01 1.62
4 1 3 35.56 1.52
4 1 3 33.23 1.52
-4 1 -3 33.53 1.63
-4 1 -3 36.11 1.51
-4 1 -3 36.28 1.61
-4 1 -3 35.54 1.36
-4 1 -3 33.36 1.13
-4 1 -3 34.58 1.11
-5 -1 -3 32.35 1.29
-5 -1 -3 30.74 1.43
5 -1 3 32.61 1.55
5 -1 3 31.25 1.27
-5 -1 -3 31.52 1.72
5 -1 3 32.28 1.54
5 -1 3 34.53 1.66
-5 -1 -3 31.13 1.54
5 1 3 32.76 1.32
-5 1 -3 31.35 0.98
5 1 3 31.85 1.55
-5 1 -3 31.16 0.98
-5 1 -3 30.47 1.65
5 1 3 33.33 1.68
-5 1 -3 31.77 1.35
-5 1 -3 32.42 1.72
5 1 3 32.55 1.57
-5 1 -3 32.02 1.68
-5 1 -3 33.04 1.6
6 -1 3 3.37 0.72
6 -1 3 3.12 0.51
-6 -1 -3 3.75 0.77
-6 -1 -3 3.48 0.69
-6 -1 -3 3 0.48
6 -1 3 3.21 0.73
-6 -1 -3 3.98 0.9
-6 1 -3 5.08 0.88
6 1 3 3.27 0.77
6 1 3 3.47 0.55
6 1 3 4.13 0.76
-6 1 -3 3.64 0.85
-6 1 -3 3.26 0.6
6 1 3 3.2 0.71
-7 -1 -3 8.33 1.16
7 -1 3 7.33 0.76
7 -1 3 7.08 1
-7 -1 -3 9.01 0.95
-7 -1 -3 8.28 1.09
-7 1 -3 5.72 0.98
-7 1 -3 6.74 0.77
-7 1 -3 9.72 1.27
7 1 3 6.51 0.98
7 1 3 7.17 0.78
-8 -1 -3 3.58 1.15
-8 -1 -3 2.96 0.78
8 -1 3 3.68 0.67
-8 -1 -3 3.33 1.05
8 -1 3 3.69 1.45
8 1 3 2.89 1
-8 1 -3 2.76 0.72
8 1 3 1.85 0.87
-8 1 -3 1.79 0.97
8 1 3 2.48 0.62
-8 1 -3 4 1.07
9 -1 3 16.46 1.83
-9 -1 -3 15.78 1.32
-9 -1 -3 12.83 1.56
-9 -1 -3 13.57 1.69
9 -1 3 14.05 1.17
9 1 3 12.66 1.45
-9 1 -3 15.84 1.68
9 1 3 14.2 1.71
-9 1 -3 15.48 1.8
-9 1 -3 14.71 1.14
10 -1 3 3.95 1.27
-10 -1 -3 5.08 1.53
-10 -1 -3 4.43 1.36
-10 -1 -3 5.71 1.02
-10 1 -3 4.33 0.84
-10 1 -3 3.21 1.33
10 1 3 3.34 1.27
-10 1 -3 4.38 1.43
-11 -1 -3 29.64 2.75
-11 -1 -3 20.53 2.14
11 -1 3 22.08 2.35
-11 -1 -3 23.52 1.83
-11 1 -3 18.51 2.27
-11 1 -3 26.4 1.46
11 1 3 23.66 2.47
-11 1 -3 25.34 2.4
-12 -1 -3 3.07 2.13
-12 -1 -3 4.88 1.05
-12 -1 -3 3.06 1.9
12 -1 3 3.75 1.7
12 1 3 5.32 1.73
-12 1 -3 4.69 1.9
-12 1 -3 2.54 1.59
13 -1 3 18.34 2.58
-13 -1 -3 18.73 1.47
-13 1 -3 16.47 2.45
13 1 3 21.92 2.63
-15 2 3 3.2 1.84
14 -2 -3 3.6 2.01
14 2 -3 0.73 1.92
-14 2 3 0.58 1.51
-13 -2 3 -0.2 0.67
13 -2 -3 0.54 1.66
-13 -2 3 -0.87 1.4
-13 -2 3 -1.14 1.43
-13 2 3 -0.93 1.31
13 2 -3 0.4 1.45
-13 2 3 0.71 1.38
-12 -2 3 6.16 1.49
-12 -2 3 8.94 1.7
-12 -2 3 6.48 0.95
12 -2 -3 6.69 1.62
-12 2 3 4.82 1.3
-12 2 3 5.62 1.46
12 2 -3 5.23 1.68
-11 -2 3 3.57 1.23
-11 -2 3 3.8 0.89
-11 -2 3 6.75 1.27
11 -2 -3 6.76 1.55
-11 2 3 2.29 1.06
11 2 -3 4.21 1.33
-11 2 3 4.65 1.23
10 -2 -3 13.4 1.74
-10 -2 3 16.74 1.6
-10 -2 3 16.63 1.28
10 -2 -3 16.26 1.24
-10 -2 3 14.37 1.6
10 2 -3 14.06 1.24
10 2 -3 15.97 1.86
-10 2 3 15.96 1.5
-10 2 3 15.74 1.54
9 -2 -3 15.74 1.58
-9 -2 3 16.76 1.51
-9 -2 3 19.69 1.3
9 -2 -3 18.24 1.17
-9 -2 3 15.14 1.34
-9 2 3 14.93 1.36
9 2 -3 17.47 1.18
-9 2 3 14.89 1.28
9 2 -3 17.33 1.69
-8 -2 3 8.54 1.07
-8 -2 3 8.72 0.86
8 -2 -3 8.9 1.14
-8 -2 3 7.75 0.94
8 -2 -3 8.04 0.78
-8 2 3 7.49 0.97
-8 2 3 7.22 0.57
-8 2 3 7.93 0.62
8 2 -3 7.61 1.15
8 2 -3 7.79 0.82
-8 2 3 6.32 0.91
-7 -2 3 38.15 1.65
7 -2 -3 33.1 1.48
7 -2 -3 33.36 1.35
-7 -2 3 32.37 1.1
-7 -2 3 36.02 1.5
-7 -2 3 34.67 1.77
7 -2 -3 34.14 1.77
7 2 -3 32.08 1.68
-7 2 3 35.64 1.69
-7 2 3 34.97 1.56
-7 2 3 33.97 1.14
-7 2 3 33.88 1.16
7 2 -3 34.15 1.83
7 2 -3 35.7 1.46
-6 -2 3 22.66 1.33
-6 -2 3 22.63 0.93
6 -2 -3 22.81 1.06
-6 -2 3 24.48 1.15
6 -2 -3 23.71 1.11
-6 -2 3 20.05 1.16
6 -2 -3 23.81 1.01
6 -2 -3 23.24 1.39
6 -2 -3 22.92 1.22
-6 2 3 23.69 0.88
-6 2 3 22.3 1.14
6 2 -3 20.33 1.3
-6 2 3 22.61 0.87
-6 2 3 25.23 1.28
6 2 -3 22.06 1.3
6 2 -3 21.01 1.08
5 -2 -3 0.3 0.2
-5 -2 3 0.54 0.24
5 -2 -3 0.88 0.48
5 -2 -3 0.41 0.34
-5 -2 3 0.68 0.27
-5 -2 3 0.01 0.42
-5 -2 3 0.4 0.33
5 -2 -3 0.47 0.27
-5 -2 3 0.37 0.39
-5 -2 3 0.61 0.45
5 2 -3 0.09 0.41
5 2 -3 0.57 0.26
-5 2 3 -0.06 0.32
5 2 -3 0.27 0.28
-5 2 3 0.56 0.25
5 2 -3 0.47 0.44
-5 2 3 0.57 0.22
-5 2 3 1.32 0.42
-5 2 3 0.65 0.38
-4 -2 3 12.14 0.64
-4 -2 3 12.17 0.59
-4 -2 3 11.51 0.83
4 -2 -3 11.85 0.61
-4 -2 3 12.54 0.74
4 -2 -3 11.51 0.76
-4 -2 3 12.89 0.79
-4 -2 3 10.97 0.84
4 -2 -3 10.97 0.53
4 -2 -3 13.17 0.84
4 2 -3 12.41 0.7
-4 2 3 11.68 0.75
-4 2 3 12.79 0.79
-4 2 3 11.62 0.53
4 2 -3 11.04 0.81
4 2 -3 11.71 0.63
4 2 -3 12.17 0.86
-4 2 3 12.01 0.73
-4 2 3 11.88 0.58
-3 -2 3 2.33 0.33
3 -2 -3 1.27 0.34
-3 -2 3 1.58 0.35
3 -2 -3 2.13 0.3
-3 -2 3 1.27 0.33
-3 -2 3 1.79 0.27
-3 -2 3 1.54 0.41
3 -2 -3 1.46 0.2
-3 -2 3 1.3 0.4
-3 2 3 2.65 0.4
-3 2 3 2.07 0.25
3 2 -3 2.21 0.46
-3 2 3 1.74 0.28
3 2 -3 1.65 0.39
3 2 -3 2.17 0.33
-3 2 3 2.32 0.39
3 2 -3 1.43 0.25
-3 2 3 1.82 0.35
2 -2 -3 47.74 1.48
2 -2 -3 44.8 1.34
-2 -2 3 44.38 1.32
2 -2 -3 43.16 1.35
-2 -2 3 46.51 1.53
-2 -2 3 43.37 1.44
2 -2 -3 46.21 1.24
-2 -2 3 45.25 1.52
-2 -2 3 43.77 1.43
-2 -2 3 46.72 1.39
-2 2 3 43.76 1.45
2 2 -3 45.5 1.47
2 2 -3 45.41 1.55
2 2 -3 45.39 1.4
-2 2 3 44.37 1.36
-2 2 3 44.66 1.4
-2 2 3 45.94 1.47
-1 -2 3 62.86 1.78
-1 -2 3 63.49 1.87
-1 -2 3 66.65 1.83
1 -2 -3 65.88 1.93
-1 -2 3 72.03 2.16
1 -2 -3 65.09 1.72
1 -2 -3 67.75 1.84
1 -2 -3 66.65 1.71
-1 -2 3 63.11 1.94
-1 -2 3 67.59 1.9
-1 2 3 63.66 1.86
-1 2 3 64.32 1.6
-1 2 3 67.09 1.62
1 2 -3 67.74 1.97
1 2 -3 63.97 1.77
-1 2 3 64.47 1.93
-1 2 3 65.01 1.92
1 2 -3 64.49 1.86
-1 2 3 61.89 1.86
1 2 -3 65.18 1.98
1 2 -3 65.21 1.84
0 -2 -3 45.02 1.36
0 -2 -3 43.36 1.13
0 -2 3 42.29 1.27
0 -2 3 41.3 1.29
0 -2 3 41.1 1.41
0 -2 -3 43.43 1.23
0 -2 3 42.03 1.34
0 -2 -3 43.15 1.44
0 -2 3 40.6 1.33
0 2 -3 42.29 1.42
0 2 -3 40.87 1.33
0 2 3 41.42 1.38
0 2 -3 41.31 1.24
0 2 3 41.79 1.43
0 2 3 42.15 1.17
0 2 -3 44.99 1.3
0 2 -3 42.28 1.45
0 2 3 43.48 1.42
0 2 3 40.93 1.45
-1 -2 -3 80.42 2.29
1 -2 3 79.72 2.28
1 -2 3 82.48 2.28
1 -2 3 81.6 2.2
-1 -2 -3 82.1 2.36
1 -2 3 76.99 2.17
-1 -2 -3 81.42 2.11
-1 -2 -3 79.79 2.17
-1 -2 -3 78.49 2.43
1 -2 3 79.39 2.37
-1 2 -3 78.73 2.12
-1 2 -3 82.14 2.15
-1 2 -3 80.1 2.28
1 2 3 83.13 2.45
-1 2 -3 81.06 2.42
1 2 3 82.31 2.48
1 2 3 73.64 2.3
1 2 3 78.66 2.38
1 2 3 83 2.15
-1 2 -3 76.78 2.37
-2 -2 -3 72.4 2.23
-2 -2 -3 73.63 2.15
2 -2 3 66.56 2.23
-2 -2 -3 73.65 2.04
-2 -2 -3 68.69 2.02
-2 -2 -3 67.11 2.13
-2 -2 -3 75.4 2.37
2 -2 3 70.66 2.16
2 -2 3 69.88 1.99
2 -2 3 72.63 2.04
2 -2 3 69.21 2.13
-2 2 -3 71.24 2.22
2 2 3 72.01 2.35
2 2 3 67.73 2
2 2 3 69.03 2.17
2 2 3 75.9 2.27
-2 2 -3 66.94 2.04
-2 2 -3 69.34 1.9
-2 2 -3 72.44 2.19
-2 2 -3 69.35 2.29
-2 2 -3 70.12 2.3
3 -2 3 9.57 0.59
-3 -2 -3 8.06 0.78
-3 -2 -3 9.29 0.65
-3 -2 -3 9.63 0.74
3 -2 3 9.86 0.67
3 -2 3 8.87 0.79
3 -2 3 10.49 0.83
-3 -2 -3 11.03 0.84
3 -2 3 8.59 0.77
-3 -2 -3 9.28 0.76
-3 2 -3 10.21 0.8
-3 2 -3 9.02 0.46
3 2 3 8.7 0.84
-3 2 -3 9.36 0.45
-3 2 -3 10.78 0.85
-3 2 -3 9.5 0.67
-3 2 -3 8.86 0.84
-3 2 -3 9.56 0.86
3 2 3 9.69 0.64
3 2 3 8.94 0.8
3 2 3 10.36 0.85
4 -2 3 2.6 0.55
4 -2 3 1.99 0.45
4 -2 3 2.54 0.54
-4 -2 -3 1.8 0.55
4 -2 3 2.58 0.39
4 -2 3 2.61 0.57
-4 -2 -3 2.29 0.61
-4 -2 -3 3.05 0.51
-4 -2 -3 2.47 0.5
4 2 3 2.57 0.42
4 2 3 2.04 0.55
-4 2 -3 1.59 0.6
4 2 3 2.44 0.46
-4 2 -3 3.3 0.62
-4 2 -3 2.9 0.45
4 2 3 2 0.54
4 2 3 3.58 0.62
-4 2 -3 1.89 0.62
-4 2 -3 2.38 0.63
-5 -2 -3 -0.81 0.53
5 -2 3 0.09 0.28
-5 -2 -3 0.19 0.52
5 -2 3 0.17 0.43
5 -2 3 -0.22 0.43
5 -2 3 0.18 0.5
-5 -2 -3 0.22 0.47
-5 -2 -3 0.46 0.4
5 2 3 0.08 0.31
-5 2 -3 0.53 0.39
-5 2 -3 0.77 0.58
-5 2 -3 0.66 0.56
5 2 3 0.33 0.51
5 2 3 0.22 0.47
-5 2 -3 0.45 0.54
5 2 3 0.2 0.45
-5 2 -3 0.45 0.52
6 -2 3 27.71 1.63
-6 -2 -3 29.72 1.29
-6 -2 -3 27.01 1.49
-6 -2 -3 27.76 1.78
6 -2 3 26.08 1.51
6 -2 3 27.38 1.24
-6 -2 -3 29.15 1.66
-6 2 -3 26.24 1.24
6 2 3 27.46 1.66
-6 2 -3 27.67 1.58
6 2 3 26.74 1.28
6 2 3 26.97 1.57
6 2 3 24.81 1.52
-6 2 -3 27.42 1.71
-7 -2 -3 28.43 1.93
-7 -2 -3 26.17 1.19
-7 -2 -3 24.64 1.53
7 -2 3 23.78 1.58
7 -2 3 26.91 1.31
-7 -2 -3 28.93 1.81
7 2 3 22.44 1.61
7 2 3 22.8 1.71
-7 2 -3 23.66 1.27
7 2 3 25.06 1.31
-7 2 -3 22.89 1.81
-7 2 -3 27.74 1.72
-8 -2 -3 102.79 3.94
-8 -2 -3 102.74 3.72
8 -2 3 98.51 3.21
-8 -2 -3 102.17 3.37
8 2 3 103.3 3.66
-8 2 -3 104.47 3.71
-8 2 -3 101.48 3.06
8 2 3 104.45 3.29
-8 2 -3 103.92 3.9
8 2 3 98.47 3.81
-9 -2 -3 2.24 1.13
-9 -2 -3 3.89 0.92
9 -2 3 3.55 0.73
-9 -2 -3 2.35 1.13
-9 2 -3 2.32 1.1
-9 2 -3 2.82 0.67
9 2 3 2.19 1.1
9 2 3 1.94 0.94
-9 2 -3 2.93 1.1
-10 -2 -3 17.7 2.13
-10 -2 -3 15.01 1.4
10 -2 3 20.95 2.22
-10 -2 -3 15.25 1.89
-10 2 -3 12.93 1.8
10 2 3 17.26 1.89
10 2 3 15.71 1.85
-10 2 -3 14.85 1.14
-10 2 -3 9.91 1.56
-11 -2 -3 1 1.59
11 -2 3 -0.21 1.31
-11 -2 -3 1.26 1
-11 -2 -3 0.84 1.46
-11 2 -3 2.12 1.43
11 2 3 0.77 1.32
-11 2 -3 0.24 1.32
12 -2 3 2.24 1.57
-12 -2 -3 1.25 1.05
12 2 3 0.38 1.43
-12 2 -3 0.01 1.59
-12 2 -3 0.76 1.52
-13 -2 -3 2.2 1.04
13 -2 3 3.54 1.79
13 2 3 5.79 1.91
-13 2 -3 2.59 1.79
-15 3 3 -1.9 2.76
14 -3 -3 27.17 3.17
-14 3 3 23.77 2.49
14 3 -3 22.62 2.8
-13 -3 3 2.07 2.59
13 -3 -3 1.57 1.77
-13 -3 3 3.3 0.94
-13 3 3 2.46 1.45
13 3 -3 5.02 1.93
-13 3 3 2.03 1.38
-12 -3 3 18.64 1.5
12 -3 -3 22.9 2.51
-12 -3 3 15.68 2.01
-12 -3 3 14.43 1.79
12 3 -3 14.93 2.07
-12 3 3 15.15 1.76
-12 3 3 16.99 1.94
-11 -3 3 1.56 0.86
-11 -3 3 0.55 1.04
-11 -3 3 0.19 1.09
11 -3 -3 0.74 1.13
-11 3 3 -0.46 0.94
11 3 -3 0.07 1.1
-11 3 3 1.38 1.05
-10 -3 3 4.4 1.19
-10 -3 3 3.35 0.83
-10 -3 3 2.01 1
10 -3 -3 3.01 0.69
10 -3 -3 4.08 1.28
-10 3 3 3.35 1.01
-10 3 3 3.85 1.03
10 3 -3 4.22 1.2
10 3 -3 2.69 0.72
-9 -3 3 -0.32 0.77
9 -3 -3 0.63 0.9
9 -3 -3 0.28 0.43
-9 -3 3 -0.77 0.57
-9 -3 3 -0.37 0.73
9 3 -3 -0.17 0.47
-9 3 3 0.16 0.68
9 3 -3 1.03 0.94
-9 3 3 0.25 0.72
-8 -3 3 4.11 0.7
-8 -3 3 2.67 0.77
8 -3 -3 2.56 0.83
8 -3 -3 4.18 0.58
-8 -3 3 5.79 1.02
8 3 -3 3.9 0.62
-8 3 3 2.52 0.69
8 3 -3 2.57 0.86
-8 3 3 4.48 0.84
7 -3 -3 3.58 0.85
-7 -3 3 5.54 0.73
7 -3 -3 6.9 0.64
-7 -3 3 4.71 0.75
-7 -3 3 6.19 0.89
7 3 -3 6.27 0.97
-7 3 3 5.99 0.8
7 3 -3 6.48 0.91
7 3 -3 4.98 0.63
-7 3 3 5.69 0.78
-6 -3 3 134.45 3.9
6 -3 -3 135.65 3.52
-6 -3 3 131.97 3.76
-6 -3 3 136.74 3.56
6 -3 -3 137.2 3.55
6 -3 -3 132.01 4.04
6 -3 -3 133.41 3.67
6 -3 -3 131.26 3.82
-6 -3 3 134.41 4.02
-6 3 3 129.35 3.84
6 3 -3 135.63 3.74
6 3 -3 138.14 4.08
6 3 -3 132.88 4.02
-6 3 3 134.58 3.74
5 -3 -3 33.71 1.34
5 -3 -3 32.65 1.07
5 -3 -3 33.7 1.24
5 -3 -3 34.54 1.12
-5 -3 3 34.07 1.19
-5 -3 3 33.43 1.51
-5 -3 3 33.98 1.35
5 -3 -3 32.27 1.5
-5 -3 3 34.27 1.42
5 3 -3 32.73 1.49
5 3 -3 36.44 1.58
-5 3 3 33.55 1.31
-5 3 3 32.38 1.37
5 3 -3 32.58 1.22
5 3 -3 32.06 1.29
-5 3 3 31.32 1.34
4 -3 -3 138.84 3.91
-4 -3 3 141.01 3.85
-4 -3 3 141.65 3.68
4 -3 -3 146.16 3.82
4 -3 -3 143.75 3.5
4 -3 -3 143.47 3.55
-4 -3 3 142.61 3.97
-4 -3 3 138.4 3.8
-4 3 3 135.5 3.8
-4 3 3 150.73 3.76
-4 3 3 137.42 3.82
4 3 -3 142.9 3.7
4 3 -3 148.23 3.79
4 3 -3 138.02 3.95
4 3 -3 142.17 3.99
3 -3 -3 3.69 0.29
3 -3 -3 2.93 0.42
-3 -3 3 2.77 0.41
-3 -3 3 2.66 0.32
-3 -3 3 4.19 0.5
-3 -3 3 3.86 0.41
3 -3 -3 3.5 0.23
-3 -3 3 4.92 0.57
-3 3 3 2.89 0.4
-3 3 3 3.08 0.25
-3 3 3 2.42 0.39
-3 3 3 3.38 0.21
-3 3 3 3.39 0.39
3 3 -3 2.78 0.46
3 3 -3 2.59 0.43
3 3 -3 4.08 0.43
3 3 -3 4.3 0.39
-2 -3 3 131.62 3.4
2 -3 -3 131.86 3.4
-2 -3 3 140.45 3.54
-2 -3 3 135.7 3.46
2 -3 -3 135.32 3.5
2 -3 -3 133.4 3.23
-2 -3 3 133.19 3.5
-2 -3 3 127.29 3.59
2 3 -3 132.59 3.39
2 3 -3 136.83 3.65
2 3 -3 132.68 3.56
-2 3 3 131.44 3.5
-2 3 3 129.48 3.23
2 3 -3 142.18 3.78
-2 3 3 136.57 3.45
-2 3 3 136.78 3.53
2 3 -3 133.71 3.46
-2 3 3 130.53 3.29
1 -3 -3 24.63 0.74
-1 -3 3 23.44 0.99
-1 -3 3 23.55 0.93
1 -3 -3 24.08 0.74
1 -3 -3 24.75 0.96
-1 -3 3 23.24 0.92
-1 -3 3 24.91 0.88
-1 3 3 23.77 0.97
1 3 -3 24.9 0.83
1 3 -3 23.63 0.97
-1 3 3 24.5 0.84
1 3 -3 24.47 0.87
1 3 -3 25.02 1.04
-1 3 3 23.68 0.92
-1 3 3 24.74 0.96
1 3 -3 26.62 1.04
0 -3 3 0.53 0.24
0 -3 3 0.08 0.18
0 -3 3 0.25 0.19
0 -3 3 0.26 0.28
0 -3 -3 0.35 0.11
0 -3 3 0.18 0.24
0 -3 -3 0.52 0.17
0 -3 -3 0.46 0.31
0 3 3 0.3 0.24
0 3 3 0.86 0.32
0 3 3 0.52 0.11
0 3 -3 0.86 0.21
0 3 3 0.46 0.12
0 3 -3 0.67 0.19
0 3 -3 0.37 0.32
0 3 3 0.33 0.3
0 3 3 0.48 0.26
0 3 -3 0.68 0.29
0 3 -3 0.46 0.25
-1 -3 -3 30.89 1.22
1 -3 3 31 1.14
-1 -3 -3 34.96 1.35
-1 -3 -3 32.55 1.05
1 -3 3 30.95 1.2
-1 -3 -3 31.04 0.94
1 -3 3 30.84 1.04
1 -3 3 31.68 1.12
1 -3 3 32.14 1.05
1 3 3 31.8 1.33
1 3 3 33.62 1.31
-1 3 -3 30.76 1.23
-1 3 -3 30.71 0.94
1 3 3 32.02 0.98
1 3 3 32.26 1.27
1 3 3 30.79 1.16
-1 3 -3 30.7 1.19
-1 3 -3 32.79 0.95
-1 3 -3 31.25 1.27
1 3 3 33.33 1.02
2 -3 3 257.81 6.6
2 -3 3 259.82 6.49
2 -3 3 260.19 6.32
-2 -3 -3 265.55 6.74
-2 -3 -3 251.42 6.5
2 -3 3 259.28 6.33
-2 -3 -3 255.76 6.45
2 -3 3 256.34 6.44
-2 -3 -3 266.63 6.4
2 3 3 259.51 6.34
-2 3 -3 255.57 6.64
-2 3 -3 258.42 6.59
-2 3 -3 264.01 6.66
2 3 3 263.94 6.64
2 3 3 255.63 6.52
2 3 3 262.83 6.38
2 3 3 259.68 6.74
2 3 3 254.64 6.68
-2 3 -3 254.35 6.55
-2 3 -3 243.63 6.34
-3 -3 -3 0.03 0.33
3 -3 3 0.69 0.28
3 -3 3 0.87 0.39
-3 -3 -3 0.36 0.28
3 -3 3 0.44 0.23
-3 -3 -3 0.34 0.34
-3 -3 -3 0.2 0.43
3 -3 3 0.31 0.39
3 -3 3 0.18 0.33
-3 -3 -3 0.06 0.4
-3 3 -3 1.07 0.51
-3 3 -3 0.88 0.47
-3 3 -3 0.28 0.43
3 3 3 0.23 0.26
3 3 3 0.5 0.37
-3 3 -3 0.65 0.3
-3 3 -3 0.83 0.4
3 3 3 0.14 0.39
3 3 3 0.17 0.36
3 3 3 0.55 0.27
4 -3 3 196.88 5.12
4 -3 3 208.25 5.24
-4 -3 -3 208.01 5.35
4 -3 3 199.33 5.51
-4 -3 -3 200.93 5.65
4 -3 3 203.37 5.4
4 -3 3 208.12 5.43
-4 -3 -3 193.9 5.35
-4 -3 -3 204.34 5.52
-4 3 -3 203.33 5.6
-4 3 -3 212.51 5.65
-4 3 -3 204.15 5.12
-4 3 -3 210.71 5.48
-4 3 -3 192.22 5.15
4 3 3 194.54 5.22
-4 3 -3 198.38 5.57
4 3 3 205.32 5.29
4 3 3 200.43 5.44
4 3 3 199.4 5.49
4 3 3 203.05 5.64
5 -3 3 3 0.6
5 -3 3 2.86 0.43
5 -3 3 3.37 0.67
5 -3 3 3.05 0.61
-5 -3 -3 3.34 0.73
-5 -3 -3 3.18 0.58
-5 -3 -3 2.48 0.6
-5 -3 -3 2.65 0.73
-5 3 -3 3.27 0.66
5 3 3 2.11 0.43
-5 3 -3 2.92 0.46
5 3 3 1.94 0.59
-5 3 -3 4.03 0.83
-5 3 -3 2.55 0.65
-5 3 -3 2.18 0.44
5 3 3 3.78 0.76
5 3 3 4.97 0.78
-5 3 -3 3.91 0.76
5 3 3 2.65 0.65
-6 -3 -3 10.59 1.04
6 -3 3 9.55 0.78
-6 -3 -3 8.88 0.85
-6 -3 -3 11.32 1.14
-6 -3 -3 10.27 1.2
6 -3 3 9.95 1.03
-6 3 -3 9.26 1.12
6 3 3 9.62 0.99
-6 3 -3 10.63 0.81
6 3 3 7.52 0.94
-6 3 -3 10.91 1.25
6 3 3 8.59 0.79
6 3 3 10.08 1.13
6 3 3 7.74 0.99
-6 3 -3 8.37 0.98
7 -3 3 12.66 0.95
-7 -3 -3 12.85 1.44
-7 -3 -3 12.45 1.26
-7 -3 -3 13.04 1.15
-7 -3 -3 13.34 1.03
7 3 3 11.9 1.26
7 3 3 12.93 1.36
-7 3 -3 16.68 1.56
-7 3 -3 14.92 1.37
7 3 3 9.54 1.29
7 3 3 11.29 0.98
-7 3 -3 12.27 0.91
-8 -3 -3 2.87 1.04
8 -3 3 2.52 0.6
-8 -3 -3 1.28 1.01
-8 -3 -3 2.35 0.82
-8 3 -3 3.71 0.59
-8 3 -3 3.22 1.05
-8 3 -3 3.51 1
8 3 3 2.76 1
8 3 3 2.33 0.83
8 3 3 2.81 0.64
-9 -3 -3 3.64 1.23
-9 -3 -3 3.3 0.99
-9 -3 -3 3.01 1.15
9 -3 3 4.67 0.79
-9 3 -3 4.39 1.23
-9 3 -3 4.73 0.6
9 3 3 3.69 1.03
9 3 3 5.16 1.27
-9 3 -3 4.34 1.21
-10 -3 -3 5.73 1.6
-10 -3 -3 5.84 1.45
-10 -3 -3 7.11 1.21
-10 3 -3 9.15 1.55
-10 3 -3 5.4 1.46
10 3 3 7.12 1.34
10 3 3 8.03 1.53
-11 -3 -3 -0.14 1.01
11 -3 3 1.12 1.41
-11 3 -3 0.27 1.29
-11 3 -3 -0.35 1.32
11 3 3 0.69 1.12
-12 -3 -3 31.53 2.21
12 -3 3 28.37 2.79
-12 3 -3 22.27 2.54
12 3 3 27.11 2.7
-12 3 -3 25.98 2.56
-13 -3 -3 -0.39 1.07
13 -3 3 1.02 1.63
13 3 3 1.84 1.7
-13 3 -3 -0.26 1.67
-14 -3 -3 3.22 1.09
-14 3 -3 5.47 2.08
14 -4 -3 1.25 1.74
-14 -4 3 1.4 0.94
14 4 -3 -1.45 1.85
-14 4 3 -0.86 1.42
-13 -4 3 3.65 1.07
13 -4 -3 1.52 1.75
13 4 -3 2.23 1.6
-13 4 3 2.7 1.41
-13 4 3 0.51 1.33
-12 -4 3 5.49 1.16
12 -4 -3 4.53 1.68
-12 -4 3 6.67 1.57
-12 -4 3 8.35 1.77
12 4 -3 6.05 1.64
-12 4 3 4.26 1.33
-12 4 3 4.2 1.28
-11 -4 3 8.63 1.18
11 -4 -3 8.76 1.7
-11 -4 3 6.75 1.52
-11 -4 3 7.61 1.43
-11 4 3 8.26 1.34
-11 4 3 6.51 1.26
11 4 -3 8.68 1.72
-10 -4 3 31.62 2.3
10 -4 -3 31.97 1.6
-10 -4 3 33.78 1.91
-10 -4 3 28.76 2.07
10 -4 -3 30.76 2.21
10 4 -3 32.77 2.41
-10 4 3 30.26 1.91
10 4 -3 31.13 1.71
-10 4 3 34.09 2.14
-9 -4 3 1.93 0.87
-9 -4 3 1.61 0.86
-9 -4 3 2.35 0.76
9 -4 -3 2.8 1.07
9 -4 -3 2.82 0.58
9 4 -3 2.01 0.6
9 4 -3 2.55 0.97
-9 4 3 0.83 0.75
-9 4 3 1.53 0.74
8 -4 -3 97.34 2.83
-8 -4 3 100.39 3.32
-8 -4 3 95.65 3.08
8 -4 -3 97.63 3.51
-8 -4 3 94.4 3.44
-8 4 3 88.57 3.04
-8 4 3 96.92 3.25
8 4 -3 92.2 3.03
8 4 -3 95.8 3.48
7 -4 -3 0.75 0.69
-7 -4 3 0.84 0.51
-7 -4 3 0.39 0.58
-7 -4 3 -0.05 0.54
7 -4 -3 0.6 0.31
7 4 -3 -0.12 0.52
-7 4 3 -0.01 0.49
-7 4 3 0.07 0.47
7 4 -3 0.73 0.41
7 4 -3 0.42 0.65
-6 -4 3 13.37 1.04
6 -4 -3 14.41 0.69
-6 -4 3 15.66 1.2
6 -4 -3 14.87 0.96
-6 -4 3 14.35 0.78
6 -4 -3 12.94 0.83
6 -4 -3 14.9 1.12
-6 -4 3 11.79 0.97
6 -4 -3 13.1 0.65
-6 4 3 12.76 0.93
6 4 -3 13.56 1.14
6 4 -3 15.27 1.26
-6 4 3 12.77 0.99
-6 4 3 13.81 0.92
6 4 -3 12.71 0.87
5 -4 -3 3.44 0.5
-5 -4 3 2.73 0.5
5 -4 -3 3.33 0.32
5 -4 -3 3.52 0.64
-5 -4 3 4.28 0.45
-5 -4 3 2.57 0.52
-5 -4 3 4.84 0.71
5 -4 -3 3.81 0.31
5 4 -3 4.77 0.54
5 4 -3 3.18 0.62
-5 4 3 3.62 0.52
5 4 -3 4.14 0.48
-5 4 3 3.44 0.5
5 4 -3 3.17 0.58
-5 4 3 3.58 0.49
4 -4 -3 24.48 1.16
4 -4 -3 28.94 1.12
-4 -4 3 28.67 1.31
-4 -4 3 27.87 1.04
-4 -4 3 26.12 1.2
4 4 -3 28.74 1.05
4 4 -3 28.07 1.32
-4 4 3 28.92 1.09
4 4 -3 27.22 1.1
4 4 -3 27.27 1.27
-4 4 3 26.94 1.12
-4 4 3 27.54 1.12
-3 -4 3 18.38 0.88
-3 -4 3 18.13 0.82
3 -4 -3 18.55 0.83
-3 -4 3 19.72 0.8
-3 -4 3 16.94 0.96
-3 -4 3 17.65 0.92
3 -4 -3 18.48 0.86
-3 4 3 18.9 0.84
-3 4 3 17.36 0.78
-3 4 3 19.48 0.85
3 4 -3 20.05 0.78
3 4 -3 17.39 0.99
3 4 -3 17.45 0.81
3 4 -3 18.73 0.99
-2 -4 3 95.41 2.66
-2 -4 3 99.26 2.63
2 -4 -3 98.5 2.56
-2 -4 3 93.96 2.76
2 -4 -3 99.37 2.63
-2 -4 3 97.41 2.7
-2 -4 3 95.21 2.57
2 4 -3 97.4 2.54
-2 4 3 94.31 2.58
2 4 -3 100.56 2.61
2 4 -3 98.95 2.78
2 4 -3 93.49 2.79
2 4 -3 97.59 2.77
-2 4 3 98.47 2.66
-2 4 3 95.57 2.64
1 -4 -3 67.59 1.69
1 -4 -3 67.99 1.67
1 -4 -3 67.54 1.72
-1 -4 3 66.48 2.03
-1 -4 3 70.02 1.91
-1 -4 3 66.02 1.86
1 -4 -3 68.1 1.96
-1 -4 3 69.52 1.96
-1 -4 3 67.9 1.96
-1 4 3 66.28 1.71
1 4 -3 68.32 1.85
-1 4 3 68.42 2
1 4 -3 67.3 1.82
-1 4 3 67.06 1.98
1 4 -3 65.61 2.03
1 4 -3 70.9 2.06
-1 4 3 66.52 1.95
1 4 -3 70.79 2.1
0 -4 -3 163.14 3.88
0 -4 3 162.4 3.97
0 -4 -3 158.39 4.16
0 -4 3 157.47 3.97
0 -4 3 158.59 4.04
0 -4 3 157.8 4.05
0 -4 3 157.67 4.13
0 4 3 156.94 3.95
0 4 -3 166.2 3.88
0 4 3 153.01 4.14
0 4 3 157.32 4.22
0 4 -3 156.31 4.15
0 4 -3 157.15 3.87
0 4 3 166.23 4.21
0 4 -3 155.16 4.17
0 4 -3 156.27 4.15
-1 -4 -3 1.07 0.23
1 -4 3 0.98 0.28
1 -4 3 0.87 0.29
1 -4 3 1.09 0.23
1 -4 3 0.81 0.22
1 -4 3 0.9 0.32
-1 -4 -3 0.81 0.39
-1 -4 -3 1.29 0.38
-1 4 -3 1.22 0.39
-1 4 -3 0.7 0.26
1 4 3 1.37 0.3
-1 4 -3 0.58 0.34
-1 4 -3 1.28 0.38
1 4 3 0.39 0.34
1 4 3 0.97 0.17
1 4 3 0.28 0.11
1 4 3 1 0.37
1 4 3 1.62 0.41
1 4 3 0.56 0.15
-2 -4 -3 123.37 3.41
2 -4 3 122.52 3.23
2 -4 3 121.67 3.26
2 -4 3 118.03 3.36
2 -4 3 120.96 3.1
-2 -4 -3 124.58 3.34
2 -4 3 118.56 3.09
-2 -4 -3 121.66 3.21
-2 -4 -3 118.12 3.52
-2 4 -3 117.6 3.44
2 4 3 119.51 3.12
2 4 3 120.43 3.5
-2 4 -3 117.02 3.41
-2 4 -3 118.19 3.12
-2 4 -3 119.87 3.42
-2 4 -3 117.85 3.34
2 4 3 122.18 3.54
2 4 3 123.12 3.44
2 4 3 120.95 3.12
2 4 3 124.73 3.32
2 4 3 117.07 3.12
-2 4 -3 121.67 3.11
-3 -4 -3 1.19 0.34
3 -4 3 1 0.4
-3 -4 -3 1.08 0.41
-3 -4 -3 0.33 0.44
3 -4 3 0.66 0.24
3 -4 3 0.69 0.38
3 -4 3 0.99 0.27
-3 -4 -3 1.28 0.49
3 -4 3 0.62 0.35
-3 4 -3 1.06 0.46
3 4 3 0.59 0.27
3 4 3 1.03 0.35
-3 4 -3 -0.42 0.36
3 4 3 1.14 0.39
-3 4 -3 0.34 0.46
3 4 3 0.78 0.42
-3 4 -3 0.67 0.27
3 4 3 0.46 0.39
-3 4 -3 0.91 0.27
3 4 3 0.89 0.29
-3 4 -3 0.39 0.43
4 -4 3 70.71 2.41
4 -4 3 71.4 2.31
-4 -4 -3 66.77 2.22
4 -4 3 69.84 2.08
-4 -4 -3 71.43 2.34
-4 -4 -3 67.88 2.53
-4 -4 -3 70.51 2.41
4 4 3 66.45 2.32
-4 4 -3 73.45 2.39
4 4 3 71.39 2.54
4 4 3 66.36 2.36
4 4 3 70.04 2.15
-4 4 -3 69.58 2.48
-4 4 -3 68.8 1.96
4 4 3 65.45 2.27
-4 4 -3 68.95 2.49
-4 4 -3 67.85 1.98
-4 4 -3 75.19 2.59
4 4 3 70.43 2.17
-5 -4 -3 30.45 1.71
5 -4 3 26.58 1.49
-5 -4 -3 28.45 1.52
-5 -4 -3 26.9 1.45
5 -4 3 29.64 1.46
-5 -4 -3 32.07 1.41
5 -4 3 28.41 1.48
5 4 3 27.38 1.5
5 4 3 28.41 1.26
-5 4 -3 28.47 1.1
5 4 3 28.45 1.49
5 4 3 29.14 1.6
-5 4 -3 31.16 1.08
-5 4 -3 29.69 1.63
-5 4 -3 26.66 1.56
-5 4 -3 29.49 1.63
-5 4 -3 27.76 1.44
5 4 3 31.47 1.53
-6 -4 -3 36.92 1.62
-6 -4 -3 37.61 2.05
-6 -4 -3 38.3 1.93
6 -4 3 40.14 1.82
-6 -4 -3 41.97 1.86
6 4 3 39.45 2.01
6 4 3 36.76 1.54
6 4 3 38.15 1.83
-6 4 -3 39.35 1.86
6 4 3 37.59 1.87
-6 4 -3 38.88 2.01
-6 4 -3 39.59 1.3
6 4 3 40.12 1.87
-6 4 -3 34.15 1.3
-6 4 -3 36.24 1.95
-7 -4 -3 20.02 1.52
-7 -4 -3 21.57 1.81
-7 -4 -3 17.19 1.23
-7 -4 -3 17.66 1.52
7 4 3 19.35 1.58
7 4 3 18.59 1.54
-7 4 -3 18.81 0.9
-7 4 -3 22.21 1.71
-7 4 -3 21.97 1.58
7 4 3 19.57 1.68
7 4 3 21.16 1.2
-8 -4 -3 2.35 1.05
-8 -4 -3 4.54 0.98
-8 -4 -3 5.15 1.24
-8 4 -3 4.45 1.02
-8 4 -3 3.29 1.02
8 4 3 3.36 0.99
-8 4 -3 4.09 0.43
8 4 3 4.34 0.99
8 4 3 4.42 0.74
-9 -4 -3 33.15 2.07
-9 -4 -3 27.89 2.35
9 -4 3 34.63 1.69
-9 -4 -3 30.53 2.3
9 4 3 38.36 2.41
9 4 3 34.02 2.16
-9 4 -3 31.29 2.18
-9 4 -3 32.38 2.41
-10 -4 -3 5.61 1.18
-10 -4 -3 2.39 1.74
10 4 3 2.07 1.07
-10 4 -3 1 1.11
10 4 3 3.25 1.28
-10 4 -3 4.57 1.44
11 -4 3 2.2 1.34
-11 -4 -3 0.86 1.1
-11 4 -3 0.8 1.37
-11 4 -3 1.97 1.4
11 4 3 0.69 1.26
11 4 3 1.8 1.23
-12 -4 -3 0.09 1.12
12 -4 3 0.69 1.35
-12 4 -3 0.5 1.54
12 4 3 1.18 1.5
-12 4 -3 0.2 1.52
-13 -4 -3 3.07 1.26
13 -4 3 3.8 1.91
13 4 3 3.6 1.78
-13 4 -3 2.62 1.88
-14 -4 -3 3.88 1.24
-14 4 -3 7.32 2.26
14 -5 -3 13.01 2.51
-14 -5 3 10.83 1.4
-14 5 3 10.27 1.92
14 5 -3 9.54 2.26
-13 -5 3 15.77 1.61
13 -5 -3 17.12 2.4
-13 5 3 15.76 3.2
13 5 -3 22.09 2.71
-13 5 3 11.9 1.83
12 -5 -3 3.33 1.6
-12 -5 3 4.51 1.14
12 5 -3 3.72 1.5
-12 5 3 1.26 1.18
-12 5 3 2.99 1.25
-11 -5 3 20.71 1.97
-11 -5 3 18.28 1.61
11 -5 -3 20.73 2.2
-11 -5 3 17.36 1.93
-11 5 3 20.08 1.82
-11 5 3 19.73 1.72
11 5 -3 21.09 2.28
-10 -5 3 0.75 0.99
10 -5 -3 0.02 0.49
-10 -5 3 0.97 0.83
-10 -5 3 -0.7 1.01
10 -5 -3 0.34 1.09
10 5 -3 0.17 0.56
-10 5 3 -0.38 0.8
-10 5 3 0.39 0.8
10 5 -3 0.07 0.94
-9 -5 3 0.49 0.87
-9 -5 3 0.64 0.68
9 -5 -3 0.57 0.93
9 -5 -3 0 0.41
-9 -5 3 -0.1 0.69
-9 5 3 -0.86 0.62
-9 5 3 0.73 0.72
9 5 -3 -0.78 0.77
9 5 -3 -0.29 0.45
8 -5 -3 5.95 1.1
-8 -5 3 6.28 1.1
-8 -5 3 4.54 0.83
8 -5 -3 5.29 0.6
-8 -5 3 5.02 0.89
8 5 -3 6.25 1.15
8 5 -3 4.89 0.73
-8 5 3 6.6 0.86
-8 5 3 5.69 0.87
7 -5 -3 52.58 1.62
-7 -5 3 50.47 2.01
7 -5 -3 51.88 2.29
-7 -5 3 50.65 1.76
-7 -5 3 51.16 2.13
-7 -5 3 49.4 2.22
7 5 -3 49.9 1.89
7 5 -3 47.51 2.18
7 5 -3 49.19 2.21
-7 5 3 54.14 2.04
-7 5 3 50.92 1.9
-6 -5 3 58.67 2.18
-6 -5 3 65.08 2.38
6 -5 -3 61.91 1.69
6 -5 -3 61.13 2.32
-6 -5 3 57.68 2.12
-6 -5 3 60.7 1.94
-6 5 3 59 2.07
-6 5 3 59.36 2.08
6 5 -3 63.41 2.38
6 5 -3 60.77 2.04
6 5 -3 57.77 2.3
-6 5 3 59.17 1.98
-5 -5 3 150.41 4.31
-5 -5 3 150.2 3.96
-5 -5 3 153.85 4.19
-5 -5 3 146.96 4.1
5 -5 -3 152.46 4.27
5 -5 -3 149.68 4
5 5 -3 145.05 3.94
-5 5 3 148.27 4.03
5 5 -3 149.02 4.3
5 5 -3 148.16 4.31
5 5 -3 148.04 4.01
-5 5 3 146.09 3.94
-5 5 3 148.28 4.04
-4 -5 3 82.84 2.49
-4 -5 3 82.26 2.32
-4 -5 3 82.87 2.6
-4 -5 3 77.71 2.42
4 -5 -3 81.88 2.31
4 -5 -3 81.62 2.5
-4 5 3 79.54 2.33
4 5 -3 80.38 2.59
4 5 -3 78.25 2.33
4 5 -3 81.06 2.28
-4 5 3 78.77 2.27
4 5 -3 78.57 2.59
-4 5 3 79.41 2.35
-3 -5 3 202 4.94
3 -5 -3 185.78 4.77
-3 -5 3 188.09 4.81
-3 -5 3 184.63 4.93
3 -5 -3 188.1 4.67
-3 -5 3 183.37 4.83
-3 -5 3 185.99 4.69
-3 5 3 181.48 4.64
3 5 -3 180.36 4.91
-3 5 3 183.44 4.71
3 5 -3 183.64 4.64
3 5 -3 182.43 4.96
3 5 -3 185 4.7
-3 5 3 180.64 4.69
-2 -5 3 7.46 0.52
-2 -5 3 8.75 0.71
2 -5 -3 6.96 0.48
-2 -5 3 7.65 0.49
2 -5 -3 7.26 0.52
-2 -5 3 8.42 0.63
-2 -5 3 8.05 0.61
2 5 -3 6.59 0.58
2 5 -3 8.83 0.72
2 5 -3 7.71 0.45
-2 5 3 7.78 0.55
-2 5 3 7.08 0.53
-2 5 3 8.02 0.51
2 5 -3 6.68 0.65
1 -5 -3 88.53 2.43
-1 -5 3 87.42 2.52
-1 -5 3 91.56 2.46
-1 -5 3 87.36 2.43
1 -5 -3 88.88 2.2
-1 -5 3 85.89 2.34
-1 -5 3 87.7 2.37
1 5 -3 86.96 2.26
-1 5 3 90.71 2.45
1 5 -3 91.64 2.58
1 5 -3 89.8 2.27
-1 5 3 88.98 2.48
1 5 -3 86.74 2.55
-1 5 3 84.08 2.45
1 5 -3 88.01 2.55
0 -5 -3 2.09 0.21
0 -5 3 2.26 0.33
0 -5 3 2.86 0.31
0 -5 3 2.53 0.4
0 -5 -3 2.43 0.43
0 -5 3 2.29 0.28
0 -5 -3 2.51 0.23
0 -5 3 2.56 0.36
0 5 -3 2.64 0.41
0 5 3 2.47 0.24
0 5 -3 2.28 0.44
0 5 3 3.19 0.44
0 5 3 1.78 0.37
0 5 3 2.25 0.35
0 5 -3 2.44 0.41
0 5 3 2.16 0.42
1 -5 3 175.64 4.63
-1 -5 -3 179.98 4.48
1 -5 3 177.03 4.56
-1 -5 -3 179.32 4.81
1 -5 3 179.94 4.53
1 -5 3 182.43 4.44
-1 -5 -3 187.46 4.7
-1 -5 -3 179.96 4.45
1 -5 3 183.32 4.43
-1 5 -3 175.85 4.68
-1 5 -3 176.88 4.41
1 5 3 178.49 4.51
-1 5 -3 174.79 4.45
1 5 3 187.08 4.77
-1 5 -3 180.76 4.73
1 5 3 182.42 4.28
-1 5 -3 178.92 4.76
1 5 3 176.49 4.83
1 5 3 182.61 4.83
2 -5 3 5.68 0.56
2 -5 3 6.1 0.4
-2 -5 -3 5.62 0.48
-2 -5 -3 6.18 0.72
2 -5 3 5.51 0.4
-2 -5 -3 6.44 0.67
2 -5 3 4.53 0.46
-2 5 -3 5.71 0.41
-2 5 -3 6.12 0.6
2 5 3 6.3 0.42
-2 5 -3 5.11 0.62
2 5 3 5.22 0.65
2 5 3 5.92 0.43
-2 5 -3 6.17 0.43
-2 5 -3 5.31 0.54
2 5 3 6.29 0.55
2 5 3 6.65 0.42
2 5 3 7.38 0.72
-2 5 -3 5.38 0.69
-2 5 -3 7.16 0.68
2 5 3 4.43 0.57
-3 -5 -3 121.12 3.3
3 -5 3 121.12 3.1
-3 -5 -3 113.16 3.41
-3 -5 -3 121.78 3.51
3 -5 3 116.08 3.43
-3 -5 -3 128.09 3.69
3 -5 3 116.25 3.26
-3 5 -3 117.54 3.42
3 5 3 122.07 3.5
-3 5 -3 121.53 3.55
-3 5 -3 122.19 3.63
-3 5 -3 122.11 3.45
-3 5 -3 119.21 3.01
-3 5 -3 120.72 3.02
3 5 3 120.17 3.19
3 5 3 120.32 3.39
3 5 3 117.84 3.26
3 5 3 120.11 3.19
-3 5 -3 119.9 3.55
3 5 3 118.45 3.62
4 -5 3 29.83 1.31
-4 -5 -3 31.12 1.61
4 -5 3 28.24 1.38
-4 -5 -3 28.77 1.47
4 -5 3 28.16 1.07
-4 5 -3 28.06 1.48
-4 5 -3 31.18 1.42
-4 5 -3 29.95 1.41
4 5 3 28.07 1.16
-4 5 -3 28.03 0.92
4 5 3 29.44 1.38
4 5 3 29.49 1.3
4 5 3 30.81 1.2
4 5 3 28.73 1.39
4 5 3 31.26 1.57
-4 5 -3 29.33 1.53
-4 5 -3 30.62 1.53
-4 5 -3 28.96 0.92
-5 -5 -3 40.76 1.83
5 -5 3 38.55 1.69
5 -5 3 40.5 1.78
5 -5 3 41.44 1.49
-5 -5 -3 40.48 1.79
-5 -5 -3 40.65 1.65
-5 -5 -3 40.13 1.99
-5 5 -3 37.24 1.82
-5 5 -3 42.53 1.17
5 5 3 38.9 1.53
5 5 3 40.25 1.56
5 5 3 41.86 1.78
5 5 3 38.55 1.9
-5 5 -3 42.05 1.98
5 5 3 39.16 1.8
-5 5 -3 40.79 1.77
-5 5 -3 40.56 1.17
5 5 3 42.18 1.78
-5 5 -3 44.12 1.95
-6 -5 -3 8.91 1.1
-6 -5 -3 10.19 0.94
-6 -5 -3 13.94 1.29
-6 -5 -3 10.99 1.05
6 5 3 9.56 1.08
6 5 3 10.17 0.86
6 5 3 12.04 1.18
6 5 3 9.91 1.06
-6 5 -3 10.84 1.08
-6 5 -3 11.59 1.35
6 5 3 12.25 1.29
-6 5 -3 11.95 1.24
-7 -5 -3 0.86 0.77
-7 -5 -3 0.24 0.7
-7 -5 -3 0.32 0.23
-7 -5 -3 0.63 0.82
7 5 3 0.84 0.67
7 5 3 1.2 0.74
-7 5 -3 0.34 0.73
7 5 3 0.89 0.47
7 5 3 0 0.61
-7 5 -3 0.25 0.71
7 5 3 1.48 0.76
-7 5 -3 -0.04 0.8
-8 -5 -3 -0.24 0.67
-8 -5 -3 1.2 0.82
-8 -5 -3 -1.16 0.88
-8 -5 -3 0.32 0.95
-8 5 -3 -0.06 0.85
8 5 3 -0.21 0.76
-8 5 -3 1.69 0.91
8 5 3 0.48 0.48
8 5 3 0.21 0.72
-9 -5 -3 9.52 1.28
-9 -5 -3 11.62 1.75
-9 -5 -3 5.7 1.31
-9 5 -3 7.1 1.26
9 5 3 7.82 1.37
-9 5 -3 8 1.45
9 5 3 8.42 1.29
-10 -5 -3 1.17 1.03
-10 5 -3 -1.05 1.09
-10 5 -3 0.25 1.17
10 5 3 -1.15 0.86
10 5 3 0.8 1
-11 -5 -3 20.32 1.85
11 5 3 24.98 2.43
11 5 3 23.73 2.19
-11 5 -3 18.79 2.24
-11 5 -3 25.89 2.32
12 -5 3 7.15 1.8
-12 -5 -3 12.96 1.63
12 5 3 7.49 1.7
-12 5 -3 7.7 1.85
-12 5 -3 10.7 1.98
12 5 3 10.23 1.86
13 -5 3 0.45 1.77
-13 -5 -3 1.19 1.33
13 5 3 3.63 1.76
-13 5 -3 0.7 1.7
-14 -5 -3 2.61 1.42
-15 -6 3 0.7 1.1
-14 -6 3 0.24 1.16
14 -6 -3 1.41 1.94
14 6 -3 -1.11 1.96
-14 6 3 -0.01 1.49
-13 -6 3 1.17 1.15
13 -6 -3 -0.06 1.43
-13 6 3 1.65 1.34
13 6 -3 -0.32 1.7
-12 -6 3 0.21 1.03
12 -6 -3 -0.07 1.48
-12 6 3 1.47 1.15
12 6 -3 1.42 1.5
-12 6 3 -0.65 1.05
11 -6 -3 41.48 2.31
-11 -6 3 36.54 2.25
11 -6 -3 38.52 2.84
-11 6 3 38.38 2.42
11 6 -3 42.29 2.73
-11 6 3 34.94 2.27
10 -6 -3 2.89 1.15
-10 -6 3 6.69 1.08
-10 -6 3 3.45 1.07
10 -6 -3 4.84 0.74
-10 -6 3 3.13 1.2
10 6 -3 4.17 0.82
-10 6 3 4.48 1
10 6 -3 5.38 1.4
-10 6 3 3.67 1.02
-9 -6 3 119.01 3.85
-9 -6 3 119.67 4
9 -6 -3 124.61 4.35
9 -6 -3 116.97 3.37
-9 -6 3 106.88 4.11
-9 6 3 120.18 3.71
-9 6 3 116.11 3.85
9 6 -3 118.17 4.22
9 6 -3 110.88 3.63
8 -6 -3 -0.41 0.77
-8 -6 3 -0.41 0.7
-8 -6 3 -0.02 0.36
-8 -6 3 0.03 0.64
8 -6 -3 0.31 0.33
-8 -6 3 0.55 0.68
8 6 -3 -0.11 0.43
-8 6 3 -0.65 0.53
-8 6 3 -0.03 0.56
8 6 -3 -1.31 0.66
-7 -6 3 50.69 2.24
-7 -6 3 44.9 1.96
-7 -6 3 50.46 2.07
-7 -6 3 50.31 1.76
7 -6 -3 49.74 1.5
7 -6 -3 49.68 2.27
7 6 -3 49.98 1.89
-7 6 3 45.98 1.92
-7 6 3 48.61 1.83
7 6 -3 49.28 2.22
7 6 -3 53.42 2.27
6 -6 -3 0.81 0.57
-6 -6 3 0.24 0.45
-6 -6 3 -0.09 0.47
-6 -6 3 -0.23 0.52
-6 -6 3 0.05 0.32
6 6 -3 0.43 0.56
-6 6 3 0.35 0.41
6 6 -3 -0.03 0.33
6 6 -3 0.77 0.57
-6 6 3 -0.14 0.37
-6 6 3 0.39 0.37
-5 -6 3 0.37 0.48
-5 -6 3 -0.34 0.4
-5 -6 3 -0.11 0.26
5 -6 -3 0.06 0.45
-5 -6 3 0.17 0.38
-5 6 3 0.27 0.34
-5 6 3 0.06 0.31
5 6 -3 0.1 0.25
-5 6 3 -0.03 0.33
5 6 -3 -0.36 0.26
5 6 -3 -0.29 0.44
5 6 -3 0.14 0.46
-4 -6 3 0.23 0.36
-4 -6 3 0.1 0.25
-4 -6 3 0.27 0.39
-4 -6 3 0.28 0.35
4 6 -3 0.38 0.28
4 6 -3 0.1 0.22
4 6 -3 0.07 0.41
-4 6 3 0.18 0.27
-4 6 3 0.08 0.26
-4 6 3 0.23 0.28
4 6 -3 0.64 0.43
-3 -6 3 85.06 2.53
-3 -6 3 88.49 2.43
-3 -6 3 86.57 2.56
-3 -6 3 87.58 2.66
3 6 -3 83.29 2.67
-3 6 3 86.55 2.35
3 6 -3 87.1 2.67
-3 6 3 86.32 2.41
3 6 -3 90.26 2.36
-3 6 3 87.26 2.43
-2 -6 3 12.01 0.71
-2 -6 3 12.2 0.61
2 -6 -3 12.22 0.62
-2 -6 3 12.17 0.63
-2 -6 3 10.7 0.78
-2 -6 3 11.54 0.69
2 6 -3 12.26 0.54
2 6 -3 12.45 0.82
2 6 -3 12.22 0.79
2 6 -3 11.45 0.83
-2 6 3 11.34 0.63
2 6 -3 13.03 0.59
-2 6 3 11.39 0.6
-2 6 3 10.64 0.62
-1 -6 3 208.28 5.19
-1 -6 3 213.39 5.29
-1 -6 3 212.23 5.39
-1 -6 3 210.92 5.18
-1 -6 3 212.42 5.3
1 -6 -3 208.24 5.24
-1 6 3 211.15 5.28
-1 6 3 209.02 5.31
1 6 -3 213.37 5.41
1 6 -3 209.21 5.43
-1 6 3 214.49 5.34
1 6 -3 209.65 5
1 6 -3 204.03 5.44
0 -6 3 43.56 1.48
0 -6 3 44.02 1.31
0 -6 3 45.59 1.41
0 -6 3 44.27 1.41
0 -6 3 42.37 1.28
0 -6 -3 44.31 1.17
0 -6 -3 44.7 1.16
0 -6 -3 46.15 1.53
0 6 3 45.37 1.56
0 6 3 45.29 1.52
0 6 3 45.67 1.48
0 6 -3 45.71 1.56
0 6 -3 43.15 1.29
0 6 3 43.21 1.57
0 6 -3 46.26 1.62
0 6 -3 45.22 1.52
1 -6 3 264.92 6.38
-1 -6 -3 261 6.54
-1 -6 -3 263.61 6.67
-1 -6 -3 262.5 6.29
1 -6 3 263.4 6.25
1 -6 3 260.35 6.48
-1 -6 -3 260.86 6.3
1 -6 3 257 6.23
-1 6 -3 254.97 6.2
1 6 3 253.52 6.67
-1 6 -3 265.5 6.46
1 6 3 262.65 6.13
1 6 3 265.47 6.73
-1 6 -3 262.16 6.68
1 6 3 251.78 6.31
1 6 3 263.02 6.6
-1 6 -3 257.36 6.54
-1 6 -3 256.5 6.57
-1 6 -3 249.38 6.22
2 -6 3 15.19 0.86
2 -6 3 17.35 0.61
-2 -6 -3 16.22 0.78
-2 -6 -3 15.48 0.96
-2 -6 -3 17.58 0.79
-2 -6 -3 16.73 1.06
2 -6 3 17.15 0.61
2 -6 3 16.6 0.88
2 6 3 15.21 0.79
2 6 3 16.36 0.58
-2 6 -3 16.48 0.86
2 6 3 16.39 0.96
2 6 3 16.79 0.58
-2 6 -3 16.22 0.51
-2 6 -3 17.84 1.05
-2 6 -3 16.06 0.94
2 6 3 15.96 0.67
2 6 3 12.68 0.95
2 6 3 15.56 1.04
-2 6 -3 16.31 0.99
-2 6 -3 16.16 0.52
-3 -6 -3 0.37 0.41
3 -6 3 0.24 0.19
-3 -6 -3 -0.18 0.28
-3 -6 -3 0.64 0.43
3 -6 3 0.32 0.31
3 -6 3 0.04 0.31
-3 -6 -3 0.05 0.48
-3 6 -3 -0.12 0.34
-3 6 -3 0.45 0.42
3 6 3 0.22 0.23
3 6 3 0.09 0.22
3 6 3 0.39 0.43
-3 6 -3 0.18 0.37
3 6 3 0.08 0.33
-3 6 -3 -0.01 0.41
3 6 3 0.23 0.43
3 6 3 -0.25 0.28
-3 6 -3 0.1 0.52
3 6 3 1.09 0.45
4 -6 3 4.66 0.41
-4 -6 -3 3.66 0.71
-4 -6 -3 3.73 0.62
-4 -6 -3 3.42 0.64
4 -6 3 4.4 0.65
4 -6 3 4.7 0.43
4 -6 3 3.77 0.55
4 6 3 3.97 0.58
-4 6 -3 5.31 0.7
-4 6 -3 3.09 0.65
4 6 3 5.47 0.82
-4 6 -3 3.84 0.67
4 6 3 4.11 0.49
-4 6 -3 3.16 0.59
4 6 3 4.28 0.63
4 6 3 4.42 0.5
-4 6 -3 3.96 0.8
-5 -6 -3 30.12 1.55
-5 -6 -3 25.53 1.64
5 -6 3 28.14 1.12
5 -6 3 29.66 1.48
-5 -6 -3 28.58 1.54
5 -6 3 29.67 1.53
5 -6 3 29.01 1.09
5 6 3 27.37 1.21
-5 6 -3 26.36 1.65
5 6 3 29.49 1.68
-5 6 -3 28.2 1.48
5 6 3 29.56 1.49
5 6 3 26.57 1.42
-5 6 -3 28.81 1.61
5 6 3 28.52 1.26
-5 6 -3 27.68 1.55
-6 -6 -3 -0.22 0.73
-6 -6 -3 -0.32 0.68
-6 -6 -3 0.8 0.68
-6 -6 -3 0.27 0.52
-6 6 -3 1.01 0.63
-6 6 -3 0.46 0.65
6 6 3 0.14 0.35
6 6 3 0.11 0.54
-6 6 -3 -1.06 0.66
6 6 3 0.35 0.59
6 6 3 0.24 0.56
-7 -6 -3 75.41 2.88
-7 -6 -3 75.83 2.7
-7 -6 -3 74.65 3.19
-7 -6 -3 78.52 2.99
7 6 3 76.26 3.16
7 6 3 75.79 2.95
-7 6 -3 81.54 3.08
-7 6 -3 76.23 3.2
7 6 3 74.46 2.89
-7 6 -3 74.96 2.84
7 6 3 72.73 2.54
-8 -6 -3 0.88 1.01
-8 -6 -3 1.53 0.71
-8 -6 -3 1.05 1.06
-8 -6 -3 1.93 0.91
-8 6 -3 0.01 0.81
8 6 3 1.69 0.83
8 6 3 0.76 0.53
8 6 3 1.44 0.86
-8 6 -3 0.89 0.89
-9 -6 -3 24.02 1.84
9 6 3 20.03 1.96
-9 6 -3 23.14 2.06
-9 6 -3 25.69 1.99
9 6 3 26.58 2.03
-10 -6 -3 -1.28 0.97
10 6 3 0.87 1.02
10 6 3 -0.41 1.08
-10 6 -3 0.82 1.11
-10 6 -3 0.88 1.14
-11 -6 -3 0.02 1.17
-11 6 -3 2.15 1.38
11 6 3 1.16 1.27
11 6 3 2.13 1.26
-11 6 -3 2.48 1.45
-12 -6 -3 0.36 1.31
12 -6 3 2.5 1.61
-12 6 -3 0.3 1.5
12 6 3 1.24 1.49
12 6 3 0.01 1.27
-12 6 -3 -0.82 1.56
-13 -6 -3 2.48 1.41
13 -6 3 1.98 1.72
13 6 3 3.22 1.79
13 6 3 1.89 1.57
-13 6 -3 -1.08 1.54
14 -7 -3 3.16 2.13
-14 -7 3 5.4 1.45
14 7 -3 2.36 2.24
-14 7 3 5.28 1.7
-13 -7 3 17.26 1.82
13 -7 -3 16.51 2.48
13 7 -3 15.99 2.44
-13 7 3 11.33 1.71
-12 -7 3 4.54 1.27
12 -7 -3 4.74 1.56
-12 7 3 4.24 1.28
12 7 -3 3.47 1.58
-12 7 3 4.39 1.26
-11 -7 3 7.15 1.27
11 -7 -3 7.97 1.66
11 -7 -3 7.55 0.99
11 7 -3 9.96 1.71
-11 7 3 7.89 1.34
-11 7 3 8.66 1.31
10 -7 -3 -0.42 1.07
-10 -7 3 0.03 0.86
10 -7 -3 -0.06 0.49
-10 7 3 -0.46 0.76
10 7 -3 0.82 1.02
-10 7 3 1.5 0.84
-9 -7 3 1.23 0.91
-9 -7 3 1.26 0.83
9 -7 -3 0.23 0.42
9 -7 -3 0.06 0.82
-9 -7 3 1.58 0.95
-9 7 3 0.78 0.69
-9 7 3 0.88 0.68
9 7 -3 0.36 0.52
9 7 -3 1.76 0.96
-8 -7 3 -1.25 0.66
8 -7 -3 1.02 0.86
-8 -7 3 0.14 0.4
-8 -7 3 0.25 0.79
-8 -7 3 0.62 0.67
8 -7 -3 0.01 0.31
8 7 -3 1.14 0.8
-8 7 3 0.24 0.56
-8 7 3 0.12 0.58
8 7 -3 0.28 0.46
-7 -7 3 39.45 1.59
-7 -7 3 43.86 1.88
-7 -7 3 40.29 2.06
-7 -7 3 40.84 1.93
7 -7 -3 42.02 2.11
7 7 -3 40 1.66
-7 7 3 40.4 1.72
-7 7 3 41.36 1.63
7 7 -3 41.78 2.05
7 7 -3 37.88 1.98
-6 -7 3 40.97 1.72
-6 -7 3 41.13 1.79
-6 -7 3 37.8 1.86
6 -7 -3 39.22 1.85
-6 -7 3 40.29 1.52
-6 7 3 39.86 1.56
6 7 -3 41.11 1.93
-6 7 3 38.71 1.54
6 7 -3 40.14 1.55
6 7 -3 38.3 1.88
-6 7 3 38.37 1.46
-5 -7 3 27.45 1.46
-5 -7 3 25.01 1.28
-5 -7 3 28.53 1.33
-5 -7 3 26.07 1.14
-5 7 3 26.06 1.07
5 7 -3 27.54 1.16
-5 7 3 27.66 1.15
-5 7 3 24.93 1.12
5 7 -3 27.32 1.09
5 7 -3 24.81 1.45
5 7 -3 27.02 1.42
-4 -7 3 52.99 1.98
-4 -7 3 52.59 1.7
-4 -7 3 51.66 1.86
-4 -7 3 50.45 1.82
4 7 -3 54.72 2.02
-4 7 3 51.55 1.66
-4 7 3 53.14 1.66
4 7 -3 54.56 1.63
4 7 -3 52.6 2
-4 7 3 53.33 1.61
-3 -7 3 152.8 4.1
-3 -7 3 155.9 4.23
-3 -7 3 151.3 4.09
-3 -7 3 152.07 3.97
-3 7 3 153.2 3.86
3 7 -3 156.95 4.23
3 7 -3 152.1 3.9
-3 7 3 149.81 3.92
-3 7 3 153.82 3.91
3 7 -3 149.62 4.26
3 7 -3 150.46 4.25
3 7 -3 153.45 3.85
-2 -7 3 0.66 0.35
-2 -7 3 1.47 0.41
-2 -7 3 0.75 0.24
-2 -7 3 1.27 0.35
-2 -7 3 0.74 0.27
-2 7 3 1.06 0.28
2 7 -3 0.87 0.4
-2 7 3 1.05 0.28
2 7 -3 1.44 0.4
2 7 -3 0.96 0.19
2 7 -3 0.81 0.39
-2 7 3 0.77 0.26
-1 -7 3 61.26 1.93
-1 -7 3 62.26 1.83
-1 -7 3 59.55 1.83
-1 -7 3 63.38 1.75
1 -7 -3 60.72 1.78
-1 -7 3 60.19 1.72
1 7 -3 60.43 2.04
1 7 -3 60.97 1.95
-1 7 3 59.07 1.85
-1 7 3 60.18 1.88
1 7 -3 61.4 1.99
-1 7 3 61.4 1.85
-1 7 3 62.53 1.64
1 7 -3 64.27 1.8
0 -7 3 63.16 1.94
0 -7 3 63.04 1.72
0 -7 3 63.45 1.74
0 -7 3 64.84 1.85
0 -7 -3 65.84 1.99
0 7 -3 65.17 2.02
0 7 -3 65.94 2
0 7 3 63.11 1.99
0 7 3 64.24 1.59
0 7 3 65 1.95
0 7 -3 60 2.08
0 7 3 65.04 2.04
0 7 -3 64.82 1.92
0 7 3 61.03 2.03
0 7 -3 61.87 1.69
-1 -7 -3 12.93 0.57
1 -7 3 13.64 0.5
-1 -7 -3 12.59 0.58
-1 -7 -3 11.78 0.87
1 -7 3 13.87 0.52
1 -7 3 12.98 0.74
1 7 3 12.72 0.46
-1 7 -3 14.25 0.76
1 7 3 12.91 0.8
1 7 3 14.02 0.88
1 7 3 13.14 0.56
-1 7 -3 14.1 0.99
-1 7 -3 12.39 0.78
1 7 3 13.39 0.83
1 7 3 13.35 0.91
-1 7 -3 12.48 0.82
-2 -7 -3 213.05 5.33
-2 -7 -3 214.61 5.73
2 -7 3 209.04 5.42
2 -7 3 203.63 5.06
-2 -7 -3 220.02 5.6
-2 -7 -3 217.21 5.34
2 7 3 211.6 5.72
-2 7 -3 214.53 5.56
2 7 3 212.35 5.21
-2 7 -3 218.33 5.55
2 7 3 208.07 5.33
2 7 3 210.12 5.7
-2 7 -3 206.7 5.72
-2 7 -3 212.58 5.42
2 7 3 218.35 5.6
3 -7 3 52.63 1.39
-3 -7 -3 48.81 1.7
-3 -7 -3 52.36 2.06
3 -7 3 50.89 1.37
3 -7 3 50.51 1.75
-3 -7 -3 50.97 1.92
-3 -7 -3 50.6 1.69
-3 -7 -3 49.04 1.85
-3 7 -3 50.92 1.83
3 7 3 52.02 1.99
-3 7 -3 45.69 2.01
3 7 3 50.19 1.63
3 7 3 53.05 2.04
3 7 3 54.56 1.48
3 7 3 50.33 1.73
-3 7 -3 51.01 1.91
-3 7 -3 49.35 1.77
-3 7 -3 49.53 1.88
-4 -7 -3 58 2.19
4 -7 3 53.24 1.97
-4 -7 -3 57.87 2.13
-4 -7 -3 59.21 2.31
4 -7 3 57 1.61
4 -7 3 58.51 1.6
4 7 3 54.75 1.76
4 7 3 58.34 2.03
4 7 3 59.76 1.77
-4 7 -3 54.32 2.03
-4 7 -3 56.39 2.16
4 7 3 54.28 2.25
-4 7 -3 56.12 2.37
-4 7 -3 54.55 2.04
4 7 3 57.12 1.95
-4 7 -3 56.93 2.18
-5 -7 -3 29.63 1.78
5 -7 3 33.87 1.18
-5 -7 -3 31.65 1.7
-5 -7 -3 30.97 1.65
5 -7 3 34.2 2.1
5 -7 3 34.3 1.16
-5 7 -3 32 1.69
-5 7 -3 33.88 1.58
5 7 3 33.29 1.57
-5 7 -3 32.04 1.85
5 7 3 35.69 1.85
5 7 3 32.61 1.31
5 7 3 31.67 1.32
-5 7 -3 29.85 1.62
5 7 3 33.7 1.6
-6 -7 -3 2.6 0.81
-6 -7 -3 2.24 0.83
6 -7 3 3.19 0.47
-6 -7 -3 3.49 0.94
6 -7 3 3.02 0.57
-6 7 -3 3.27 0.83
6 7 3 2.08 0.71
6 7 3 3.45 0.78
6 7 3 1.93 0.75
6 7 3 2.78 0.51
-6 7 -3 2.21 0.91
-6 7 -3 4.29 0.78
-7 -7 -3 10.52 1.35
-7 -7 -3 11.06 1.1
7 -7 3 10.95 0.86
-7 -7 -3 11.22 1.26
-7 -7 -3 11.91 1.42
7 7 3 9.7 1.29
7 7 3 11.53 1.29
-7 7 -3 11.97 1.29
-7 7 -3 9.51 1.41
7 7 3 12.44 1.26
-7 7 -3 10.02 1.1
7 7 3 10.01 0.91
-8 -7 -3 0.37 0.55
-8 -7 -3 1.55 0.93
-8 7 -3 0.75 0.87
8 7 3 0.55 0.81
8 7 3 1.8 0.68
-8 7 -3 2.46 0.9
-8 7 -3 1.47 1.17
8 7 3 1.83 0.89
-9 -7 -3 1.4 1.05
9 7 3 1.1 1.01
9 7 3 2.29 0.99
-9 7 -3 1.47 1
-9 7 -3 0.69 1.01
-10 -7 -3 10.89 1.53
10 7 3 9.16 1.62
-10 7 -3 8.41 1.51
-10 7 -3 7.14 1.47
10 7 3 9.83 1.46
-11 -7 -3 20.29 1.97
-11 7 -3 23.01 2.24
-11 7 -3 18.54 2.08
11 7 3 24.35 2.24
11 7 3 23.75 2.36
12 -7 3 6.96 1.9
-12 7 -3 8.1 1.84
12 7 3 7.85 1.74
12 7 3 7.58 1.85
13 -7 3 2.71 1.96
-13 -7 -3 3.54 1.52
-13 7 -3 0.97 1.72
13 7 3 4.89 1.84
-14 -8 3 -0.47 1.36
-14 8 3 -0.72 1.46
13 -8 -3 -1.39 1.55
-13 -8 3 1.76 1.34
13 8 -3 0.3 1.59
-13 8 3 0.23 1.24
12 -8 -3 13.17 2.14
-12 -8 3 15.01 1.72
-12 8 3 11.11 1.54
-12 8 3 11.89 1.64
12 8 -3 11.33 1.94
11 -8 -3 1.35 0.64
-11 -8 3 0.38 1.04
11 -8 -3 -0.39 1.31
11 8 -3 0.35 1.39
-11 8 3 1.7 1
-11 8 3 1.33 0.98
10 -8 -3 21.02 1.25
-10 -8 3 22.77 1.78
10 -8 -3 23.25 2.25
10 8 -3 21.9 2.07
-10 8 3 19.76 1.65
-10 8 3 19.68 1.53
9 -8 -3 8.29 1.42
-9 -8 3 5.95 1.05
-9 -8 3 7.82 1.56
9 -8 -3 6.47 0.66
-9 8 3 6.7 1
-9 8 3 7.19 0.95
9 8 -3 5.61 1.19
-8 -8 3 104.51 3.51
-8 -8 3 94.04 3.59
-8 -8 3 96.53 3.04
-8 -8 3 106 3.42
8 -8 -3 100.4 3.72
-8 8 3 95.03 3.07
8 8 -3 92.35 3.63
8 8 -3 99.26 3.71
-8 8 3 101 3.22
7 -8 -3 3.07 0.87
-7 -8 3 3.42 0.58
-7 -8 3 2.78 0.79
-7 -8 3 3.02 0.81
-7 -8 3 2.33 0.67
7 8 -3 4.95 1
-7 8 3 3.11 0.62
-7 8 3 2.87 0.57
7 8 -3 3.09 0.79
-6 -8 3 5.44 0.83
-6 -8 3 4.46 0.85
-6 -8 3 5.11 0.62
-6 -8 3 4.54 0.76
6 8 -3 4.24 0.84
6 8 -3 4.76 0.87
-6 8 3 4.48 0.6
-6 8 3 4.36 0.59
6 8 -3 3.66 0.52
-6 8 3 4.81 0.57
-5 -8 3 0.12 0.48
-5 -8 3 0.04 0.42
-5 -8 3 0.08 0.3
-5 -8 3 0.28 0.45
5 8 -3 -0.29 0.51
5 8 -3 0.12 0.56
5 8 -3 0.63 0.29
-5 8 3 0.39 0.33
-5 8 3 0.21 0.33
-5 8 3 0.93 0.34
-4 -8 3 17.24 1.14
-4 -8 3 19.61 1.06
-4 -8 3 15.78 0.86
-4 -8 3 17.88 1.04
-4 8 3 17.03 0.81
-4 8 3 16.82 0.76
4 8 -3 16.36 1.14
4 8 -3 16.16 1.1
4 8 -3 17.38 0.77
-4 8 3 17.66 0.82
-3 -8 3 8.68 0.72
-3 -8 3 7.25 0.66
-3 -8 3 7.53 0.58
-3 -8 3 7.85 0.79
-3 8 3 8.82 0.53
3 8 -3 8.33 0.47
-3 8 3 8.44 0.56
3 8 -3 8.69 0.86
3 8 -3 10.01 0.9
-3 8 3 7.05 0.54
3 8 -3 8.44 0.79
-2 -8 3 120.49 3.3
-2 -8 3 121.9 3.16
-2 -8 3 120.92 3.41
-2 -8 3 122.34 3.21
-2 -8 3 122.18 3.29
2 8 -3 124.06 3.49
-2 8 3 124.02 3.18
-2 8 3 118.19 3.13
-2 8 3 119.73 3.18
2 8 -3 114.93 3.47
2 8 -3 122.09 3.41
-2 8 3 115.02 3.18
-1 -8 3 33.38 1.61
-1 -8 3 34.84 1.33
-1 -8 3 36.77 1.15
-1 -8 3 37.04 1.16
-1 -8 3 37.5 1.27
1 8 -3 36.23 1.13
1 8 -3 35.61 1.45
-1 8 3 35.52 1.3
1 8 -3 37.78 1.44
-1 8 3 35.5 1.31
-1 8 3 36.4 1.11
1 8 -3 35.54 1.38
-1 8 3 36.3 1.28
-1 8 3 37.23 1.21
0 -8 3 145.51 3.81
0 -8 3 143.18 3.56
0 -8 3 144.92 3.75
0 -8 3 143.85 3.53
0 -8 -3 147.72 3.84
0 8 -3 145.53 3.78
0 8 -3 148.56 4.03
0 8 3 146.6 3.85
0 8 3 145.43 3.5
0 8 -3 144.35 3.88
0 8 3 140.05 3.9
0 8 3 140.66 3.92
0 8 -3 138.77 3.44
0 8 3 136.96 3.8
0 8 -3 136.91 3.46
0 8 -3 141.71 3.85
1 -8 3 121.42 2.92
-1 -8 -3 123.09 3.04
-1 -8 -3 115.74 3.43
1 -8 3 119.29 2.89
-1 -8 -3 122 3.02
1 -8 3 119.12 3.24
1 8 3 119.53 3.36
-1 8 -3 119.86 3.32
1 8 3 119.64 2.97
-1 8 -3 120.44 3.23
1 8 3 120.81 3.46
-1 8 -3 119.76 3.54
1 8 3 118.48 3.36
-1 8 -3 123.99 3.36
1 8 3 115.99 3.47
2 -8 3 187.48 4.8
-2 -8 -3 190.85 4.72
-2 -8 -3 188 5.13
-2 -8 -3 181.05 4.96
-2 -8 -3 184.29 4.71
2 8 3 181.97 4.67
-2 8 -3 190.29 4.93
-2 8 -3 180.93 5.14
-2 8 -3 188.78 4.82
2 8 3 183.77 4.61
-2 8 -3 190.96 4.95
2 8 3 186.26 5.12
2 8 3 183.99 5.1
3 -8 3 3.07 0.49
-3 -8 -3 2.03 0.56
-3 -8 -3 3.32 0.47
-3 -8 -3 1.63 0.52
-3 -8 -3 2.19 0.62
3 8 3 2.06 0.39
-3 8 -3 2.74 0.57
-3 8 -3 2.32 0.46
-3 8 -3 3.14 0.57
-3 8 -3 1.8 0.64
3 8 3 3.14 0.25
3 8 3 2.41 0.58
3 8 3 2.25 0.22
-3 8 -3 1.56 0.48
3 8 3 2.71 0.56
3 8 3 2.68 0.46
4 -8 3 0.19 0.19
-4 -8 -3 0.33 0.52
-4 -8 -3 0.16 0.5
4 -8 3 0.46 0.62
4 -8 3 0.3 0.19
-4 -8 -3 -0.11 0.58
-4 8 -3 0.65 0.64
4 8 3 0.33 0.27
4 8 3 0.06 0.36
4 8 3 0.22 0.52
4 8 3 -0.12 0.39
-4 8 -3 0.43 0.47
4 8 3 0.16 0.24
-4 8 -3 0.18 0.46
-4 8 -3 0.46 0.45
-4 8 -3 0.61 0.5
-5 -8 -3 4.2 0.84
-5 -8 -3 3.79 0.85
5 -8 3 4.77 0.44
-5 -8 -3 4.26 0.76
5 -8 3 4.58 0.42
5 8 3 4.37 0.71
-5 8 -3 4.4 0.76
5 8 3 4.66 0.54
-5 8 -3 4.25 0.71
5 8 3 4.45 0.88
5 8 3 4.88 0.54
5 8 3 3.5 0.65
-5 8 -3 4.34 0.78
-5 8 -3 2.94 0.85
-6 -8 -3 91.76 3.19
6 -8 3 89.84 2.55
-6 -8 -3 86.18 3.38
-6 -8 -3 85.94 3.17
-6 8 -3 87.13 3.17
6 8 3 90.87 3.08
-6 8 -3 92.01 3.56
6 8 3 93.9 2.78
6 8 3 88.3 2.73
-6 8 -3 93.18 3.07
6 8 3 89.49 3.41
6 8 3 90.3 3.07
7 -8 3 20.54 1.06
-7 -8 -3 22.31 1.69
-7 8 -3 19.2 1.49
-7 8 -3 19.63 1.64
-7 8 -3 18.61 1.77
7 8 3 18.15 1.5
7 8 3 17.04 1.44
7 8 3 23.07 1.95
7 8 3 20.76 1.2
-8 -8 -3 39.57 2.32
8 -8 3 44.45 1.72
-8 -8 -3 37.41 2.01
-8 8 -3 39.75 2.32
8 8 3 40.91 2.25
-8 8 -3 39.94 2.19
8 8 3 39.95 1.99
8 8 3 42.61 2.31
-8 8 -3 46.49 2.69
-9 -8 -3 10.38 1.46
-9 8 -3 4.31 1.22
9 8 3 8.97 1.35
-9 8 -3 7.59 1.26
9 8 3 4.55 1.24
-10 -8 -3 32.96 2.48
-10 8 -3 30.8 2.52
10 8 3 29.09 2.42
10 8 3 28.61 2.33
-10 8 -3 31.4 2.38
-11 -8 -3 8.39 1.58
-11 8 -3 6.19 1.53
11 8 3 8.25 1.74
11 8 3 5.96 1.52
-11 8 -3 6.62 1.54
-12 -8 -3 0.18 1.38
12 8 3 1.15 1.55
-12 8 -3 -0.49 1.44
-13 -8 -3 -1.88 1.39
13 -8 3 -0.92 2
13 8 3 1.49 1.75
-13 8 -3 0.98 1.66
-14 -9 3 17.32 2.02
-14 9 3 15.57 2.34
13 -9 -3 3.24 1.7
-13 -9 3 0.99 1.35
13 9 -3 1.16 1.66
-13 9 3 1.8 1.32
-12 -9 3 18.31 1.92
12 -9 -3 20.9 2.54
-12 9 3 21.28 1.97
12 9 -3 18.37 2.32
-12 9 3 18.83 1.81
11 -9 -3 0.73 1.34
-11 -9 3 1.23 1.11
-11 9 3 -0.44 0.91
-11 9 3 0.43 0.92
11 9 -3 -1.68 1.12
-10 -9 3 6.06 1.22
10 -9 -3 7.33 1.51
-10 9 3 6.3 1.05
10 9 -3 5.39 1.5
-10 9 3 6.49 1.09
9 -9 -3 3.05 1.14
-9 -9 3 2.38 0.91
9 9 -3 1.86 1.02
-9 9 3 1.23 0.71
-9 9 3 2.27 0.78
-8 -9 3 0.08 0.67
8 -9 -3 0.54 0.88
-8 -9 3 1.52 1.02
-8 -9 3 0.13 0.48
8 9 -3 0.34 0.8
-8 9 3 0.72 0.59
-8 9 3 0.33 0.55
8 9 -3 -0.29 0.77
-7 -9 3 1.64 0.69
-7 -9 3 0.47 0.45
-7 -9 3 0.95 0.71
-7 -9 3 0.3 0.62
-7 9 3 0.69 0.47
7 9 -3 0.34 0.65
-7 9 3 0.93 0.51
7 9 -3 0.19 0.66
-6 -9 3 79.95 2.54
-6 -9 3 80.35 2.8
-6 -9 3 81.54 2.96
-6 -9 3 77.53 2.72
6 9 -3 83.2 2.43
-6 9 3 79.73 2.37
-6 9 3 78.79 2.46
6 9 -3 78.76 2.97
-6 9 3 82.17 2.48
6 9 -3 78.96 2.95
-5 -9 3 12.18 1.01
-5 -9 3 13.62 1
-5 -9 3 11.13 0.82
-5 -9 3 11.3 1.05
-5 9 3 12.08 0.72
5 9 -3 13 1.18
5 9 -3 11.3 0.69
5 9 -3 14.77 1.27
-5 9 3 11.16 0.76
-5 9 3 11.63 0.75
-4 -9 3 97.31 2.97
-4 -9 3 95.87 2.78
-4 -9 3 100.86 3.12
-4 -9 3 96.35 2.93
-4 9 3 96.87 2.61
4 9 -3 95.1 3.12
4 9 -3 100.03 2.61
-4 9 3 99.5 2.68
-4 9 3 96.79 2.65
4 9 -3 96.35 3.13
4 9 -3 97.12 2.65
-3 -9 3 2.5 0.49
-3 -9 3 1.7 0.49
-3 -9 3 2.17 0.46
-3 -9 3 1.9 0.36
-3 9 3 2.71 0.35
3 9 -3 1.86 0.52
-3 9 3 2.52 0.47
3 9 -3 1.54 0.48
-3 9 3 2.58 0.33
3 9 -3 2.52 0.24
3 9 -3 2.11 0.25
3 9 -3 2.39 0.61
-3 9 3 2.3 0.34
-2 -9 3 6.84 0.62
-2 -9 3 5.86 0.47
-2 -9 3 5.86 0.51
-2 -9 3 6.67 0.62
-2 -9 3 4.34 0.57
2 9 -3 4.06 0.62
-2 9 3 5.84 0.5
2 9 -3 5.74 0.49
-2 9 3 6.38 0.55
2 9 -3 5.78 0.69
2 9 -3 5.55 0.63
-2 9 3 5.51 0.47
-2 9 3 5.52 0.48
-1 -9 3 2.18 0.3
-1 -9 3 1.35 0.39
-1 -9 3 2.77 0.4
-1 -9 3 2.04 0.29
-1 9 3 2.68 0.43
-1 9 3 2.74 0.42
1 9 -3 2.96 0.29
-1 9 3 2.04 0.39
1 9 -3 2.36 0.46
-1 9 3 2.17 0.32
1 9 -3 2.13 0.41
-1 9 3 2.3 0.35
1 9 -3 2.15 0.55
1 9 -3 1.98 0.45
0 -9 3 44.09 1.53
0 -9 -3 47.83 1.58
0 -9 3 45.53 1.25
0 -9 3 44.85 1.27
0 9 -3 46.98 1.61
0 9 3 45.78 1.57
0 9 -3 45.12 1.75
0 9 3 43.99 1.54
0 9 3 45.28 1.66
0 9 3 42.54 1.6
0 9 -3 46.09 1.63
0 9 -3 45.25 1.52
0 9 3 44.96 1.31
-1 -9 -3 59.13 2.01
-1 -9 -3 59.44 1.57
-1 -9 -3 58.17 1.55
1 -9 3 57.96 1.79
-1 9 -3 57.26 1.89
-1 9 -3 57.53 1.79
1 9 3 57.51 1.58
-1 9 -3 56.67 2.1
1 9 3 54.5 1.99
1 9 3 55.15 1.98
1 9 3 53.71 1.87
-1 9 -3 56.62 1.87
1 9 3 56.37 1.91
-2 -9 -3 24.64 1.34
-2 -9 -3 25.64 1.01
-2 -9 -3 27.46 1.02
2 -9 3 26.21 1.11
-2 9 -3 27.12 1.11
2 9 3 27.86 1.36
-2 9 -3 24.32 1.38
2 9 3 25.29 0.94
2 9 3 26.55 1.32
-2 9 -3 25.7 1.18
-2 9 -3 25.34 1.22
-3 -9 -3 0.2 0.44
-3 -9 -3 -0.43 0.48
-3 -9 -3 0.24 0.32
-3 -9 -3 -0.26 0.44
-3 9 -3 -0.13 0.6
3 9 3 0.4 0.31
3 9 3 -0.22 0.43
-3 9 -3 0.37 0.4
3 9 3 0.02 0.42
-3 9 -3 0.27 0.35
-3 9 -3 -0.39 0.42
-4 -9 -3 57.86 2.25
-4 -9 -3 62.01 2.06
-4 -9 -3 61.41 2.31
-4 -9 -3 61.64 2.44
4 9 3 59.17 1.68
-4 9 -3 61.81 2.52
-4 9 -3 61.75 2.26
4 9 3 62.25 2.07
4 9 3 62.37 2.45
4 9 3 60.51 1.7
-4 9 -3 57.37 2.11
-4 9 -3 62.71 2.26
-4 9 -3 62.14 2.16
4 9 3 61.92 2.04
-5 -9 -3 -0.25 0.62
-5 -9 -3 0.66 0.69
5 -9 3 -0.04 0.22
-5 -9 -3 -0.03 0.59
-5 9 -3 -0.03 0.51
5 9 3 0.2 0.3
-5 9 -3 0.33 0.56
5 9 3 0.88 0.63
-5 9 -3 -0.23 0.56
-5 9 -3 -0.01 0.69
5 9 3 0.88 0.51
5 9 3 0.04 0.3
5 9 3 -0.07 0.44
6 -9 3 72.46 2.06
-6 -9 -3 72.72 2.78
-6 -9 -3 78.96 3.9
6 9 3 67.36 2.22
6 9 3 72.7 2.62
6 9 3 71.54 2.99
6 9 3 66.81 2.6
-6 9 -3 69.14 3.1
-6 9 -3 68.69 2.72
-6 9 -3 64.4 2.55
-7 -9 -3 0.78 0.85
7 -9 3 -0.2 0.36
7 9 3 0.14 0.41
-7 9 -3 -0.34 0.68
-7 9 -3 -0.38 0.72
7 9 3 -0.54 0.66
7 9 3 0.64 0.7
7 9 3 -0.68 0.73
-7 9 -3 0.55 0.96
-8 -9 -3 -0.14 0.68
8 -9 3 0.01 0.44
-8 -9 -3 -0.18 0.93
-8 9 -3 0 0.82
8 9 3 -0.64 0.45
-8 9 -3 -0.23 0.84
8 9 3 0 0.78
-8 9 -3 0.81 1.06
8 9 3 0.36 0.83
-9 -9 -3 1.31 1.12
9 9 3 1.09 1.03
9 9 3 1.69 1
-9 9 -3 2.15 1.07
-9 9 -3 1.53 1.02
-10 -9 -3 23.27 2.05
-10 9 -3 23.82 1.98
10 9 3 22.53 2.08
-10 9 -3 24.27 2.14
10 9 3 22.17 2.18
-11 -9 -3 2.14 1.38
-11 9 -3 -0.12 1.23
11 9 3 1.72 1.38
-11 9 -3 1.87 1.33
-12 -9 -3 28.75 2.44
12 9 3 25.82 2.7
-12 9 -3 30.84 2.65
-13 -9 -3 0.93 1.58
-13 9 -3 -0.83 1.61
-14 -10 3 -0.03 1.49
13 -10 -3 1.13 1.81
-13 -10 3 0.87 1.37
-13 10 3 0.88 1.32
13 10 -3 0.81 1.81
-12 -10 3 5.81 1.5
12 -10 -3 3.95 1.75
-12 10 3 4.39 1.3
12 10 -3 4.71 1.8
-12 10 3 4.61 1.44
11 -10 -3 7.72 1.62
-11 -10 3 7.81 1.49
-11 10 3 8.17 1.29
-11 10 3 9.7 1.31
11 10 -3 7.47 1.8
-10 -10 3 9.19 1.36
10 -10 -3 11.17 1.72
-10 10 3 7.21 1.12
10 10 -3 9.13 1.56
-10 10 3 7.78 1.1
-9 -10 3 18.09 1.55
9 -10 -3 14.82 1.71
-9 10 3 17.35 1.34
-9 10 3 19.77 1.48
9 10 -3 17.11 1.76
-8 -10 3 76.48 2.65
-8 -10 3 75.79 2.94
8 10 -3 79.22 2.6
-8 10 3 78.03 2.66
8 10 -3 76.34 3.16
-8 10 3 74.45 2.53
-7 -10 3 1.19 0.49
-7 -10 3 1.41 0.99
-7 -10 3 0.91 0.66
-7 10 3 2.51 0.55
-7 10 3 1.9 0.57
7 10 -3 0.91 0.44
7 10 -3 1.59 0.75
7 10 -3 2.04 0.87
-6 -10 3 12.83 1.14
-6 -10 3 14.16 0.98
-6 -10 3 13.98 1.29
-6 -10 3 13.39 1.1
6 10 -3 12.89 1.24
6 10 -3 12.3 0.85
-6 10 3 13.45 0.89
-6 10 3 14.13 0.9
-6 10 3 13.55 0.83
6 10 -3 10.68 1.15
6 10 -3 12.19 0.79
-5 -10 3 9.24 0.88
-5 -10 3 12.5 1.17
-5 -10 3 10.56 0.96
-5 -10 3 11.59 0.83
-5 10 3 9.29 0.65
5 10 -3 10.71 0.65
5 10 -3 12.29 1.22
-5 10 3 9.1 0.7
5 10 -3 8.92 0.99
5 10 -3 10.54 0.69
-5 10 3 8.76 0.68
-4 -10 3 2.46 0.45
-4 -10 3 2.7 0.65
-4 -10 3 2.54 0.54
-4 -10 3 4.1 0.64
4 10 -3 3.97 0.71
-4 10 3 2.89 0.39
-4 10 3 2.59 0.37
4 10 -3 3.69 0.33
4 10 -3 2.04 0.61
-4 10 3 2.94 0.35
4 10 -3 2.84 0.34
-3 -10 3 26.29 1.05
-3 -10 3 23.68 1.16
-3 -10 3 23.16 1.17
-3 -10 3 24.57 1.3
-3 10 3 27.74 1.19
-3 10 3 25.82 0.94
3 10 -3 24.39 1.3
3 10 -3 24.68 1.35
-3 10 3 26.2 0.96
-3 10 3 24.69 0.9
3 10 -3 26 1.36
-2 -10 3 101.44 2.72
-2 -10 3 101.24 2.69
-2 -10 3 100.56 2.97
-2 -10 3 104.28 3.01
-2 -10 3 94.44 2.81
2 10 -3 95.72 3.1
-2 10 3 103.23 2.68
-2 10 3 96.93 2.71
-2 10 3 97.21 2.78
2 10 -3 97.88 2.64
-2 10 3 99.57 2.68
2 10 -3 94.76 2.95
2 10 -3 100.29 3.04
-1 -10 3 40.56 1.21
-1 -10 3 38.03 1.35
-1 -10 3 39.6 1.21
-1 -10 3 38.91 1.46
-1 10 3 38.02 1.36
-1 10 3 39.5 1.42
-1 10 3 37.17 1.27
1 10 -3 37.16 1.04
-1 10 3 40.26 1.33
1 10 -3 38.09 1.63
1 10 -3 37.38 1.4
1 10 -3 40.54 1.56
1 10 -3 36.22 1.47
-1 10 3 39.14 1.41
0 -10 3 115.98 2.8
0 -10 3 111.64 3.11
0 -10 3 111.09 2.76
0 10 -3 111.01 3.16
0 10 3 109.52 3.2
0 10 3 115.97 3.27
0 10 3 111.96 2.92
0 10 -3 111.33 3.2
0 10 -3 110.23 3.08
0 10 3 113.53 3.14
0 10 3 112.8 3.15
0 10 -3 109.24 3.4
-1 -10 -3 96.86 2.99
-1 -10 -3 101.06 2.52
1 -10 3 100.37 2.79
-1 -10 -3 100.89 2.51
-1 10 -3 102.02 2.89
1 10 3 100.07 3.04
1 10 3 98.49 3.01
1 10 3 101.06 2.93
1 10 3 95.23 2.6
-1 10 -3 97.49 3.16
-1 10 -3 102.1 2.79
-1 10 -3 98.54 2.89
-2 -10 -3 141.12 3.66
-2 -10 -3 141.98 4.1
-2 -10 -3 141.33 3.66
2 10 3 146.27 4.13
2 10 3 140.28 4.06
-2 10 -3 141.82 3.88
-2 10 -3 138.02 3.76
-2 10 -3 135.42 4.19
2 10 3 137.15 3.62
-2 10 -3 142.81 3.89
-3 -10 -3 9.33 0.88
-3 -10 -3 10.76 1.02
-3 -10 -3 10.15 0.95
-3 -10 -3 10.63 0.77
3 10 3 9.88 0.72
-3 10 -3 9.82 0.87
3 10 3 9.08 0.96
-3 10 -3 9.72 1.07
-3 10 -3 10.08 0.85
-3 10 -3 8.66 0.73
3 10 3 11.04 1.05
-4 -10 -3 1.22 0.6
-4 -10 -3 1.41 0.65
-4 -10 -3 2.38 0.79
-4 -10 -3 1.68 0.48
-4 10 -3 1.62 0.59
-4 10 -3 1.71 0.58
-4 10 -3 2.43 0.57
4 10 3 1.55 0.67
-4 10 -3 0.71 0.48
4 10 3 1.53 0.48
-4 10 -3 1.72 0.74
-5 -10 -3 4.61 0.88
-5 -10 -3 6.76 1.27
-5 -10 -3 3.15 0.6
-5 10 -3 3.8 0.97
5 10 3 4.89 0.46
-5 10 -3 5.75 0.85
5 10 3 5.81 1.02
-5 10 -3 5.52 0.79
5 10 3 5.46 0.76
-6 -10 -3 23.25 1.75
6 -10 3 26.1 1
6 10 3 26.52 1.54
6 10 3 26.11 1.86
-6 10 -3 25.09 1.54
-6 10 -3 25.95 1.94
-6 10 -3 23.79 1.65
6 10 3 26.39 1.16
6 10 3 27.24 1.53
7 -10 3 20.5 1.04
-7 -10 -3 18.9 1.59
-7 10 -3 23.13 1.63
7 10 3 21.94 1.17
7 10 3 24.36 1.99
-7 10 -3 23.22 1.75
7 10 3 22 1.66
7 10 3 22.4 1.64
-7 10 -3 19.26 1.89
8 -10 3 24.29 1.25
-8 -10 -3 28.02 2.13
-8 10 -3 23.09 1.91
8 10 3 24.9 1.36
8 10 3 22.63 1.82
-8 10 -3 23.52 1.78
-8 10 -3 27.85 2.44
-9 -10 -3 12.15 1.62
-9 -10 -3 11.72 1.36
9 -10 3 10.69 1.01
-9 10 -3 9.62 1.43
9 10 3 10.98 1.55
-9 10 -3 9.89 1.39
-9 10 -3 14.43 1.99
-10 -10 -3 23.29 2.17
-10 10 -3 20.69 1.91
-10 10 -3 19.26 1.98
10 10 3 18.24 2.07
-11 -10 -3 4.82 1.56
-11 10 -3 5.88 1.55
11 10 3 4.85 1.6
-11 10 -3 7.41 1.58
-12 -10 -3 0.52 1.48
-12 10 -3 1.04 1.51
-13 -10 -3 3.31 1.75
-13 10 -3 -0.58 1.88
-14 -11 3 1.96 2.03
13 -11 -3 22.03 2.85
-13 -11 3 18.38 2.09
13 11 -3 20.21 2.78
-13 11 3 19.22 1.96
-12 -11 3 2.2 1.4
12 -11 -3 1.62 1.6
-12 11 3 0.37 1.09
12 11 -3 -0.12 1.58
11 -11 -3 8.18 1.78
-11 -11 3 7.77 1.51
-11 11 3 4.62 1.1
11 11 -3 6.28 1.75
-11 11 3 4.57 1.13
10 -11 -3 -0.37 0.99
-10 -11 3 0.18 0.98
10 11 -3 0.56 1.08
-10 11 3 -0.84 0.75
-10 11 3 0.54 0.78
9 -11 -3 1.42 1.11
-9 -11 3 1.36 0.92
9 11 -3 0.45 0.93
-9 11 3 1.46 0.7
-9 11 3 0.4 0.68
-8 -11 3 0.44 0.73
-8 11 3 -0.06 0.52
-8 11 3 0.28 0.56
8 11 -3 0.5 0.47
8 11 -3 -0.29 0.82
8 11 -3 -1.32 0.85
-7 -11 3 34.26 1.62
-7 -11 3 35.44 1.88
-7 11 3 38.47 1.55
-7 11 3 35.1 1.44
7 11 -3 35.94 2.04
7 11 -3 36.44 2.08
7 11 -3 35.97 1.49
-6 -11 3 4.71 0.64
-6 -11 3 4.24 0.78
-6 11 3 4.75 0.58
6 11 -3 4.05 0.86
6 11 -3 5.12 0.99
-6 11 3 4.01 0.54
-6 11 3 4.57 0.53
6 11 -3 4.25 0.53
-5 -11 3 40.82 1.58
-5 -11 3 41.98 1.92
-5 -11 3 42.1 1.79
5 11 -3 40.03 1.92
-5 11 3 38.98 1.36
5 11 -3 38.61 1.32
-5 11 3 40.86 1.38
5 11 -3 40.09 1.95
-5 11 3 39.62 1.32
5 11 -3 40.69 1.29
-4 -11 3 4.64 0.75
-4 -11 3 3.05 0.59
-4 -11 3 3.82 0.51
-4 -11 3 3.95 0.63
-4 11 3 4.69 0.41
4 11 -3 3.65 0.73
-4 11 3 3.4 0.64
4 11 -3 4.18 0.75
4 11 -3 4.84 0.79
-4 11 3 4.41 0.43
-4 11 3 3.97 0.41
-3 -11 3 28.97 1.42
-3 -11 3 27.57 1.28
-3 -11 3 27.65 1.13
-3 -11 3 26.16 1.26
3 11 -3 30.76 1.5
-3 11 3 29.55 0.99
-3 11 3 29.01 1.03
-3 11 3 28.23 1.01
3 11 -3 28.41 1.43
3 11 -3 29.14 1.12
3 11 -3 30.4 1.49
-3 11 3 30.74 1.32
-2 -11 3 1.25 0.31
-2 -11 3 1.72 0.48
-2 -11 3 1.65 0.31
-2 -11 3 1.68 0.42
2 11 -3 1.11 0.45
-2 11 3 1.63 0.35
2 11 -3 1.42 0.28
2 11 -3 1.81 0.56
2 11 -3 1.38 0.47
-2 11 3 0.81 0.38
-2 11 3 1.84 0.35
-2 11 3 1.52 0.33
-1 -11 3 0.38 0.32
-1 -11 3 0.52 0.22
-1 -11 3 0.49 0.22
-1 -11 3 0.26 0.35
1 11 -3 0.07 0.33
1 11 -3 1.21 0.51
-1 11 3 0.33 0.31
1 11 -3 0.42 0.37
-1 11 3 0.16 0.31
-1 11 3 0.59 0.34
-1 11 3 0 0.32
1 11 -3 0.56 0.42
-1 11 3 0.24 0.27
0 -11 3 9.93 0.72
0 -11 3 10.34 0.41
0 11 3 9.85 0.6
0 11 3 8.7 0.77
0 11 -3 8.6 0.89
0 11 3 8.18 0.69
0 11 -3 7.76 0.73
0 11 3 10.1 0.74
0 11 -3 9.57 0.7
0 11 3 9.87 0.77
0 11 -3 9.4 0.77
-1 -11 -3 44.46 1.25
-1 -11 -3 45.71 1.76
-1 -11 -3 46.61 1.26
-1 11 -3 46.47 1.99
1 11 3 45.7 1.79
1 11 3 44.97 1.67
-1 11 -3 48.03 1.57
1 11 3 46.46 1.43
-1 11 -3 44.38 1.62
1 11 3 46.34 1.75
-1 11 -3 45.9 1.66
-2 -11 -3 87.32 2.93
-2 -11 -3 92.94 2.51
-2 -11 -3 92.3 2.51
2 11 3 89.8 2.91
-2 11 -3 88.57 3.07
-2 11 -3 89.68 2.61
-2 11 -3 92.77 2.74
2 11 3 88.1 2.81
2 11 3 91.18 2.52
-2 11 -3 90.37 2.72
2 11 3 91.61 2.96
-3 -11 -3 50.31 2.1
-3 -11 -3 48.32 1.66
-3 -11 -3 49.52 1.92
-3 11 -3 50.92 2.27
3 11 3 47.01 1.99
3 11 3 47.22 1.63
3 11 3 44.83 2.01
-3 11 -3 48.38 1.82
-3 11 -3 46.34 1.69
-3 11 -3 50.38 1.83
-4 -11 -3 30.7 1.64
-4 -11 -3 32.76 1.41
-4 11 -3 29.55 1.44
4 11 3 34.09 1.43
4 11 3 34.68 1.8
-4 11 -3 30.56 1.54
-4 11 -3 30.01 1.42
-4 11 -3 30.84 1.86
-4 11 -3 33.57 1.59
-5 -11 -3 71.25 2.74
-5 -11 -3 75.35 2.49
-5 11 -3 67.35 2.96
-5 11 -3 72.96 2.63
-5 11 -3 73.62 2.53
5 11 3 70.7 2.9
5 11 3 71.41 2.49
-6 -11 -3 7.87 1.12
-6 11 -3 8.83 1.44
6 11 3 8.43 1.21
-6 11 -3 10.06 1.1
6 11 3 9.41 1.06
-6 11 -3 7.95 0.99
6 11 3 9.57 0.69
-7 -11 -3 18.94 1.62
7 -11 3 20.34 1
-7 11 -3 21.95 1.6
7 11 3 21.48 1.65
-7 11 -3 22.5 1.72
7 11 3 19.69 1.84
7 11 3 20.42 1.08
-7 11 -3 20.75 1.99
8 -11 3 2.49 0.57
-8 -11 -3 0.99 1.04
8 11 3 0.89 0.93
-8 11 -3 2.25 0.95
-8 11 -3 2.35 0.95
-8 11 -3 1.2 1.22
8 11 3 2.79 0.6
9 -11 3 2.32 0.66
-9 -11 -3 3.84 1.28
-9 -11 -3 1.69 0.93
-9 11 -3 3.39 1.14
-9 11 -3 4.39 1.67
9 11 3 3.77 1.23
-9 11 -3 3.26 1.11
-10 -11 -3 2.38 1.37
-10 11 -3 1.71 1.2
-10 11 -3 0.03 1.1
10 11 3 2.72 1.32
-11 -11 -3 24.13 2.31
-11 11 -3 22.86 2.17
-12 -11 -3 12.91 2.04
-12 11 -3 12.47 1.99
-13 -11 -3 10.68 2.12
13 -12 -3 0.24 1.76
-13 -12 3 2.3 1.51
-13 12 3 0.76 1.25
13 12 -3 1.62 1.89
-12 -12 3 1.08 1.41
12 -12 -3 1.14 1.5
-12 12 3 -0.19 1.08
12 12 -3 -0.47 1.61
11 -12 -3 19.81 2.37
-11 -12 3 22.44 2.03
11 12 -3 21.14 2.25
-11 12 3 19.15 1.63
-11 12 3 18.49 1.63
10 -12 -3 0.61 1.25
-10 -12 3 1.45 1.11
10 12 -3 -0.44 1.25
-10 12 3 1.18 0.81
-10 12 3 -0.15 0.73
-9 -12 3 26.21 2.05
-9 12 3 28.8 1.58
9 12 -3 28.27 2.18
-9 12 3 28.26 1.66
-8 -12 3 0.46 0.8
-8 12 3 -0.04 0.53
-8 12 3 0.36 0.55
8 12 -3 -0.05 1.01
8 12 -3 -0.08 0.8
8 12 -3 -0.02 0.43
-7 -12 3 38.09 1.99
-7 -12 3 35.03 1.67
7 12 -3 37 1.47
7 12 -3 37.93 2.2
-7 12 3 35.61 1.46
-7 12 3 38.69 1.54
7 12 -3 38.82 2.18
-6 -12 3 1.36 0.65
-6 -12 3 1.24 0.49
6 12 -3 2.04 0.79
-6 12 3 1.98 0.46
6 12 -3 0.61 0.33
-6 12 3 1.65 0.43
-6 12 3 0.88 0.38
6 12 -3 0.65 0.7
-5 -12 3 0.07 0.38
-5 -12 3 0.47 0.53
-5 12 3 0.69 0.31
-5 12 3 0.29 0.3
-5 12 3 0.27 0.31
5 12 -3 0.1 0.69
5 12 -3 0.51 0.59
5 12 -3 0.21 0.19
-4 -12 3 7.78 0.85
-4 -12 3 7.62 0.92
-4 -12 3 7.44 0.67
-4 12 3 7.26 0.52
-4 12 3 7.83 0.89
-4 12 3 6.8 0.53
4 12 -3 6.53 0.96
4 12 -3 5.84 0.85
-4 12 3 6.9 0.53
-3 -12 3 42.85 1.64
-3 -12 3 42.48 1.47
-3 -12 3 39.85 1.74
-3 -12 3 44.34 1.94
3 12 -3 39.28 1.39
-3 12 3 40.64 1.27
3 12 -3 45.77 1.96
-3 12 3 42.16 1.68
-3 12 3 41.83 1.29
-3 12 3 42.07 1.34
3 12 -3 42.43 1.84
3 12 -3 39.82 1.77
-2 -12 3 0.17 0.25
-2 -12 3 0.09 0.25
-2 -12 3 0.22 0.34
-2 -12 3 0.08 0.41
-2 12 3 0.67 0.4
2 12 -3 -0.08 0.47
2 12 -3 -0.47 0.4
-2 12 3 -0.04 0.28
2 12 -3 0.12 0.18
2 12 -3 0 0.38
2 12 -3 -0.08 0.41
-2 12 3 -0.18 0.26
-2 12 3 0.27 0.29
-2 12 3 0.07 0.24
-1 -12 3 65.39 1.75
-1 -12 3 62.1 2.04
-1 -12 3 63.39 1.74
-1 -12 3 62.61 2
-1 12 3 59.76 1.91
-1 12 3 59.14 1.96
-1 12 3 60.25 1.89
-1 12 3 58.72 1.93
-1 12 3 60.85 1.95
1 12 -3 63.96 2.1
1 12 -3 57.87 2.1
1 12 -3 57.47 2.26
1 12 -3 61.44 1.98
0 12 3 3.77 0.52
0 12 -3 3.56 0.51
0 12 3 4.86 0.51
0 12 3 4.35 0.53
0 12 -3 4.05 0.57
0 12 3 5.02 0.64
0 12 3 3.51 0.55
0 12 -3 4.29 0.61
0 12 -3 4.28 0.74
-1 -12 -3 67.81 1.71
-1 -12 -3 66.55 1.71
1 12 3 67.2 2.32
-1 12 -3 66.99 2.14
1 12 3 65.38 2.24
-1 12 -3 64.47 2.04
1 12 3 64.54 1.95
-1 12 -3 68.36 2.57
1 12 3 69.13 2.2
-1 12 -3 65.67 2.15
-2 -12 -3 0.2 0.45
-2 -12 -3 0.04 0.29
-2 -12 -3 0 0.27
-2 -12 -3 0.48 0.51
-2 12 -3 0.49 0.61
-2 12 -3 0.05 0.39
2 12 3 0.21 0.31
2 12 3 1.14 0.51
2 12 3 0 0.43
-2 12 -3 -0.23 0.33
2 12 3 0.1 0.48
-2 12 -3 0.31 0.38
-3 -12 -3 0.15 0.36
-3 -12 -3 0.7 0.54
-3 12 -3 -0.41 0.68
-3 12 -3 0.5 0.44
-3 12 -3 0.11 0.37
3 12 3 1.02 0.59
3 12 3 -0.01 0.34
-3 12 -3 0.11 0.43
-4 -12 -3 4.05 0.61
-4 -12 -3 4.71 0.82
-4 12 -3 2.63 0.64
4 12 3 5.27 0.94
4 12 3 4.28 0.64
-4 12 -3 5.09 1.09
-4 12 -3 3.89 0.69
-5 -12 -3 1.36 0.57
-5 -12 -3 1.58 0.78
5 12 3 0.78 0.7
5 12 3 1.04 0.58
-5 12 -3 1.42 0.65
-5 12 -3 -0.12 0.82
-5 12 -3 0.47 0.57
-6 -12 -3 0.52 0.84
6 12 3 0.57 0.67
-6 12 -3 1.59 1.11
6 12 3 1.24 0.84
-6 12 -3 0.16 0.64
-6 12 -3 0.93 0.7
-7 -12 -3 62.51 2.89
-7 12 -3 62.61 2.6
7 12 3 61.62 2.65
-7 12 -3 66.66 2.75
7 12 3 66.66 3.13
-7 12 -3 72.14 3.45
-8 -12 -3 0.31 1.04
8 12 3 -0.53 1
-8 12 -3 1.16 0.92
-8 12 -3 -0.14 1.16
-8 12 -3 1.07 0.87
8 12 3 0.35 0.87
-9 -12 -3 31.7 2.5
-9 12 -3 26.38 2.17
9 12 3 29.62 2.23
-9 12 -3 31.71 2.89
-9 12 -3 30.14 2.16
-10 -12 -3 1.03 1.4
-10 12 -3 1.64 1.16
-10 12 -3 2.19 1.22
-11 -12 -3 -0.28 1.45
-11 12 -3 1.11 1.32
-12 -12 -3 -1.34 1.54
-12 12 -3 0.13 1.43
-13 -13 3 8.59 1.85
13 -13 -3 6.52 1.96
13 13 -3 10.69 2.22
-13 13 3 5.85 1.46
12 -13 -3 4.09 1.78
-12 -13 3 2.32 1.56
-12 13 3 3.01 1.19
12 13 -3 1.01 1.72
11 -13 -3 2.76 1.57
-11 -13 3 3.71 1.37
-11 13 3 1.98 0.94
11 13 -3 2.71 1.61
-11 13 3 4.16 1.06
-10 -13 3 -0.3 1.08
10 -13 -3 1.3 1.33
10 13 -3 0.14 1.15
-10 13 3 0.06 0.75
-10 13 3 -0.08 0.69
-9 -13 3 0.98 0.95
9 13 -3 1.34 0.56
-9 13 3 0.75 0.7
9 13 -3 2.21 1.24
-9 13 3 1.01 0.66
-8 -13 3 25.32 1.89
-8 13 3 27.38 1.38
8 13 -3 25 2.09
-8 13 3 25.27 1.38
8 13 -3 26.63 1.28
8 13 -3 28.01 2.16
-7 -13 3 71.35 2.83
-7 -13 3 68.82 2.53
7 13 -3 78.15 3.16
7 13 -3 74.08 3.08
7 13 -3 68.07 2.16
-7 13 3 70.3 2.22
-7 13 3 72.1 2.28
-6 -13 3 17.85 1.45
-6 -13 3 19.86 1.22
6 13 -3 22.14 1.66
6 13 -3 23.41 1.78
-6 13 3 22.44 0.99
-6 13 3 21.85 1.01
-6 13 3 18.72 0.93
-5 -13 3 49.23 2.02
-5 -13 3 45.98 1.77
5 13 -3 46.47 2.19
-5 13 3 47 1.44
-5 13 3 48.38 2.14
-5 13 3 46.8 1.46
5 13 -3 49.06 2.24
-5 13 3 44.75 1.45
-4 -13 3 7.89 0.71
-4 -13 3 7.98 0.83
-4 13 3 8.7 0.56
4 13 -3 10.65 1.18
4 13 -3 9.99 1.07
-4 13 3 10.02 0.99
-4 13 3 9.15 0.56
-4 13 3 7.69 0.53
-3 -13 3 12.12 0.79
-3 -13 3 13.12 0.98
3 13 -3 11.16 1.13
-3 13 3 11.72 0.62
-3 13 3 12.28 0.62
3 13 -3 12.29 0.67
-3 13 3 12.37 1.02
-3 13 3 12.92 0.69
3 13 -3 9.9 0.99
-2 -13 3 0.15 0.26
-2 -13 3 0.68 0.3
-2 -13 3 0.62 0.46
-2 -13 3 0.34 0.4
-2 13 3 0.07 0.27
2 13 -3 0.43 0.48
-2 13 3 0.03 0.4
2 13 -3 0.45 0.46
-2 13 3 0.44 0.29
-2 13 3 0.4 0.31
2 13 -3 -0.04 0.5
-2 13 3 0.9 0.34
-1 -13 3 1.83 0.29
-1 -13 3 1.95 0.29
-1 -13 3 1.63 0.48
1 13 -3 1.46 0.61
1 13 -3 0.83 0.45
-1 13 3 1.45 0.43
-1 13 3 1.19 0.38
-1 13 3 0.72 0.35
-1 13 3 1.27 0.39
-1 13 3 1.21 0.43
1 13 -3 1.27 0.43
1 13 -3 1.59 0.53
0 13 3 1.49 0.45
0 13 3 1.38 0.4
0 13 3 1.11 0.45
0 13 3 1.28 0.4
0 13 -3 1.31 0.41
0 13 -3 1.29 0.49
0 13 -3 1.16 0.43
0 13 -3 0.75 0.59
1 13 3 26.37 1.36
1 13 3 27.12 1.1
1 13 3 27.49 1.33
1 13 3 27.49 1.26
-1 13 -3 26.32 1.56
-1 13 -3 28.5 1.25
-1 13 -3 25.57 1.13
-1 13 -3 24.92 1.22
-2 -13 -3 16.86 1.24
-2 -13 -3 19.01 0.84
-2 13 -3 16.25 1.01
-2 13 -3 18.26 1.03
2 13 3 18.1 1.25
-2 13 -3 17.16 0.95
2 13 3 16.49 0.9
-2 13 -3 13.35 1.27
2 13 3 15.11 1.15
-3 -13 -3 98.14 2.68
-3 13 -3 89 2.81
-3 13 -3 84.97 3.31
3 13 3 89.35 2.67
3 13 3 91.22 3.15
-3 13 -3 85.25 2.67
-3 13 -3 89.09 2.77
-4 -13 -3 77.92 2.51
-4 13 -3 73.22 3.09
-4 13 -3 76.22 2.63
4 13 3 78.28 2.52
4 13 3 79.31 2.99
-4 13 -3 77.46 2.59
-5 -13 -3 38.96 1.72
-5 -13 -3 33.41 1.95
5 13 3 38.38 2.12
-5 13 -3 42.44 2.48
5 13 3 35.93 1.71
-5 13 -3 37.77 1.72
-5 13 -3 38.29 1.8
-6 -13 -3 19.62 1.41
-6 -13 -3 18.82 1.61
-6 13 -3 24.01 1.48
6 13 3 20.96 1.49
-6 13 -3 19.5 1.51
6 13 3 19.73 1.75
-6 13 -3 24.6 2.14
-7 -13 -3 0.18 0.95
7 13 3 0.17 0.73
-7 13 -3 0.56 0.76
7 13 3 -0.26 0.88
-7 13 -3 1.59 1.13
-7 13 -3 1.09 0.75
-8 -13 -3 1.91 1.18
-8 13 -3 2.54 0.98
-8 13 -3 2.78 0.97
8 13 3 0.66 0.95
8 13 3 2.31 1.15
-8 13 -3 1.7 1.36
-9 -13 -3 6.86 1.52
-9 13 -3 4.63 1.2
-9 13 -3 5.45 1.25
-9 13 -3 7.15 1.96
-10 -13 -3 5.12 1.6
-10 13 -3 1.79 1.18
-10 13 -3 4.92 1.32
-11 -13 -3 25.68 2.53
-11 13 -3 21.22 2.08
-12 -13 -3 12.89 2.15
-12 13 -3 10.72 1.92
13 -14 -3 2.05 1.92
-13 -14 3 1.25 1.71
13 14 -3 1.23 1.99
12 -14 -3 1.21 1.64
-12 -14 3 1.43 1.52
-12 14 3 0.54 1.09
12 14 -3 2.32 1.62
11 -14 -3 0.76 1.45
-11 -14 3 -0.06 1.26
-11 14 3 0.25 0.84
11 14 -3 1.38 1.43
-11 14 3 1.86 0.97
-10 -14 3 14.56 1.71
10 -14 -3 16.01 2.13
-10 14 3 18.15 1.52
10 14 -3 21.96 2.28
-10 14 3 18.41 1.4
-9 -14 3 1.35 1.03
-9 14 3 0.22 0.62
-9 14 3 0.81 0.65
9 14 -3 0.31 1.18
-8 -14 3 23.34 1.88
8 14 -3 19.27 1.83
-8 14 3 23.25 1.27
-8 14 3 22.9 1.29
8 14 -3 23.51 2.09
-7 -14 3 3.48 0.93
7 14 -3 2.93 0.93
7 14 -3 2.52 1.1
-7 14 3 4.52 0.61
-7 14 3 5.12 0.62
-6 -14 3 6.67 0.98
-6 -14 3 7.83 0.87
-6 14 3 9.52 0.7
-6 14 3 9.03 0.7
6 14 -3 8.44 1.31
-6 14 3 8.75 0.65
6 14 -3 10.43 1.29
-5 -14 3 9.45 0.83
-5 -14 3 10.65 1.05
-5 14 3 11.57 0.65
5 14 -3 10 1.19
5 14 -3 9.3 1.11
-5 14 3 11.13 0.63
-5 14 3 14.87 1.34
-5 14 3 10.61 0.62
-4 -14 3 16.93 1.62
-4 -14 3 16.48 1.01
-4 14 3 17.61 0.74
-4 14 3 15.5 1.28
-4 14 3 16.91 0.71
-4 14 3 17.48 0.71
4 14 -3 17.89 1.4
4 14 -3 19.39 1.53
-3 -14 3 5.6 0.58
3 14 -3 5.95 1
3 14 -3 6.38 0.47
-3 14 3 6.49 0.49
-3 14 3 6.83 0.53
-3 14 3 6.24 0.5
-3 14 3 6.47 0.48
3 14 -3 6.56 0.85
-3 14 3 5.89 0.81
-2 -14 3 62.07 1.86
-2 -14 3 61.67 1.9
2 14 -3 62.96 2.51
-2 14 3 62.45 2.17
-2 14 3 60.58 1.89
-2 14 3 64.12 1.9
2 14 -3 64.49 2.32
-2 14 3 60.62 1.86
-2 14 3 61.07 1.87
-1 -14 3 6.94 0.5
-1 -14 3 7.84 0.51
-1 14 3 8.19 0.78
-1 14 3 8.51 0.69
1 14 -3 6.08 0.9
-1 14 3 8.77 0.71
1 14 -3 8.21 0.81
-1 14 3 7.22 0.64
1 14 -3 6.36 0.78
-1 14 3 7.61 0.72
0 14 -3 37.86 1.85
0 14 3 39.91 1.61
0 14 3 39.33 1.49
0 14 -3 35.98 1.58
0 14 3 37.17 1.44
0 14 -3 41.92 1.6
0 14 3 39.16 1.52
0 14 -3 34.03 1.42
1 14 3 5.33 0.75
-1 14 -3 5.82 0.67
1 14 3 5.35 0.6
-1 14 -3 6.36 1.01
-1 14 -3 4.14 0.56
1 14 3 6.29 0.73
-1 14 -3 4.99 0.63
-2 -14 -3 0.52 0.3
2 14 3 0.78 0.55
-2 14 -3 0.06 0.65
-2 14 -3 1.1 0.46
-2 14 -3 0.64 0.42
2 14 3 0.3 0.38
-2 14 -3 0.57 0.43
-3 -14 -3 16.75 0.98
-3 14 -3 15.84 1.48
-3 14 -3 16.14 1.1
-3 14 -3 17.1 1.45
-3 14 -3 16.51 1.08
3 14 3 15.82 1.32
3 14 3 16.62 1.02
-4 -14 -3 21.08 1.22
4 14 3 20.85 1.58
-4 14 -3 22.42 1.29
-4 14 -3 20.24 1.8
4 14 3 20.88 1.24
-5 -14 -3 19.29 1.3
5 14 3 21.9 1.75
5 14 3 18.87 1.33
-5 14 -3 17.57 1.33
-5 14 -3 19.16 1.83
-6 -14 -3 57.51 2.34
6 14 3 58.05 2.39
6 14 3 57.12 2.81
-6 14 -3 58.08 3.03
-6 14 -3 57.37 2.41
-6 14 -3 61.14 2.37
-7 -14 -3 5.35 1.23
-7 14 -3 5.83 0.98
-7 14 -3 5.85 1.04
-7 14 -3 5.71 1.4
7 14 3 5.85 1.24
7 14 3 4.8 1.13
-8 -14 -3 25.33 2.14
8 14 3 22.36 2.23
-8 14 -3 23.42 1.9
-8 14 -3 24.92 1.89
-8 14 -3 25.95 2.61
-9 -14 -3 5.13 1.41
-9 14 -3 2.06 1.08
-9 14 -3 4.11 1.14
-9 14 -3 5.78 1.71
-10 -14 -3 4.61 1.67
-10 14 -3 3.9 1.29
-10 14 -3 2.44 1.22
-11 -14 -3 0.74 1.6
-11 14 -3 4.6 1.49
-12 -14 -3 -0.52 1.73
-12 14 -3 -0.94 1.51
-13 -15 3 3.33 1.82
-12 -15 3 21.9 2.29
12 -15 -3 9.84 1.99
12 15 -3 15.78 2.48
-12 15 3 15.64 1.63
-11 -15 3 2.15 1.42
11 -15 -3 2.47 1.59
-11 15 3 1.15 0.95
11 15 -3 1.21 1.64
-10 -15 3 1.34 1.25
-10 15 3 1.82 0.79
-10 15 3 1.54 0.82
10 15 -3 2.49 1.52
-9 -15 3 1.34 1.09
9 15 -3 1.29 1.24
-9 15 3 2.04 0.68
-9 15 3 1.47 0.68
-8 -15 3 20.38 1.75
-8 15 3 20.8 1.19
8 15 -3 15.82 1.7
-8 15 3 20.62 1.18
8 15 -3 19.92 1.98
-7 -15 3 5.1 1.04
-7 15 3 7.28 0.66
-7 15 3 5.87 0.62
7 15 -3 5 1.14
7 15 -3 6.81 1.34
-6 -15 3 105.02 3.73
-6 -15 3 103.42 3.24
-6 15 3 97.94 2.71
-6 15 3 100.77 2.74
6 15 -3 103.28 3.8
6 15 -3 105.14 3.79
-6 15 3 100.93 2.73
-5 -15 3 8.96 0.85
5 15 -3 8.65 1.18
-5 15 3 8.56 0.53
-5 15 3 8.73 0.57
-5 15 3 10.33 1.18
5 15 -3 9.69 1.21
-4 -15 3 94.56 2.85
-4 15 3 94.37 3.22
-4 15 3 90.14 2.44
4 15 -3 93.26 3.37
4 15 -3 97.82 3.34
-4 15 3 95.46 2.4
-3 -15 3 0.59 0.37
-3 15 3 0.39 0.29
-3 15 3 0.57 0.28
-3 15 3 -0.38 0.53
3 15 -3 1.61 0.66
-3 15 3 0.5 0.29
-3 15 3 0.3 0.26
3 15 -3 0.58 0.65
-2 -15 3 10.37 0.67
-2 -15 3 8.47 0.68
2 15 -3 9.17 0.99
-2 15 3 9.74 0.72
2 15 -3 9.81 1.14
-2 15 3 10.97 0.97
-2 15 3 9.31 0.68
-2 15 3 7.92 0.63
-2 15 3 9.64 0.68
-1 -15 3 4.85 0.42
-1 15 3 4.51 0.53
-1 15 3 3.49 0.5
-1 15 3 4.18 0.66
1 15 -3 3.73 0.69
1 15 -3 3.63 0.8
-1 15 3 5.45 0.64
-1 15 3 4.27 0.56
0 15 3 8.23 0.82
0 15 3 7.94 0.74
0 15 -3 8.21 0.81
0 15 3 7.84 0.75
0 15 -3 5.88 0.94
0 15 3 8.8 0.78
0 15 -3 8.78 0.84
1 15 3 0.95 0.45
1 15 3 0.48 0.5
-1 15 -3 0.33 0.43
1 15 3 0.63 0.52
-1 15 -3 0.93 0.81
-1 15 -3 0.75 0.48
-2 -15 -3 56.22 1.73
2 15 3 55.64 1.94
2 15 3 56.83 2.28
-2 15 -3 59.4 2.62
-2 15 -3 55.64 1.96
-2 15 -3 53.78 1.95
-3 -15 -3 0.05 0.41
3 15 3 -0.25 0.43
-3 15 -3 0.14 0.47
3 15 3 0.18 0.61
-3 15 -3 -0.59 0.72
-3 15 -3 0.45 0.47
-4 -15 -3 70.36 2.39
-4 15 -3 75.55 3.26
4 15 3 68.92 2.44
-4 15 -3 71.65 2.42
4 15 3 68.56 2.85
-5 -15 -3 10.33 1.02
5 15 3 12.59 1.4
5 15 3 13.16 1.32
-5 15 -3 9.06 1.52
-5 15 -3 11.89 1.06
-6 -15 -3 6.22 0.95
-6 15 -3 5.06 1.31
-6 15 -3 5.65 0.95
6 15 3 8.66 1.38
-7 15 -3 1.78 0.83
-7 15 -3 0.92 1.23
-7 15 -3 1.3 0.81
7 15 3 1.41 1.03
-8 -15 -3 -0.15 1.22
-8 15 -3 0.75 0.89
8 15 3 0.4 1.1
-8 15 -3 2.16 1.4
-8 15 -3 0.04 0.89
-9 -15 -3 2.9 1.42
-9 15 -3 1.87 1.12
-9 15 -3 2.36 1.07
-9 15 -3 2.09 1.74
-10 -15 -3 6.15 1.76
-10 15 -3 8.65 1.47
-10 15 -3 6.33 2.15
-11 -15 -3 0.28 1.67
-11 15 -3 1.99 1.33
-12 -15 -3 8.74 2.1
-13 -16 3 0.34 1.8
12 -16 -3 0.87 1.68
-12 -16 3 1.8 1.64
12 16 -3 -1.78 1.69
-12 16 3 1.29 1.05
-11 -16 3 1.98 1.48
11 -16 -3 0.23 1.51
-11 16 3 -0.71 0.86
11 16 -3 2.05 1.63
-10 -16 3 4.46 1.46
-10 16 3 5.55 0.96
-10 16 3 6.02 0.97
10 16 -3 8.95 1.72
-9 -16 3 29.11 2.36
9 16 -3 29.75 2.44
-9 16 3 29.14 1.52
-9 16 3 30.97 1.55
-8 -16 3 3.45 1.09
-8 16 3 2.05 0.6
-8 16 3 3.02 0.6
8 16 -3 3.01 1.16
8 16 -3 3.08 1.17
7 16 -3 4.75 1.14
-7 16 3 7.77 0.63
-7 16 3 7.39 0.6
7 16 -3 7.46 1.45
-7 16 3 7.34 0.65
-6 -16 3 0.9 0.57
-6 16 3 1.75 0.35
-6 16 3 1.92 0.39
6 16 -3 2.31 1.06
-6 16 3 3.25 1.02
6 16 -3 0.48 0.78
-5 -16 3 0.1 0.47
-5 16 3 0.44 0.28
5 16 -3 0.41 0.85
-5 16 3 -0.41 0.7
5 16 -3 -0.99 0.7
-4 -16 3 15.38 1.05
4 16 -3 16.05 1.57
4 16 -3 15.14 1.38
-4 16 3 20.91 1.49
-4 16 3 17.94 0.7
-3 -16 3 46.26 1.62
3 16 -3 44.85 2.06
-3 16 3 44.68 1.31
-3 16 3 45.45 1.98
-3 16 3 44.18 1.37
3 16 -3 44.34 2.16
-3 16 3 40.83 1.39
-2 -16 3 38 1.36
2 16 -3 38.41 2.01
-2 16 3 38.79 1.34
2 16 -3 42.32 1.88
-2 16 3 37.74 1.4
-2 16 3 40.81 1.39
-2 16 3 38.27 1.35
-2 16 3 40.6 1.76
-1 16 3 65.92 2.33
1 16 -3 66.98 2.4
-1 16 3 63.85 2.17
1 16 -3 68.67 2.75
-1 16 3 63.79 2.07
-1 16 3 67.19 2.07
-1 16 3 67.96 2.13
0 16 3 18.91 1.18
0 16 3 17.73 1.08
0 16 3 19.97 1.17
0 16 -3 20.64 1.52
1 16 3 1.6 0.54
-1 16 -3 2.06 0.62
1 16 3 1.74 0.59
-1 16 -3 1.7 0.8
-1 16 -3 1.5 0.54
-2 16 -3 6.93 0.79
-2 16 -3 6.67 0.73
2 16 3 6.87 0.93
2 16 3 8.2 0.81
-2 16 -3 7.97 1.23
-3 -16 -3 -0.21 0.42
-3 16 -3 1.35 0.86
-3 16 -3 0.8 0.49
3 16 3 0.51 0.63
3 16 3 0.47 0.78
-4 -16 -3 3.93 0.69
-4 16 -3 4.72 1.15
4 16 3 3.07 0.87
-4 16 -3 3.78 0.67
-5 -16 -3 28.29 1.61
5 16 3 28.15 1.98
-5 16 -3 30.19 1.58
-5 16 -3 33.01 2.45
-6 16 -3 27.83 1.68
-6 16 -3 29.09 2.39
6 16 3 34.07 2.3
7 16 3 18.05 1.88
-7 16 -3 21.29 2.33
-7 16 -3 22.81 1.69
8 16 3 26.3 2.42
-8 16 -3 33.56 2.07
-8 16 -3 31.14 2.07
-8 16 -3 31.08 2.9
-9 -16 -3 22.27 2.43
-9 16 -3 26.73 2.12
-9 16 -3 21.61 2.54
-9 16 -3 21.37 1.84
-10 -16 -3 6.29 1.8
-10 16 -3 7.07 2.04
-10 16 -3 8.74 1.51
-11 -16 -3 -1.16 1.66
-11 16 -3 -0.75 1.28
-12 -16 -3 -2.1 1.75
-12 -17 3 -0.17 1.62
12 -17 -3 0.37 1.71
12 17 -3 -0.56 1.69
-12 17 3 0.7 1.06
-11 -17 3 14.76 2.09
11 -17 -3 11.03 1.97
-11 17 3 13.38 1.32
11 17 -3 15 2.29
-10 -17 3 -0.39 1.25
-10 17 3 -0.11 0.69
10 17 -3 -0.36 1.44
-10 17 3 -0.05 0.73
-9 -17 3 0.55 1.17
-9 17 3 0.63 0.59
-9 17 3 0.4 0.62
9 17 -3 3.19 1.49
8 17 -3 2.12 1.12
8 17 -3 2.5 1.23
-8 17 3 3.4 0.62
-8 17 3 2.15 0.54
7 17 -3 16.82 1.84
7 17 -3 16.59 1.86
-7 17 3 14.67 0.87
-6 -17 3 1.01 0.62
-6 17 3 1.84 0.99
6 17 -3 2.05 1
-6 17 3 1.08 0.36
6 17 -3 0.81 0.82
-5 -17 3 30.13 1.53
5 17 -3 30.18 1.98
5 17 -3 30.8 2.13
-5 17 3 31.08 0.99
-5 17 3 34.8 2
-4 -17 3 4.37 0.64
-4 17 3 4.74 0.42
4 17 -3 4.55 0.93
4 17 -3 4.21 0.99
-4 17 3 4.47 0.38
-4 17 3 3.7 0.89
-3 -17 3 10.37 0.8
3 17 -3 9.14 1.19
-3 17 3 10.96 0.67
-3 17 3 10.89 1.15
3 17 -3 14.18 1.3
-3 17 3 11.81 0.67
-3 17 3 10.84 0.56
-2 17 3 3.12 0.48
-2 17 3 2.51 0.48
-2 17 3 2.84 0.75
-2 17 3 2.83 0.45
-2 17 3 2.92 0.42
2 17 -3 2.68 0.94
2 17 -3 1.62 0.66
-1 17 3 0.86 0.4
-1 17 3 0.91 0.41
-1 17 3 1.08 0.48
-1 17 3 1.22 0.61
1 17 -3 0.8 0.56
-1 17 3 0.93 0.45
1 17 -3 1.64 0.86
0 17 -3 -0.29 0.46
0 17 -3 1.43 0.87
0 17 3 0.7 0.55
0 17 3 0.62 0.53
-1 17 -3 30.88 2.03
-1 17 -3 30.19 1.44
1 17 3 30.07 1.57
1 17 3 28.59 1.65
-2 17 -3 7.98 1.25
-2 17 -3 10.48 0.88
2 17 3 8.36 1.06
-3 17 -3 63.72 3.03
-3 17 -3 63 2.19
3 17 3 65.42 2.69
-4 -17 -3 21.89 1.31
-4 17 -3 22.05 1.27
-4 17 -3 16.08 1.77
4 17 3 23.8 1.77
-5 -17 -3 17.46 1.37
5 17 3 17.67 1.68
-5 17 -3 18.75 1.29
-5 17 -3 16.62 1.85
-6 17 -3 2.23 0.77
6 17 3 2.99 1.12
-6 17 -3 0.54 1.3
-7 17 -3 0.39 1.26
-7 17 -3 -0.2 0.75
7 17 3 0.99 1.11
8 17 3 1.14 1.24
-8 17 -3 -0.42 0.83
-8 17 -3 -0.29 1.54
-9 17 -3 3.92 1.72
-9 17 -3 3.65 1.13
-9 17 -3 2.16 1.11
-10 -17 -3 1.16 1.97
-10 17 -3 0.63 1.22
-10 17 -3 2.02 1.82
-11 -17 -3 26.19 2.79
-11 17 -3 24.01 2.2
-12 -17 -3 2.96 1.97
-12 -18 3 1.35 1.75
12 -18 -3 0.33 1.69
12 18 -3 1.12 2.12
-11 -18 3 13.69 2.07
11 -18 -3 10.44 2.17
-11 18 3 13.17 1.32
11 18 -3 12.37 2.31
-10 -18 3 2.82 1.46
10 18 -3 4.16 1.57
-10 18 3 2.86 0.78
-10 18 3 2.15 0.8
9 18 -3 32.41 2.74
-9 18 3 35.95 1.6
-9 18 3 33.89 1.48
8 18 -3 1.25 1.12
8 18 -3 0.77 1.29
-8 18 3 0.28 0.48
7 18 -3 8.17 1.44
-7 18 3 9.28 0.71
7 18 -3 7.66 1.46
-6 18 3 2.59 0.37
6 18 -3 1.81 1.13
6 18 -3 1.23 0.91
-6 18 3 2.82 1.07
-5 -18 3 0.24 0.54
-5 18 3 -0.68 0.8
5 18 -3 -1.1 0.79
-5 18 3 -0.03 0.23
5 18 -3 -0.21 0.76
-5 18 3 0.09 0.13
-4 -18 3 5.93 0.74
-4 18 3 6.95 0.47
-4 18 3 7.22 1.09
4 18 -3 9.35 1.32
4 18 -3 5.95 1.06
-3 18 3 15.55 0.75
-3 18 3 11.78 1.24
3 18 -3 12.65 1.39
3 18 -3 10.8 1.2
-3 18 3 12.72 0.71
-2 18 3 10.61 0.74
-2 18 3 9.77 0.7
2 18 -3 12.06 1.15
-2 18 3 9.57 0.75
2 18 -3 13.01 1.48
-2 18 3 10.53 0.79
-2 18 3 12.58 1.18
1 18 -3 129.86 3.9
-1 18 3 125.51 3.56
-1 18 3 123.08 3.48
1 18 -3 126.88 4.31
-1 18 3 130.22 3.93
-1 18 3 122.71 3.62
0 18 -3 9.76 1.34
0 18 3 7.39 0.85
0 18 -3 8.47 0.91
1 18 3 50.41 2.15
-1 18 -3 58.2 2.65
2 18 3 4.01 0.86
-2 18 -3 4.19 0.67
-2 18 -3 4.25 1.08
3 18 3 12.33 1.3
-3 18 -3 9.06 1.41
-3 18 -3 12.35 0.99
-4 18 -3 0.16 0.51
4 18 3 0.9 0.81
-4 18 -3 0.21 1
-5 -18 -3 20.32 1.47
-5 18 -3 20.75 1.33
5 18 3 17.55 1.78
-5 18 -3 19.13 2.12
6 18 3 0.73 0.97
-6 18 -3 1.75 0.71
-6 18 -3 1.96 1.46
-7 18 -3 10.92 1.89
-7 18 -3 9.52 1.16
7 18 3 8.89 1.54
-8 18 -3 11.64 2.04
-8 18 -3 10.79 1.33
8 18 3 11.87 1.9
-9 18 -3 20.7 2.62
-10 18 -3 0.22 1.17
-10 18 -3 1.56 1.86
-11 -18 -3 4.6 2.1
-12 -18 -3 -0.13 2.39
-12 -19 3 1.62 1.79
12 -19 -3 4.34 2.86
-11 -19 3 1.7 1.66
11 19 -3 0.99 1.6
-11 19 3 2.39 0.93
-10 19 3 2.29 0.7
-10 19 3 2.92 0.78
10 19 -3 2.59 1.71
-9 19 3 0.39 0.59
9 19 -3 0.34 1.41
8 19 -3 0.87 1.1
-8 19 3 0.48 0.47
8 19 -3 -0.54 1.24
7 19 -3 0.73 1.04
7 19 -3 0.86 1.23
-7 19 3 1.04 0.37
-6 19 3 5.09 1.3
6 19 -3 5.71 1.24
6 19 -3 5.35 1.4
-5 -19 3 26.51 1.51
5 19 -3 26.53 1.99
-5 19 3 23.08 1.87
5 19 -3 27.96 2.18
4 19 -3 1 1.01
-4 19 3 1.59 0.27
4 19 -3 0.45 0.79
-4 19 3 1.47 0.84
3 19 -3 30.55 2.12
-3 19 3 26.79 1.03
3 19 -3 26.81 1.74
-3 19 3 24.38 1.73
-3 19 3 25.7 0.99
-2 19 3 1.17 0.47
-2 19 3 1.11 0.42
2 19 -3 2.09 0.73
-2 19 3 1.46 0.41
-2 19 3 1.27 0.89
2 19 -3 2.31 0.92
-2 19 3 1.57 0.39
-1 19 3 -0.39 0.42
1 19 -3 -0.14 0.55
-1 19 3 -0.11 0.45
1 19 -3 -0.03 0.8
0 19 3 16.59 1.24
0 19 -3 15.8 1.23
0 19 -3 18.32 1.76
-1 19 -3 39.45 2.41
1 19 3 35.93 1.84
-1 19 -3 40.55 1.72
-2 19 -3 7.87 0.83
-2 19 -3 7.82 1.3
2 19 3 5.58 0.96
-3 19 -3 35.73 1.56
-3 19 -3 35.55 2.52
3 19 3 33.61 2.03
-4 19 -3 11.59 1.76
4 19 3 9.44 1.29
-4 19 -3 10.26 0.91
-5 -19 -3 11.34 1.18
5 19 3 16.31 1.71
-5 19 -3 12.88 1.95
-5 19 -3 13.57 1.07
-6 19 -3 3.02 0.77
-6 19 -3 1.55 1.51
6 19 3 4.54 1.25
-7 19 -3 7.14 1.99
-7 19 -3 6.22 0.99
7 19 3 8.54 1.67
8 19 3 2.46 1.42
-8 19 -3 -0.62 1.62
-8 19 -3 1.07 0.93
-9 19 -3 3.38 2.1
-10 19 -3 9.7 2.47
-12 -20 3 7.62 2.1
11 20 -3 2.33 1.94
-11 20 3 0.48 0.82
10 20 -3 28.23 2.73
-10 20 3 26.23 1.52
9 20 -3 0.75 1.56
-9 20 3 1.31 0.6
-8 20 3 22.22 1.02
8 20 -3 24.41 2.41
8 20 -3 21.76 2.26
7 20 -3 -1.47 0.94
7 20 -3 -0.65 1.15
-6 20 3 6.09 1.36
6 20 -3 6.03 1.3
6 20 -3 7.25 1.53
-5 -20 3 0.18 0.59
5 20 -3 0.13 0.83
-5 20 3 -0.23 0.92
5 20 -3 0 1.05
4 20 -3 26.02 1.89
-4 20 3 23.67 1.89
4 20 -3 27.53 2.19
3 20 -3 0.58 1.03
3 20 -3 0.75 0.78
-3 20 3 0.49 0.32
-3 20 3 0.63 0.37
2 20 -3 16.9 1.43
-2 20 3 16.74 1.03
2 20 -3 15.54 1.66
-2 20 3 16.5 0.86
-2 20 3 17.07 0.93
-1 20 3 1.64 0.57
1 20 -3 0.96 0.91
-1 20 3 1.97 0.58
1 20 -3 1.74 0.67
0 20 3 62.79 2.35
0 20 -3 59.6 2.33
0 20 -3 60.83 2.9
1 20 3 3.87 0.8
-1 20 -3 3.56 1.09
-1 20 -3 4.6 0.75
2 20 3 10.28 1.18
-2 20 -3 16.77 1.86
3 20 3 1.9 0.86
-3 20 -3 2.02 1.19
-3 20 -3 1.93 0.59
-4 20 -3 1.29 0.58
-4 20 -3 1.14 1.32
4 20 3 1.14 0.92
5 20 3 -0.23 0.88
-5 20 -3 -1.9 1.26
-5 20 -3 -0.06 0.55
-6 20 -3 9.21 0.97
6 20 3 12.51 1.74
-6 20 -3 8.67 1.91
-7 20 -3 3.99 1.75
-7 20 -3 4.79 0.92
7 20 3 2.79 1.34
-8 20 -3 15.87 2.49
-8 20 -3 14.34 1.37
8 20 3 15.98 2.15
-9 20 -3 4.06 1.99
-10 20 -3 5.69 2.88
11 21 -3 0.99 2.15
-11 21 3 0.45 0.84
10 21 -3 -1.32 1.66
-10 21 3 -0.19 0.67
-9 21 3 0.55 0.55
9 21 -3 0.57 1.5
8 21 -3 4.28 1.49
8 21 -3 2.74 1.56
7 21 -3 0.06 1.06
7 21 -3 0.84 1.34
6 21 -3 34.23 2.48
6 21 -3 36.25 2.69
-6 21 3 38.81 3.09
5 21 -3 1.95 1.03
5 21 -3 1.35 1.18
4 21 -3 36.92 2.25
4 21 -3 38.92 2.58
3 21 -3 1.76 1.05
-3 21 3 1.16 0.4
-3 21 3 0.19 0.31
3 21 -3 0.53 0.77
-2 21 3 18.99 0.92
2 21 -3 17.76 1.5
-2 21 3 18.88 1.12
-2 21 3 18.4 0.97
2 21 -3 21.13 1.98
-1 21 3 0.57 0.53
1 21 -3 -0.22 0.63
-1 21 3 0.94 0.54
1 21 -3 1.89 1.12
0 21 3 4.82 0.83
0 21 -3 6.41 1.27
0 21 -3 5.43 0.86
1 21 3 4.09 0.84
-1 21 -3 2.48 1.12
-1 21 -3 3.54 0.72
-2 21 -3 26.51 2.32
2 21 3 28.13 1.78
-2 21 -3 22.93 1.36
-3 21 -3 0.76 0.54
-3 21 -3 -0.41 1.07
3 21 3 1.43 0.86
4 21 3 36.93 2.34
-4 21 -3 37.04 1.6
-4 21 -3 34.55 2.83
-5 21 -3 0.15 0.54
-5 21 -3 -0.08 1.27
5 21 3 1.07 1
6 21 3 2.95 1.26
-6 21 -3 -0.43 1.53
-6 21 -3 1.41 0.66
-7 21 -3 1.58 1.56
7 21 3 0.56 1.22
-7 21 -3 0.26 0.71
-8 21 -3 -0.32 1.85
8 21 3 0.1 1.33
-9 21 -3 0.43 2.1
10 22 -3 4.66 1.98
-10 22 3 7.12 0.79
9 22 -3 6.83 1.97
8 22 -3 4.09 1.71
8 22 -3 6.29 1.64
7 22 -3 2.13 1.31
7 22 -3 0.03 1.1
6 22 -3 -1.34 1.23
6 22 -3 -0.34 1.02
5 22 -3 0.33 0.98
5 22 -3 0.52 1.09
4 22 -3 7.86 1.27
4 22 -3 6.69 1.5
-3 22 3 3.17 0.48
3 22 -3 3.96 1.02
3 22 -3 3.13 1.31
2 22 -3 7.49 1.46
-2 22 3 7.99 0.8
-2 22 3 8.54 0.67
2 22 -3 6.18 1.03
-1 22 3 16.9 1.21
1 22 -3 17.84 1.93
1 22 -3 15.71 1.36
-1 22 3 16.52 1.19
0 22 3 26.37 1.59
0 22 -3 26.17 1.58
0 22 -3 24.87 2.26
-1 22 -3 3.24 0.73
-1 22 -3 2.82 1.31
1 22 3 1.76 0.77
-2 22 -3 6.72 1.47
2 22 3 8.33 1.14
-2 22 -3 8.49 0.9
-3 22 -3 0.19 1.21
-3 22 -3 0.12 0.53
3 22 3 -0.14 0.75
4 22 3 1.74 1
-4 22 -3 2.98 1.43
-4 22 -3 1.99 0.62
-5 22 -3 5.67 1.8
5 22 3 5.04 1.3
-5 22 -3 5.05 0.74
-6 22 -3 6.91 1.99
6 22 3 5.62 1.43
-6 22 -3 7.61 0.84
-7 22 -3 10.98 2.1
7 22 3 14.7 2.06
-7 22 -3 11.94 1.06
-8 22 -3 5.65 2.16
8 22 3 6.3 1.91
-9 22 -3 7.76 2.45
10 23 -3 -0.52 1.78
9 23 -3 3.38 1.85
8 23 -3 -1.27 1.43
8 23 -3 -1.49 1.18
7 23 -3 17.64 2.25
7 23 -3 13.02 1.84
6 23 -3 2.98 1.52
6 23 -3 2.27 1.21
5 23 -3 64.04 3.14
5 23 -3 60.45 3.25
4 23 -3 0.48 1.12
4 23 -3 -0.53 0.88
3 23 -3 39.81 2.55
3 23 -3 35.69 2.18
-3 23 3 35.48 1.27
-2 23 3 2.14 0.61
-2 23 3 1.53 0.45
2 23 -3 1.96 1.23
2 23 -3 -0.2 0.74
1 23 -3 2.75 1.2
-1 23 3 3.31 0.7
1 23 -3 3.89 0.9
-1 23 3 4.04 0.77
0 23 -3 1.37 0.72
0 23 3 1.67 0.74
0 23 -3 3.2 1.31
1 23 3 23.42 1.68
-1 23 -3 27 2.41
-1 23 -3 23.33 1.47
2 23 3 3.6 0.97
-2 23 -3 3.22 1.55
-2 23 -3 4.3 0.75
-3 23 -3 18.92 2.27
3 23 3 17.09 1.68
-3 23 -3 18.65 1.22
4 23 3 0.8 0.95
-4 23 -3 2.85 1.58
-4 23 -3 1.19 0.58
5 23 3 19.13 2.02
-5 23 -3 15.39 1.1
-5 23 -3 10.13 1.96
-6 23 -3 0.03 0.56
6 23 3 0.93 1.18
-6 23 -3 0.88 1.68
-7 23 -3 4.1 1.99
7 23 3 3.61 1.91
-8 23 -3 -0.19 1.92
9 24 -3 27.89 2.9
8 24 -3 0.06 1.64
7 24 -3 10.86 1.8
7 24 -3 6.03 1.82
6 24 -3 0.3 1.11
6 24 -3 2.02 1.43
5 24 -3 1.19 1.04
5 24 -3 1.19 1.27
4 24 -3 2.36 1.41
4 24 -3 0.86 0.97
3 24 -3 17.52 1.67
-3 24 3 17.32 0.87
3 24 -3 18.99 2.16
2 24 -3 0.16 1.1
2 24 -3 0.1 0.78
-2 24 3 -0.4 0.52
1 24 -3 33.54 2.54
1 24 -3 36.96 2.01
-1 24 3 34.98 1.65
-1 24 3 37.47 1.74
0 24 -3 2.02 0.77
0 24 3 0.93 0.72
0 24 3 1.71 0.72
0 24 -3 2.74 1.37
1 24 3 18.3 1.53
-1 24 -3 20.09 2.29
-1 24 -3 19.05 1.42
2 24 3 0.92 0.84
-2 24 -3 0.33 0.62
-2 24 -3 0.96 1.27
-3 24 -3 -0.41 0.54
-3 24 -3 1.27 1.57
3 24 3 0.19 0.85
4 24 3 -0.31 0.92
-4 24 -3 -0.45 0.52
-4 24 -3 0.61 1.55
-5 24 -3 3.54 1.82
-5 24 -3 1.6 0.57
5 24 3 2.08 1.23
-6 24 -3 1.85 1.83
-7 24 -3 10.2 2.46
-8 24 -3 0.33 2.08
9 25 -3 -0.83 1.84
8 25 -3 2.42 1.84
7 25 -3 6.28 1.81
6 25 -3 13.78 3.04
6 25 -3 12.38 1.98
5 25 -3 8.55 1.49
5 25 -3 12.12 1.96
4 25 -3 45.24 2.67
4 25 -3 47.2 3.16
3 25 -3 2.98 1.07
-3 25 3 2.87 0.47
3 25 -3 1.89 1.29
2 25 -3 7.32 1.18
-2 25 3 6.15 0.79
2 25 -3 8.52 1.69
-1 25 3 1.2 0.65
-1 25 3 1.37 0.7
1 25 -3 0.26 0.76
1 25 -3 0.86 1.41
0 25 3 9.72 1.15
0 25 -3 9.47 1.82
0 25 -3 9.21 1.11
0 25 3 9.13 1.09
-1 25 -3 10.33 1.93
-1 25 -3 7.03 0.95
1 25 3 7 1.12
2 25 3 16.37 1.59
-2 25 -3 16.26 1.28
-2 25 -3 16.36 2.21
-3 25 -3 12.13 2.11
-3 25 -3 11.18 0.96
3 25 3 9.16 1.44
-4 25 -3 21.49 1.19
4 25 3 25.24 2.18
-4 25 -3 23.7 2.71
-5 25 -3 4.14 1.96
-6 25 -3 -2.59 1.7
-7 25 -3 0.14 1.74
8 26 -3 18.76 2.53
7 26 -3 1.46 1.75
6 26 -3 4.8 1.8
5 26 -3 0.45 1.5
4 26 -3 1.81 1.59
4 26 -3 1.69 1.26
-3 26 3 1.32 0.4
3 26 -3 1.27 1.01
3 26 -3 3.38 1.59
2 26 -3 39.27 2.28
-2 26 3 35.45 1.62
2 26 -3 39.29 2.98
1 26 -3 1.15 1.54
1 26 -3 0.95 0.85
-1 26 3 2.03 0.67
-1 26 3 0.48 0.7
0 26 3 18.91 1.5
0 26 3 21.34 1.61
0 26 -3 20.36 2.27
0 26 -3 20.63 1.61
-1 26 -3 0.59 0.7
-1 26 -3 -1.11 1.44
1 26 3 -0.38 0.78
2 26 3 7.77 1.31
-2 26 -3 10.18 2.14
-2 26 -3 8.68 0.97
-3 26 -3 1.8 1.74
-3 26 -3 0.45 0.58
-4 26 -3 1.59 1.62
-4 26 -3 1.95 0.57
-5 26 -3 -0.54 1.81
-6 26 -3 7.68 2.36
-7 26 -3 2.43 2.43
8 27 -3 -0.11 2.05
7 27 -3 -0.45 1.76
6 27 -3 14.83 2.32
5 27 -3 3.02 1.72
4 27 -3 15.95 2.15
3 27 -3 5.12 1.68
2 27 -3 1.24 1.63
-2 27 3 2.62 0.71
1 27 -3 -0.42 1.46
-1 27 3 0.06 0.72
-1 27 3 0.51 0.63
0 27 -3 -0.43 1.55
0 27 3 0.52 0.82
0 27 3 1.12 0.81
0 27 -3 0.51 0.91
1 27 3 5.39 1.04
-1 27 -3 5.3 1.82
-1 27 -3 4.15 0.96
-2 27 -3 9.05 1.12
-2 27 -3 8.17 2.03
-3 27 -3 2.36 1.87
-4 27 -3 23.3 2.81
-5 27 -3 -0.29 1.91
-6 27 -3 1.91 2.23
7 28 -3 0.92 1.97
6 28 -3 0.23 1.78
5 28 -3 -0.37 1.7
4 28 -3 0.2 1.62
3 28 -3 5.48 1.87
2 28 -3 2.56 1.74
-2 28 3 2.72 0.7
-1 28 3 16.09 1.26
1 28 -3 14.97 2.27
-1 28 3 17.92 1.39
0 28 3 3.87 1.02
0 28 -3 1.85 1.58
1 28 3 9.12 1.31
-1 28 -3 9.74 2.11
-2 28 -3 0.29 1.81
-3 28 -3 -0.61 1.88
-4 28 -3 -0.01 1.89
-5 28 -3 0.37 2.03
6 29 -3 0.62 1.85
5 29 -3 15.74 2.49
4 29 -3 0.52 1.71
3 29 -3 16.97 2.48
-2 29 3 2.62 0.68
2 29 -3 1.87 1.77
-1 29 3 0.24 0.79
1 29 -3 -1.06 1.57
0 29 3 0.65 0.89
0 29 -3 -0.9 1.78
-1 29 -3 7.53 2.19
1 29 3 8.4 1.33
-2 29 -3 3.32 2.04
2 29 3 -0.5 0.97
-3 29 -3 6.7 2.22
-4 29 -3 3.43 1.9
5 30 -3 -1.86 1.79
4 30 -3 3.2 1.88
3 30 -3 7.52 2.12
2 30 -3 0.96 1.81
-2 30 3 1.71 0.66
1 30 -3 6.17 2.08
-1 30 3 5.68 1.02
0 30 3 1.82 1
0 30 -3 0.43 1.89
-1 30 -3 0.59 1.97
1 30 3 2.6 1.13
-2 30 -3 -3.25 1.89
2 30 3 -0.12 1.2
-3 30 -3 -1.3 1.65
3 31 -3 0.41 2.04
2 31 -3 0.73 1.84
-2 31 3 1.4 0.61
1 31 -3 1.03 1.94
-1 31 3 0.75 0.86
0 31 -3 0.36 2
-1 31 -3 1.23 2.03
-2 31 -3 10.17 4.12
-15 0 4 0.95 2.17
14 0 -4 -1.24 1.76
-14 0 4 0.27 1.57
-13 0 4 -0.34 1.25
13 0 -4 -0.1 1.4
-13 0 4 1.78 1.45
12 0 -4 20.26 2.42
-12 0 4 18.64 2.06
-12 0 4 18.15 1.87
-11 0 4 0.61 1.03
-11 0 4 0.03 0.49
-11 0 4 0.38 0.98
11 0 -4 1.45 1.29
10 0 -4 54.23 2.89
10 0 -4 54.3 2.24
-10 0 4 55.41 2.58
-10 0 4 51.12 2.65
-10 0 4 56.31 1.97
-9 0 4 0.09 0.49
-9 0 4 0.01 0.72
-9 0 4 -0.04 0.72
9 0 -4 0.65 0.81
9 0 -4 -0.08 0.46
8 0 -4 26.55 1.35
-8 0 4 27.48 1.73
-8 0 4 26.78 1.27
8 0 -4 27.65 1.73
-8 0 4 26.07 1.55
7 0 -4 0.35 0.58
-7 0 4 0.31 0.55
7 0 -4 -0.31 0.35
-7 0 4 -0.24 0.38
-7 0 4 -0.26 0.49
6 0 -4 0.73 0.53
6 0 -4 1.28 0.56
-6 0 4 2.89 0.66
-6 0 4 2.35 0.62
6 0 -4 2.01 0.44
-6 0 4 1.77 0.53
-6 0 4 2.4 0.47
5 0 -4 0.27 0.4
-5 0 4 0.41 0.43
-5 0 4 -0.2 0.4
-5 0 4 -0.23 0.31
5 0 -4 -0.16 0.27
5 0 -4 -0.09 0.38
-5 0 4 0.03 0.39
-4 0 4 135.67 3.79
-4 0 4 138.07 3.7
-4 0 4 139.25 3.42
-4 0 4 139.92 3.9
-4 0 4 141.24 3.92
4 0 -4 143.06 3.74
-4 0 4 133.07 3.47
4 0 -4 141.62 3.92
4 0 -4 138.65 3.62
4 0 -4 137.37 3.86
3 0 -4 -0.03 0.25
3 0 -4 0.09 0.19
-3 0 4 0.02 0.15
-3 0 4 0.12 0.21
3 0 -4 -0.41 0.3
-3 0 4 0.1 0.3
3 0 -4 0.04 0.32
-3 0 4 0.03 0.3
-3 0 4 0.07 0.33
-3 0 4 0.22 0.27
-2 0 4 188.41 4.67
-2 0 4 180.29 4.87
2 0 -4 186.76 4.81
-2 0 4 191.85 5.01
-2 0 4 193.14 4.88
2 0 -4 190.46 5
2 0 -4 191.26 4.74
2 0 -4 200.26 4.89
-2 0 4 192.08 4.79
-2 0 4 186.44 4.97
-1 0 4 0.05 0.29
-1 0 4 0.07 0.26
-1 0 4 0 0.29
1 0 -4 0.15 0.26
1 0 -4 -0.19 0.23
-1 0 4 -0.16 0.16
1 0 -4 0.07 0.29
-1 0 4 0.26 0.25
1 0 -4 0.2 0.2
-1 0 4 0 0.28
0 0 4 187.52 4.8
0 0 4 186.88 4.95
0 0 4 182.7 4.66
0 0 -4 185.18 4.81
0 0 4 192.96 4.87
0 0 -4 189.5 4.97
0 0 4 182.53 4.86
0 0 -4 183.74 4.65
0 0 -4 188.67 4.68
1 0 4 -0.06 0.33
1 0 4 0.02 0.21
-1 0 -4 0.13 0.3
1 0 4 0.17 0.37
-1 0 -4 -0.07 0.22
-1 0 -4 0.2 0.27
1 0 4 0.63 0.38
1 0 4 0.03 0.27
-1 0 -4 0.25 0.41
2 0 4 51.4 1.95
2 0 4 49.08 1.62
-2 0 -4 49.91 1.71
-2 0 -4 52.29 1.63
2 0 4 50.73 1.83
-2 0 -4 48.45 1.83
-2 0 -4 50.77 1.77
-2 0 -4 51.23 1.7
2 0 4 51.71 1.87
-2 0 -4 53.29 2.01
-3 0 -4 -0.29 0.46
3 0 4 -0.5 0.41
-3 0 -4 0 0.36
-3 0 -4 0.06 0.1
3 0 4 -0.33 0.39
3 0 4 -0.34 0.23
-3 0 -4 -0.09 0.4
-3 0 -4 -0.32 0.46
3 0 4 0.3 0.41
-4 0 -4 1.96 0.44
-4 0 -4 1.93 0.51
4 0 4 1.92 0.41
-4 0 -4 2 0.64
4 0 4 2.84 0.63
4 0 4 1.99 0.58
-4 0 -4 1.93 0.73
4 0 4 0.97 0.55
-4 0 -4 1.73 0.56
5 0 4 0.24 0.51
-5 0 -4 -0.35 0.47
-5 0 -4 -0.15 0.32
5 0 4 -0.28 0.52
-5 0 -4 0.4 0.68
-5 0 -4 0.15 0.58
5 0 4 0.09 0.5
5 0 4 0.31 0.34
-6 0 -4 36.66 1.76
-6 0 -4 39.47 2.01
6 0 4 36.11 1.56
-6 0 -4 42.06 2.22
6 0 4 36.27 2.07
-6 0 -4 37.98 1.35
6 0 4 38.48 1.92
-7 0 -4 -0.66 0.77
-7 0 -4 0.12 0.63
-7 0 -4 -0.16 0.86
7 0 4 -0.34 0.67
7 0 4 -0.18 0.42
-8 0 -4 98.08 3.96
-8 0 -4 94.09 3.18
8 0 4 95.14 3.58
8 0 4 93.9 3.15
-8 0 -4 94.22 3.65
9 0 4 0.06 0.89
-9 0 -4 -0.5 1.05
-9 0 -4 0.05 0.77
-9 0 -4 -0.24 1.09
-10 0 -4 15.13 1.35
-10 0 -4 16.74 1.94
10 0 4 14.38 1.88
-10 0 -4 15.16 2.06
-11 0 -4 0.22 0.86
11 0 4 -0.63 1.2
-11 0 -4 -0.91 1.35
-11 0 -4 -0.07 1.54
12 0 4 0.25 1.54
-12 0 -4 -0.36 0.81
13 0 4 0.07 1.59
-15 1 4 -3.88 1.64
14 -1 -4 15.18 2.46
-14 -1 4 13.76 2.12
14 1 -4 17.34 2.51
-14 1 4 10.48 1.97
-13 -1 4 10.42 1.83
-13 -1 4 10.06 1.77
13 -1 -4 20.06 2.54
-13 1 4 14.8 1.98
13 1 -4 12.03 2.09
-13 1 4 13.56 1.87
-12 -1 4 14.02 1.85
12 -1 -4 21.37 2.25
-12 -1 4 14.52 1.11
-12 -1 4 16.78 1.92
-12 1 4 15.56 1.85
12 1 -4 16.34 2.1
-12 1 4 21.36 2.14
-11 -1 4 2.83 1.06
-11 -1 4 3 1.17
-11 -1 4 4.03 0.78
11 -1 -4 4.58 1.49
-11 1 4 1.64 1.06
-11 1 4 0.45 1.02
11 1 -4 2.85 1.25
10 -1 -4 3.62 1.26
-10 -1 4 3.32 1.01
-10 -1 4 2.89 0.71
-10 -1 4 2.68 1.01
10 -1 -4 2.3 0.68
-10 1 4 1.79 0.92
10 1 -4 1.9 0.67
-10 1 4 5.5 1.09
-10 1 4 2.16 0.44
10 1 -4 2.33 1.05
-9 -1 4 5.59 0.98
-9 -1 4 4.94 0.76
9 -1 -4 5.16 1.15
9 -1 -4 3.52 0.67
-9 -1 4 5.01 1.03
-9 1 4 6.48 1.01
-9 1 4 4.77 0.98
9 1 -4 3.23 0.65
-9 1 4 5.07 0.59
9 1 -4 3.99 1.17
8 -1 -4 34.82 1.92
-8 -1 4 34.88 1.53
-8 -1 4 33.21 1.76
-8 -1 4 32.56 1.91
8 -1 -4 33.66 1.49
-8 1 4 35.63 1.76
-8 1 4 31.09 1.79
8 1 -4 30.81 1.51
8 1 -4 36.75 1.96
-8 1 4 34.18 1.33
7 -1 -4 44.84 1.68
-7 -1 4 43.3 1.83
7 -1 -4 46.6 2.11
-7 -1 4 42.85 1.67
-7 -1 4 43.74 2.01
7 1 -4 45.2 2.1
-7 1 4 46.04 1.84
-7 1 4 43.45 1.54
-7 1 4 40.34 1.93
7 1 -4 43.21 1.69
6 -1 -4 77.74 2.73
6 -1 -4 82.49 2.68
-6 -1 4 80.5 2.73
-6 -1 4 78.41 2.56
-6 -1 4 74.1 2.69
-6 -1 4 74.23 2.4
6 -1 -4 79.25 2.41
-6 1 4 80.67 2.56
-6 1 4 76.53 2.3
-6 1 4 78.34 2.66
-6 1 4 77.37 2.66
-6 1 4 77.45 2.25
6 1 -4 72.74 2.67
6 1 -4 81.89 2.72
6 1 -4 80.47 2.46
5 -1 -4 13.7 0.71
5 -1 -4 13.5 0.94
-5 -1 4 13.08 0.57
-5 -1 4 10.79 0.85
-5 -1 4 12.67 0.98
-5 -1 4 12.2 0.83
5 -1 -4 13.4 0.95
5 -1 -4 12.65 0.78
-5 -1 4 12.27 0.63
5 1 -4 11.67 0.93
-5 1 4 12.86 0.99
-5 1 4 10.49 0.66
-5 1 4 11.57 0.88
-5 1 4 13.04 0.96
5 1 -4 11.33 0.95
5 1 -4 13.61 0.83
-5 1 4 13.04 0.76
-4 -1 4 70.29 2.33
4 -1 -4 74.52 2.14
-4 -1 4 73.36 2.26
-4 -1 4 70.4 1.94
-4 -1 4 70.19 2.02
4 -1 -4 71.16 2.01
-4 -1 4 70.98 2.16
-4 -1 4 67.38 2.31
4 -1 -4 70.1 2.26
4 -1 -4 72.61 2.31
4 1 -4 70.33 2.06
-4 1 4 69.07 2.28
4 1 -4 70.99 2.29
-4 1 4 70.97 2.09
-4 1 4 67.62 2.19
4 1 -4 71.13 2.35
4 1 -4 71.69 2.17
-4 1 4 70.16 2.29
3 -1 -4 0.87 0.38
3 -1 -4 0.08 0.26
-3 -1 4 0.42 0.35
-3 -1 4 0.69 0.21
-3 -1 4 0.22 0.3
-3 -1 4 0.59 0.34
3 -1 -4 0.59 0.21
3 -1 -4 -0.07 0.3
-3 -1 4 0.83 0.41
-3 -1 4 0.53 0.26
-3 1 4 0.47 0.32
-3 1 4 0.41 0.13
3 1 -4 0.09 0.34
-3 1 4 0.5 0.28
3 1 -4 0.29 0.28
-3 1 4 0.09 0.32
3 1 -4 0.44 0.22
3 1 -4 0.71 0.36
-3 1 4 0 0.3
2 -1 -4 3.47 0.45
-2 -1 4 2.89 0.42
-2 -1 4 3.55 0.33
2 -1 -4 3.55 0.4
-2 -1 4 3.56 0.4
-2 -1 4 4.06 0.54
-2 -1 4 4.24 0.51
-2 -1 4 3.54 0.51
2 -1 -4 2.87 0.44
2 -1 -4 3.63 0.34
-2 1 4 3 0.45
-2 1 4 3.87 0.35
2 1 -4 3.45 0.51
-2 1 4 3.58 0.44
-2 1 4 2.76 0.44
2 1 -4 3.79 0.45
2 1 -4 2.47 0.41
-2 1 4 4.11 0.52
2 1 -4 3.06 0.33
-1 -1 4 2.21 0.3
1 -1 -4 2.11 0.29
1 -1 -4 1.51 0.38
-1 -1 4 1.9 0.33
-1 -1 4 1.4 0.36
1 -1 -4 1.98 0.28
-1 -1 4 1.82 0.43
1 -1 -4 1.89 0.37
-1 -1 4 2.19 0.39
1 1 -4 1.62 0.28
-1 1 4 1.69 0.39
-1 1 4 1.32 0.34
1 1 -4 2.04 0.35
1 1 -4 1.91 0.37
-1 1 4 2.32 0.26
1 1 -4 2.18 0.45
-1 1 4 2.03 0.39
-1 1 4 2.26 0.32
-1 1 4 2.51 0.45
0 -1 4 2.75 0.44
0 -1 -4 3.44 0.34
0 -1 -4 2.34 0.41
0 -1 4 2.4 0.42
0 -1 4 3.56 0.37
0 -1 -4 2.87 0.47
0 -1 4 2.62 0.47
0 -1 4 3.19 0.42
0 -1 -4 3.32 0.36
0 1 -4 2.1 0.44
0 1 4 4.33 0.55
0 1 4 2.3 0.29
0 1 -4 2.85 0.38
0 1 -4 3.48 0.43
0 1 4 3.66 0.5
0 1 4 2.59 0.47
0 1 -4 2.28 0.31
0 1 4 3.73 0.42
0 1 4 4.1 0.54
1 -1 4 85.19 2.46
1 -1 4 82.24 2.61
1 -1 4 85.29 2.54
-1 -1 -4 84.89 2.36
-1 -1 -4 84.27 2.49
-1 -1 -4 86.52 2.7
1 -1 4 85.71 2.54
1 -1 4 84.02 2.36
-1 -1 -4 81.72 2.31
-1 1 -4 88.14 2.69
1 1 4 85.34 2.58
1 1 4 81.75 2.33
1 1 4 86.31 2.59
-1 1 -4 85.26 2.42
-1 1 -4 81.32 2.41
-1 1 -4 84.25 2.34
1 1 4 81.19 2.66
-2 -1 -4 126.96 3.9
2 -1 4 126.37 3.73
-2 -1 -4 134.29 3.59
2 -1 4 136.43 3.91
2 -1 4 133.7 3.79
-2 -1 -4 132.49 3.66
2 -1 4 135.15 3.57
-2 -1 -4 135.63 3.56
-2 -1 -4 131.64 3.8
-2 1 -4 132.29 3.93
-2 1 -4 136 3.68
2 1 4 132.38 3.55
-2 1 -4 136.79 3.81
-2 1 -4 132.03 3.68
-2 1 -4 133.83 3.5
2 1 4 134.82 3.82
2 1 4 132.51 3.78
2 1 4 136.25 3.95
-3 -1 -4 15.03 0.84
-3 -1 -4 16.48 0.95
-3 -1 -4 15.92 0.96
-3 -1 -4 15.97 1.02
3 -1 4 16.5 1.14
3 -1 4 14.43 1.02
-3 -1 -4 14.79 1.21
3 -1 4 16.32 0.86
3 -1 4 16.27 1.09
-3 -1 -4 15.52 1.13
3 1 4 15.12 0.84
-3 1 -4 15.9 0.82
-3 1 -4 15.02 0.95
-3 1 -4 14.56 1.08
3 1 4 18.02 1.19
3 1 4 16.58 1.05
-3 1 -4 15.81 1.02
-3 1 -4 18.13 1.26
3 1 4 15.73 1.06
4 -1 4 89.13 2.88
-4 -1 -4 89.5 2.8
4 -1 4 88.28 2.63
-4 -1 -4 84.69 2.83
4 -1 4 89.62 3.02
-4 -1 -4 83.03 3.07
4 -1 4 89.79 2.91
-4 -1 -4 84.79 2.94
-4 1 -4 97.98 3.17
4 1 4 88.51 2.66
4 1 4 88.23 2.93
4 1 4 90.59 2.91
4 1 4 89.9 3.08
-4 1 -4 89.42 2.72
-4 1 -4 88.68 2.95
-4 1 -4 87.71 2.9
-4 1 -4 84.27 2.47
5 -1 4 4.57 0.83
-5 -1 -4 4.46 0.7
-5 -1 -4 4.34 0.89
5 -1 4 5.12 0.78
-5 -1 -4 6.5 0.93
5 -1 4 6.39 0.86
5 -1 4 5.11 0.6
-5 -1 -4 5.22 0.62
5 1 4 5.62 0.95
5 1 4 3.81 0.56
5 1 4 3.45 0.7
-5 1 -4 2.58 0.79
-5 1 -4 4.92 0.45
5 1 4 4.48 0.76
-5 1 -4 4.62 0.88
-5 1 -4 4.24 0.83
-5 1 -4 4.46 0.45
-5 1 -4 4.16 0.67
-6 -1 -4 46.92 2.38
-6 -1 -4 48.7 1.69
-6 -1 -4 48.32 2.25
6 -1 4 47.45 2.1
6 -1 4 48.35 1.82
-6 -1 -4 48.68 2.02
6 1 4 43.84 1.78
-6 1 -4 43.91 1.86
6 1 4 45.23 2.26
-6 1 -4 43.2 2.31
-6 1 -4 47.72 2.2
6 1 4 48.05 2.15
-7 -1 -4 1.59 0.72
-7 -1 -4 -0.06 0.83
7 -1 4 0.28 0.45
7 -1 4 0.64 0.69
-7 -1 -4 0.41 0.84
7 1 4 0.67 0.47
7 1 4 0.22 0.71
-7 1 -4 0.23 0.89
-7 1 -4 1.27 0.66
-7 1 -4 0.65 0.8
-8 -1 -4 -0.14 1.07
8 -1 4 0.53 0.52
-8 -1 -4 -0.04 0.9
-8 -1 -4 0.09 0.74
8 1 4 0.39 0.83
-8 1 -4 0.49 0.67
-8 1 -4 0.47 0.89
8 1 4 0.19 0.9
-8 1 -4 -0.68 0.87
8 1 4 0.45 0.53
-9 -1 -4 0.43 1.2
-9 -1 -4 0.5 0.83
-9 -1 -4 -0.01 1.13
-9 1 -4 -0.94 1.08
9 1 4 0.58 1.01
9 1 4 -1.15 0.82
-9 1 -4 0.39 1.1
-9 1 -4 -0.05 0.7
-10 -1 -4 8.54 1.69
10 -1 4 12.48 1.86
-10 -1 -4 9.42 1.22
-10 -1 -4 7.94 1.61
-10 1 -4 12.84 1.18
-10 1 -4 6.81 1.58
-10 1 -4 9.97 1.67
10 1 4 11.56 1.75
-11 -1 -4 4.73 1.11
11 -1 4 3.44 1.36
-11 -1 -4 2.58 1.64
-11 -1 -4 2.3 1.47
-11 1 -4 3.43 0.84
-11 1 -4 4.03 1.55
11 1 4 5.52 1.61
-11 1 -4 1.97 1.53
-12 -1 -4 12.34 1.37
12 -1 4 11.49 2.12
-12 1 -4 14.95 2.35
12 1 4 15.36 2.26
-12 1 -4 15.41 2.38
13 -1 4 1.53 1.73
13 1 4 3.34 1.79
-15 2 4 2.91 2
14 -2 -4 2.62 1.78
-14 2 4 0.42 1.48
14 2 -4 -1.19 1.52
-13 -2 4 14.68 1.18
-13 -2 4 15.29 2.11
-13 -2 4 14.54 2.07
13 -2 -4 26.26 2.83
-13 2 4 12.34 1.82
13 2 -4 24.12 2.71
-13 2 4 15.05 2.08
-12 -2 4 7.67 1.54
-12 -2 4 7.8 1.55
12 -2 -4 9.44 1.94
-12 2 4 10.55 1.62
12 2 -4 10.7 1.98
-12 2 4 7.65 1.54
-11 -2 4 18 1.88
11 -2 -4 17.92 1.98
-11 -2 4 18.68 1.48
-11 -2 4 20.31 1.84
-11 2 4 19.72 1.75
11 2 -4 19.47 2.09
-11 2 4 23.43 2.03
-10 -2 4 8.38 1.32
-10 -2 4 10.76 1.08
-10 -2 4 5.85 1.17
10 -2 -4 9.98 1.5
10 -2 -4 8.38 0.97
10 2 -4 9.98 1.08
-10 2 4 10.07 1.28
-10 2 4 9.83 1.28
10 2 -4 8.73 1.42
9 -2 -4 36.36 2.13
-9 -2 4 37.93 1.95
9 -2 -4 33.99 1.61
-9 -2 4 40.17 1.78
-9 -2 4 35.52 2.17
9 2 -4 35.37 1.7
-9 2 4 39.12 2.1
-9 2 4 35.25 1.89
9 2 -4 37.59 2.17
8 -2 -4 6.36 1.02
-8 -2 4 6.04 0.93
8 -2 -4 6.48 0.73
-8 -2 4 5.8 0.79
-8 -2 4 6.41 1.03
-8 2 4 6.19 0.51
-8 2 4 5.19 0.88
-8 2 4 6.8 0.66
-8 2 4 5.56 0.86
8 2 -4 7.3 0.81
8 2 -4 6.62 1.08
7 -2 -4 1 0.41
-7 -2 4 -0.22 0.48
7 -2 -4 -0.53 0.54
-7 -2 4 0.4 0.26
-7 -2 4 -0.02 0.63
-7 -2 4 1.28 0.5
-7 2 4 1.01 0.54
-7 2 4 0.35 0.57
7 2 -4 0.53 0.61
-7 2 4 0.42 0.29
7 2 -4 0.46 0.6
7 2 -4 0.53 0.4
-7 2 4 0.68 0.32
6 -2 -4 5.96 0.74
6 -2 -4 5.71 0.85
6 -2 -4 5.79 0.58
-6 -2 4 3.72 0.69
-6 -2 4 4.63 0.7
-6 -2 4 6.62 0.7
6 2 -4 5.34 0.62
-6 2 4 5.45 0.51
-6 2 4 5.48 0.68
-6 2 4 5.11 0.75
-6 2 4 3.48 0.62
-6 2 4 5.41 0.47
6 2 -4 4.57 0.78
6 2 -4 5.68 0.78
-5 -2 4 25.49 0.97
5 -2 -4 26.26 1.28
-5 -2 4 27.03 1.38
5 -2 -4 26.9 1.1
5 -2 -4 27.02 1.3
5 -2 -4 25.2 0.99
-5 -2 4 24.03 1.26
-5 -2 4 25.99 1.2
-5 2 4 26.34 1.29
-5 2 4 27.58 1.23
5 2 -4 26.41 1.17
-5 2 4 26.94 0.95
5 2 -4 27.59 1.35
5 2 -4 24.87 1.36
-5 2 4 28.03 1.31
-5 2 4 27.25 1.02
-4 -2 4 3.61 0.59
-4 -2 4 3.17 0.58
-4 -2 4 3.02 0.36
4 -2 -4 1.99 0.46
4 -2 -4 3.27 0.52
4 -2 -4 2.29 0.32
4 -2 -4 2.87 0.42
-4 -2 4 3.67 0.53
4 2 -4 3.08 0.38
4 2 -4 3.4 0.48
4 2 -4 2.13 0.54
-4 2 4 3.05 0.5
4 2 -4 3.52 0.62
-4 2 4 3.18 0.35
-4 2 4 2.85 0.4
-4 2 4 3.28 0.53
-4 2 4 4.27 0.55
-3 -2 4 54.85 1.75
3 -2 -4 53.59 1.67
-3 -2 4 53.64 1.67
3 -2 -4 54.09 1.81
-3 -2 4 52.53 1.59
-3 -2 4 55.15 1.89
3 -2 -4 53.1 1.55
-3 -2 4 52 1.77
3 -2 -4 49.77 1.7
-3 2 4 55.22 1.75
-3 2 4 52.38 1.81
3 2 -4 53.89 1.82
3 2 -4 56.8 1.65
-3 2 4 55.6 1.67
3 2 -4 52.95 1.72
-3 2 4 52.49 1.81
3 2 -4 54 1.91
-2 -2 4 2.67 0.5
2 -2 -4 2.61 0.4
-2 -2 4 2.79 0.38
-2 -2 4 2.76 0.33
-2 -2 4 2.72 0.43
2 -2 -4 2.25 0.34
-2 -2 4 2.9 0.43
2 -2 -4 2.56 0.44
2 -2 -4 2.29 0.28
2 2 -4 2.76 0.45
2 2 -4 3.14 0.35
-2 2 4 2.66 0.41
-2 2 4 2.67 0.43
2 2 -4 2.83 0.52
2 2 -4 2.54 0.4
-2 2 4 2.79 0.43
-2 2 4 2.9 0.41
-1 -2 4 210.47 5.3
1 -2 -4 212.39 5.19
1 -2 -4 204.78 5.34
-1 -2 4 206.83 5.22
-1 -2 4 206.86 5.36
-1 -2 4 214.24 5.47
1 -2 -4 215.09 5.13
1 -2 -4 213.33 5.45
-1 -2 4 208.03 5.36
1 2 -4 210.47 5.22
-1 2 4 206.1 5.38
1 2 -4 216.7 5.33
1 2 -4 209.51 5.33
-1 2 4 210.8 5.45
-1 2 4 205.28 5.36
-1 2 4 213.86 5.46
1 2 -4 213.71 5.51
0 -2 -4 106.11 2.95
0 -2 -4 99.63 3.03
0 -2 4 103.64 2.94
0 -2 4 106.25 2.95
0 -2 4 109.14 2.89
0 -2 -4 106.79 2.79
0 -2 4 105.05 3.03
0 -2 -4 104.82 2.66
0 -2 4 103.57 2.81
0 2 4 102.99 3
0 2 4 103.97 2.71
0 2 -4 105.33 2.79
0 2 4 105.69 3
0 2 -4 103.93 2.87
0 2 4 104.01 3.07
0 2 -4 104.27 3.07
0 2 4 110.22 3.08
0 2 -4 107.27 2.87
-1 -2 -4 139.17 3.57
1 -2 4 133.02 3.71
1 -2 4 136.27 3.83
-1 -2 -4 132.43 3.89
1 -2 4 134.58 3.71
1 -2 4 133.57 3.57
1 -2 4 136.97 3.64
-1 -2 -4 136.73 3.72
-1 -2 -4 138.69 3.48
1 2 4 138.82 3.82
1 2 4 143.62 4.13
1 2 4 130.38 3.75
-1 2 -4 134.15 3.66
1 2 4 135.63 3.91
-1 2 -4 133.09 3.84
-1 2 -4 140.28 3.89
1 2 4 133.23 3.5
-1 2 -4 140.93 3.53
2 -2 4 23.85 1.17
-2 -2 -4 25.09 1.03
-2 -2 -4 26.3 1.16
2 -2 4 24.55 1.08
-2 -2 -4 22.49 1.31
2 -2 4 23.35 1.16
-2 -2 -4 23.8 0.99
-2 -2 -4 21.87 1.22
2 -2 4 23.34 1.23
2 -2 4 23.4 1
2 2 4 24.89 1.21
2 2 4 22.99 0.97
2 2 4 22.64 1.23
-2 2 -4 22.41 1.08
-2 2 -4 24.98 0.92
-2 2 -4 25.37 1.25
-2 2 -4 25.95 1.32
-2 2 -4 22 1.13
-2 2 -4 25.38 0.97
-2 2 -4 26.37 1.37
2 2 4 24.83 1.32
-3 -2 -4 0.9 0.59
3 -2 4 1.16 0.49
3 -2 4 0.72 0.46
-3 -2 -4 1.52 0.53
-3 -2 -4 1.05 0.4
-3 -2 -4 1.32 0.35
-3 -2 -4 1.38 0.47
-3 -2 -4 1.06 0.44
3 -2 4 0.87 0.45
3 -2 4 1.6 0.36
3 2 4 1.46 0.35
-3 2 -4 0.97 0.3
3 2 4 1.47 0.55
-3 2 -4 1.69 0.52
-3 2 -4 0.89 0.53
-3 2 -4 1.27 0.28
3 2 4 0.95 0.46
3 2 4 0.98 0.5
-3 2 -4 2.47 0.66
-3 2 -4 2.07 0.58
-3 2 -4 1.18 0.4
4 -2 4 3.43 0.62
-4 -2 -4 2.53 0.6
4 -2 4 2.79 0.43
4 -2 4 3.33 0.65
4 -2 4 3.46 0.65
-4 -2 -4 4.13 0.78
-4 -2 -4 3.08 0.74
-4 -2 -4 3.07 0.57
4 2 4 3.04 0.46
-4 2 -4 3.23 0.34
4 2 4 2.26 0.59
4 2 4 3.04 0.71
-4 2 -4 3.05 0.33
-4 2 -4 4.8 0.82
4 2 4 2.66 0.61
-4 2 -4 2.95 0.7
-4 2 -4 3.19 0.55
-4 2 -4 2.52 0.62
-4 2 -4 2.08 0.69
-5 -2 -4 20.23 1.32
-5 -2 -4 20.61 1.46
-5 -2 -4 17.73 1.06
5 -2 4 18.61 1.28
5 -2 4 24.04 1.47
5 -2 4 21.44 1.08
5 -2 4 20.85 1.37
-5 -2 -4 19.24 1.55
-5 2 -4 23.94 1.49
5 2 4 19.59 1.39
5 2 4 20.61 1.34
-5 2 -4 21.09 1.55
5 2 4 19.92 1.48
5 2 4 19.35 1.09
-5 2 -4 20.85 1.18
-5 2 -4 20.93 1.39
-5 2 -4 20.47 2.05
-6 -2 -4 8.18 1.11
-6 -2 -4 6.4 1.06
6 -2 4 8.03 0.79
-6 -2 -4 8.33 0.94
6 -2 4 6.8 0.94
-6 -2 -4 7.09 0.75
6 2 4 9.97 1.13
6 2 4 8.61 0.83
-6 2 -4 7.18 1.12
6 2 4 10.25 1.28
-6 2 -4 8.4 1.2
-6 2 -4 7.58 0.81
6 2 4 6.76 0.96
-6 2 -4 6.19 0.94
-7 -2 -4 74.14 3.24
-7 -2 -4 76.1 3.05
-7 -2 -4 71.87 2.75
7 -2 4 78.08 2.57
7 -2 4 72.3 2.85
-7 2 -4 71.94 2.47
-7 2 -4 72.2 2.98
7 2 4 73.71 2.93
7 2 4 73.66 2.56
7 2 4 76.81 3.06
-7 2 -4 72.7 3.18
-8 -2 -4 23.74 1.75
-8 -2 -4 22.11 2.04
-8 -2 -4 20.88 1.82
8 -2 4 23.65 1.43
-8 2 -4 20.74 1.89
8 2 4 25.93 1.94
8 2 4 24.15 1.96
-8 2 -4 25.5 1.95
-8 2 -4 24.29 1.43
-9 -2 -4 52.62 2.96
-9 -2 -4 54.88 2.52
-9 -2 -4 52.94 3.22
-9 2 -4 56.73 2.13
-9 2 -4 57.53 2.93
-9 2 -4 50.27 3.02
9 2 4 55.18 2.77
9 2 4 52.53 2.87
-10 -2 -4 2.63 1.06
-10 -2 -4 0.8 1.3
-10 -2 -4 -0.03 1.36
10 -2 4 1.59 1.15
-10 2 -4 -0.22 1.18
-10 2 -4 0.99 1.34
10 2 4 1.37 1.09
10 2 4 1.33 1.25
-10 2 -4 1.87 0.72
-11 -2 -4 1.42 1.06
11 -2 4 1.67 1.3
-11 2 -4 0.02 1.46
-11 2 -4 0.55 1.36
11 2 4 0.62 1.29
-12 -2 -4 0.58 1.08
12 -2 4 0.56 1.47
12 2 4 -0.28 1.44
-12 2 -4 0.62 1.66
-12 2 -4 -0.49 1.64
13 -2 4 1.29 1.78
-13 -2 -4 1.61 1.05
13 2 4 5.58 1.86
-13 2 -4 5.16 2.05
14 -3 -4 4.33 2.02
14 3 -4 0.88 1.71
-14 3 4 0.87 1.58
13 -3 -4 29.38 3
-13 -3 4 24.15 1.73
-13 3 4 22.16 2.33
-13 3 4 25.17 2.3
13 3 -4 27.63 2.78
-12 -3 4 0.82 1.26
-12 -3 4 1.12 0.85
-12 -3 4 1.55 1.33
12 -3 -4 1.96 1.53
12 3 -4 0.74 1.32
-12 3 4 1.12 1.19
-12 3 4 0.03 1.13
11 -3 -4 13.48 1.92
-11 -3 4 12.14 1.65
-11 -3 4 12.27 1.24
-11 -3 4 10.8 1.53
11 3 -4 12.43 1.78
-11 3 4 13.69 1.54
-11 3 4 10.25 1.48
-10 -3 4 1.54 0.99
10 -3 -4 1.99 0.66
-10 -3 4 0.64 0.95
-10 -3 4 0.59 0.73
10 -3 -4 0.6 0.96
10 3 -4 0.81 0.62
10 3 -4 1.1 1
-10 3 4 0.61 0.83
-10 3 4 1.72 0.9
-9 -3 4 5.71 0.89
9 -3 -4 7.79 0.83
9 -3 -4 7.47 1.21
-9 -3 4 8.88 1.29
-9 -3 4 7.52 1.14
9 3 -4 8.26 0.94
9 3 -4 5.51 1.24
-9 3 4 6.77 1
-9 3 4 5.15 0.99
8 -3 -4 12.16 1.37
-8 -3 4 9.67 1.18
-8 -3 4 11.09 1.02
-8 -3 4 8 1.01
8 -3 -4 9.52 0.83
8 3 -4 10.21 0.92
8 3 -4 9.64 1.22
-8 3 4 10.74 1.03
-8 3 4 11.47 1.15
-7 -3 4 130.51 3.76
-7 -3 4 128.67 4.08
7 -3 -4 132.6 3.6
-7 -3 4 132.41 3.95
7 -3 -4 122.4 4.01
-7 3 4 125.13 3.76
-7 3 4 127.46 3.91
7 3 -4 131.59 4.09
7 3 -4 125.84 3.73
7 3 -4 127.51 4.12
6 -3 -4 2.36 0.68
-6 -3 4 2.52 0.55
-6 -3 4 2.53 0.65
6 -3 -4 3.13 0.47
6 -3 -4 3.4 0.61
-6 -3 4 3.1 0.41
-6 -3 4 2.89 0.63
-6 3 4 2.52 0.57
-6 3 4 3.1 0.6
6 3 -4 2.75 0.69
6 3 -4 3.73 0.56
-6 3 4 3.07 0.62
6 3 -4 4.23 0.77
-5 -3 4 101.86 2.8
-5 -3 4 103.99 3.12
5 -3 -4 106.42 3.08
-5 -3 4 106.79 3.25
-5 -3 4 101.1 3.01
5 -3 -4 102.51 2.74
5 -3 -4 103.88 2.83
5 -3 -4 99.14 3.1
-5 3 4 95.49 2.6
5 3 -4 103.16 3.22
-5 3 4 104.07 3.09
-5 3 4 104.83 2.99
-5 3 4 103.32 3.09
5 3 -4 103.48 2.99
-5 3 4 102.9 2.57
5 3 -4 101.13 3.23
4 -3 -4 0.2 0.38
4 -3 -4 0.04 0.17
4 -3 -4 0.17 0.34
-4 -3 4 0.67 0.37
-4 -3 4 -0.14 0.37
-4 -3 4 -0.15 0.41
4 -3 -4 -0.07 0.25
-4 -3 4 0 0.22
-4 3 4 0.17 0.37
4 3 -4 0.21 0.42
-4 3 4 0.22 0.33
-4 3 4 -0.05 0.32
-4 3 4 -0.08 0.16
4 3 -4 0.01 0.28
4 3 -4 -0.15 0.22
-4 3 4 -0.1 0.22
4 3 -4 -0.16 0.42
-3 -3 4 57.05 1.86
3 -3 -4 56.99 1.58
3 -3 -4 54.53 1.77
-3 -3 4 56.51 1.7
3 -3 -4 57 1.86
3 -3 -4 55.26 1.71
-3 -3 4 54.94 1.86
-3 -3 4 59.02 1.99
-3 3 4 57.07 1.55
3 3 -4 57.71 1.93
3 3 -4 54.69 1.98
-3 3 4 59.79 1.9
3 3 -4 61.09 1.83
-3 3 4 58.4 1.81
-3 3 4 57.36 1.88
-3 3 4 53.43 1.65
2 -3 -4 40.83 1.34
-2 -3 4 37.43 1.39
-2 -3 4 41.08 1.35
2 -3 -4 39.56 1.18
-2 -3 4 41.08 1.44
2 -3 -4 40.18 1.44
-2 -3 4 39.39 1.51
-2 -3 4 40.71 1.29
2 -3 -4 38.77 1.24
-2 3 4 40.55 1.39
2 3 -4 41.51 1.37
2 3 -4 38.37 1.44
-2 3 4 40.94 1.47
2 3 -4 38.4 1.27
-2 3 4 37.16 1.3
2 3 -4 40.54 1.55
-2 3 4 39.32 1.45
-1 -3 4 18.55 0.98
-1 -3 4 18.63 0.78
-1 -3 4 18.84 0.83
1 -3 -4 19.82 0.96
1 -3 -4 18.61 0.86
-1 -3 4 19.53 0.91
1 -3 -4 18.63 0.72
-1 -3 4 19.77 0.92
1 -3 -4 19.1 0.66
1 3 -4 19.04 1.01
-1 3 4 17.24 0.85
-1 3 4 19.02 0.96
1 3 -4 18.8 0.88
1 3 -4 18.53 0.76
-1 3 4 19.57 0.94
-1 3 4 20.92 0.95
1 3 -4 17.74 0.83
0 -3 -4 0.18 0.16
0 -3 4 0.13 0.24
0 -3 -4 0.33 0.36
0 -3 4 0.52 0.3
0 -3 4 0.35 0.32
0 -3 4 0.21 0.29
0 -3 4 0.33 0.24
0 -3 -4 0.01 0.28
0 -3 -4 0.22 0.21
0 3 -4 0.11 0.35
0 3 4 0.36 0.32
0 3 4 0.14 0.28
0 3 4 0.2 0.34
0 3 -4 0.01 0.06
0 3 4 0.81 0.35
0 3 4 0.25 0.17
0 3 4 0.22 0.14
0 3 -4 0.81 0.35
0 3 -4 -0.05 0.19
0 3 -4 0.45 0.36
1 -3 4 138.54 3.63
1 -3 4 135.45 3.75
-1 -3 -4 139.62 3.76
1 -3 4 138.94 3.87
1 -3 4 144.31 3.67
-1 -3 -4 141.75 3.48
-1 -3 -4 134.58 3.95
1 -3 4 139.61 3.74
-1 -3 -4 143.17 3.63
-1 3 -4 142.36 3.57
-1 3 -4 138.23 3.53
1 3 4 131.33 3.76
-1 3 -4 133.2 3.75
1 3 4 137.05 3.53
-1 3 -4 139.74 3.9
1 3 4 133.67 3.58
1 3 4 142.16 4.01
1 3 4 135.23 3.86
-1 3 -4 137.37 3.93
1 3 4 144.27 3.99
2 -3 4 1.82 0.45
2 -3 4 2.21 0.39
-2 -3 -4 1.68 0.37
2 -3 4 2.32 0.35
-2 -3 -4 2.65 0.56
-2 -3 -4 1.67 0.36
-2 -3 -4 2.74 0.5
-2 -3 -4 1.75 0.58
2 -3 4 1.84 0.5
2 -3 4 2.41 0.48
-2 3 -4 1.53 0.55
-2 3 -4 2.07 0.3
2 3 4 1.29 0.43
-2 3 -4 2.3 0.48
2 3 4 2.82 0.4
2 3 4 2.33 0.51
-2 3 -4 1.76 0.39
-2 3 -4 0.99 0.46
2 3 4 1.62 0.5
2 3 4 2.32 0.34
-3 -3 -4 166.21 4.55
3 -3 4 164.98 4.34
3 -3 4 164.26 4.57
3 -3 4 167.31 4.71
-3 -3 -4 170.76 4.71
-3 -3 -4 167.01 4.83
-3 -3 -4 167.77 4.53
3 -3 4 159.68 4.55
-3 -3 -4 166.16 4.4
3 3 4 165.5 4.35
-3 3 -4 164.4 4.65
3 3 4 158.48 4.58
-3 3 -4 165.81 4.78
-3 3 -4 169.78 4.8
-3 3 -4 164.39 4.38
3 3 4 162.78 4.67
-3 3 -4 161.28 4
3 3 4 172.15 4.86
3 3 4 160.95 4.4
-3 3 -4 170.55 4.67
-3 3 -4 169.06 4.01
4 -3 4 0.2 0.5
-4 -3 -4 -0.25 0.56
-4 -3 -4 -0.23 0.44
-4 -3 -4 1.39 0.48
4 -3 4 0.56 0.49
4 -3 4 0.98 0.52
4 -3 4 0.54 0.32
-4 -3 -4 0.22 0.55
4 3 4 0.75 0.48
-4 3 -4 1.27 0.61
-4 3 -4 0.79 0.63
4 3 4 0.71 0.5
4 3 4 0.34 0.37
-4 3 -4 1.16 0.61
4 3 4 0.2 0.31
-4 3 -4 0.32 0.56
4 3 4 0.91 0.52
-4 3 -4 0.25 0.39
5 -3 4 79.33 2.47
5 -3 4 80.93 2.78
-5 -3 -4 79.58 2.62
5 -3 4 75.96 2.87
-5 -3 -4 82.95 2.93
-5 -3 -4 82.96 3.09
-5 -3 -4 78.46 2.73
-5 3 -4 80.91 2.91
-5 3 -4 78.73 2.46
5 3 4 81.34 3.04
-5 3 -4 79.89 3.01
5 3 4 80.67 2.89
-5 3 -4 81.19 2.86
5 3 4 78.64 2.53
5 3 4 79.32 2.81
6 -3 4 20.61 1.46
-6 -3 -4 17.99 1.44
6 -3 4 20.27 1.13
-6 -3 -4 19.65 1.48
-6 -3 -4 21.62 1.77
-6 -3 -4 19.28 1.22
6 3 4 15.27 1.36
-6 3 -4 21.66 1.69
-6 3 -4 19.85 1.43
-6 3 -4 20.83 1.16
6 3 4 19.5 1.49
6 3 4 19.45 1.6
6 3 4 17.92 1.42
6 3 4 18.79 1.15
-6 3 -4 19.18 1.51
-7 -3 -4 6.16 1.09
7 -3 4 7.58 0.82
-7 -3 -4 7.09 0.82
-7 -3 -4 9.89 1.39
-7 -3 -4 7.46 1.04
7 3 4 7.71 0.85
-7 3 -4 6.64 0.75
7 3 4 5.51 1.05
-7 3 -4 7.32 1.27
7 3 4 8.12 1.13
-7 3 -4 8.37 1.18
-8 -3 -4 -0.56 0.94
8 -3 4 0.36 0.52
-8 -3 -4 0.26 0.82
-8 -3 -4 1.74 1.1
8 3 4 0.51 0.83
-8 3 -4 1.54 0.59
8 3 4 0.04 0.77
-8 3 -4 -0.54 0.88
-8 3 -4 0.83 1.04
-9 -3 -4 1.53 1.21
-9 -3 -4 4.77 1.05
-9 -3 -4 4.54 1.35
-9 3 -4 2.89 0.64
9 3 4 3.48 1.09
-9 3 -4 4.24 1.34
-9 3 -4 2.77 1.18
9 3 4 3.27 1.21
-10 -3 -4 -0.85 0.92
10 3 4 0.86 1.07
-10 3 -4 -0.08 1.24
10 3 4 -0.06 1.14
-10 3 -4 -0.16 1.23
11 -3 4 32.77 2.83
-11 -3 -4 37.51 2.38
-11 3 -4 28.12 2.67
11 3 4 34.01 2.78
11 3 4 33.4 2.82
-11 3 -4 33.74 2.72
-12 -3 -4 1.31 1.15
12 -3 4 1.67 1.56
-12 3 -4 1.85 1.72
12 3 4 2.24 1.46
-12 3 -4 -0.49 1.54
13 -3 4 5.3 1.93
-13 -3 -4 5.68 1.32
13 3 4 3.44 1.82
-13 3 -4 5.26 2.02
14 -4 -4 1 1.89
-14 -4 4 -0.08 0.85
14 4 -4 -2.21 1.86
-14 4 4 -0.17 1.47
13 -4 -4 -0.44 1.43
-13 -4 4 -0.37 0.91
13 4 -4 -1.06 1.62
-13 4 4 1.59 1.62
-13 4 4 0.43 1.28
-12 -4 4 2.1 1.46
-12 -4 4 3.08 1.04
12 -4 -4 6.21 1.73
-12 -4 4 3.64 1.53
-12 4 4 3.22 1.29
-12 4 4 7.56 1.48
12 4 -4 5.21 1.72
-11 -4 4 21.53 1.76
-11 -4 4 20.42 1.9
11 -4 -4 19.61 2.1
-11 -4 4 20.46 2.1
11 4 -4 21.2 2.18
-11 4 4 20.07 1.72
-11 4 4 17.08 1.73
10 -4 -4 16.36 1.23
10 -4 -4 19.72 1.94
-10 -4 4 14.84 1.67
-10 -4 4 15.62 1.6
-10 -4 4 16.91 1.39
-10 4 4 13.47 1.36
10 4 -4 19.43 2
-10 4 4 14.38 1.52
10 4 -4 16.34 1.35
9 -4 -4 87.69 2.85
9 -4 -4 93.9 3.51
-9 -4 4 92.65 3.34
-9 -4 4 91.52 3.53
-9 -4 4 93.42 3.1
-9 4 4 86.99 3.26
-9 4 4 84.87 3.07
9 4 -4 85.67 3
9 4 -4 88.51 3.5
8 -4 -4 1.49 0.46
-8 -4 4 1.18 0.62
-8 -4 4 0.8 0.75
8 -4 -4 0.64 0.69
-8 -4 4 1.67 0.7
-8 4 4 0.9 0.69
-8 4 4 0.52 0.61
8 4 -4 1.57 0.55
8 4 -4 1.28 0.8
-7 -4 4 15.72 1.22
-7 -4 4 19.65 1.47
-7 -4 4 16.94 0.9
7 -4 -4 18.09 1.48
7 -4 -4 15.68 0.9
-7 -4 4 14.85 1.16
-7 4 4 17.46 1.26
7 4 -4 17.19 1.08
-7 4 4 16.64 1.12
7 4 -4 17.27 1.45
7 4 -4 18.33 1.39
-6 -4 4 0.25 0.46
6 -4 -4 0.25 0.4
-6 -4 4 0.56 0.3
6 -4 -4 0.31 0.25
6 -4 -4 -0.07 0.28
-6 -4 4 0.68 0.48
-6 -4 4 -0.52 0.51
6 -4 -4 -0.25 0.51
-6 4 4 0.59 0.47
6 4 -4 -0.54 0.5
-6 4 4 -0.02 0.42
6 4 -4 0.08 0.34
-6 4 4 0 0.41
6 4 -4 0.25 0.54
5 -4 -4 3 0.33
-5 -4 4 4.96 0.74
5 -4 -4 2.72 0.39
5 -4 -4 4.24 0.6
5 -4 -4 3.52 0.6
-5 -4 4 3.13 0.6
-5 -4 4 2.98 0.56
-5 -4 4 3.4 0.45
5 4 -4 3.08 0.64
-5 4 4 3.57 0.54
-5 4 4 2.68 0.53
5 4 -4 2.78 0.63
5 4 -4 2.24 0.46
-5 4 4 4.2 0.59
4 -4 -4 1.7 0.24
-4 -4 4 0.94 0.44
-4 -4 4 2.23 0.48
4 -4 -4 1.86 0.47
4 -4 -4 1.48 0.42
4 -4 -4 2.28 0.34
-4 -4 4 1.75 0.33
-4 -4 4 3.02 0.58
4 4 -4 2.02 0.5
4 4 -4 1.51 0.51
4 4 -4 1.59 0.33
-4 4 4 1.81 0.42
4 4 -4 2.68 0.43
-4 4 4 1.83 0.41
-4 4 4 2.03 0.47
3 -4 -4 24.38 0.87
-3 -4 4 23 1.07
-3 -4 4 23.53 1.09
3 -4 -4 23.42 0.76
-3 -4 4 23.7 1.18
3 -4 -4 25 1.07
3 -4 -4 22.2 0.98
-3 -4 4 23.05 0.94
3 4 -4 23.11 1.13
3 4 -4 25.01 1.02
-3 4 4 23.12 1.07
-3 4 4 24.81 1.04
-3 4 4 22.87 1.06
3 4 -4 23.52 1.21
3 4 -4 22.96 0.93
2 -4 -4 58.21 1.84
2 -4 -4 58.46 1.65
-2 -4 4 57.62 1.84
2 -4 -4 59.42 1.55
-2 -4 4 56.31 1.83
2 -4 -4 56.76 1.63
-2 -4 4 59.84 1.95
2 4 -4 58.1 1.89
2 4 -4 57.73 1.69
-2 4 4 57.5 1.57
-2 4 4 52.35 1.82
-2 4 4 55.82 1.85
2 4 -4 57.02 1.98
2 4 -4 57.94 1.75
-2 4 4 54.17 1.77
1 -4 -4 72 2.23
-1 -4 4 73.97 2.28
-1 -4 4 72.71 2.19
1 -4 -4 74.3 1.87
-1 -4 4 72.09 2.19
-1 -4 4 71.94 2.12
-1 -4 4 73.91 2.08
1 -4 -4 72.81 1.96
1 4 -4 71.73 2.32
1 4 -4 75.15 2.04
-1 4 4 74.89 2.23
-1 4 4 73.77 2.05
1 4 -4 70.02 2.22
-1 4 4 74.08 2.28
-1 4 4 78.3 2.29
1 4 -4 74.94 2.32
0 -4 4 29.77 1.24
0 -4 4 29.81 1.07
0 -4 -4 31.24 1.29
0 -4 4 30.52 1.15
0 -4 -4 28.74 1
0 -4 4 28.68 1.16
0 -4 4 29.51 1.09
0 4 -4 28.8 1.21
0 4 -4 29.75 1.01
0 4 -4 31.81 1.01
0 4 -4 31.18 1.29
0 4 4 27.43 1.26
0 4 4 26.84 1.1
0 4 -4 32.14 1.33
0 4 4 28.34 1.25
0 4 4 29.16 1.31
1 -4 4 39.61 1.44
1 -4 4 42.2 1.48
1 -4 4 42.5 1.57
1 -4 4 39.2 1.34
-1 -4 -4 41.32 1.66
1 -4 4 41.4 1.37
-1 -4 -4 40.37 1.43
-1 -4 -4 39.66 1.32
-1 4 -4 40.72 1.19
-1 4 -4 40.73 1.52
1 4 4 38.96 1.47
-1 4 -4 42.1 1.21
1 4 4 38.38 1.66
1 4 4 40.36 1.21
-1 4 -4 43.86 1.62
1 4 4 39.66 1.59
-1 4 -4 38.66 1.62
1 4 4 40.58 1.65
1 4 4 42.23 1.25
-2 -4 -4 3.4 0.44
2 -4 4 4.52 0.48
-2 -4 -4 4.33 0.72
2 -4 4 3.3 0.41
-2 -4 -4 4.14 0.61
2 -4 4 3.15 0.5
2 -4 4 3.44 0.53
2 -4 4 3.88 0.6
-2 -4 -4 3.83 0.52
-2 4 -4 2.77 0.54
2 4 4 3.39 0.38
2 4 4 4.59 0.69
-2 4 -4 2.87 0.44
-2 4 -4 3.97 0.68
2 4 4 4 0.62
-2 4 -4 1.91 0.5
2 4 4 3.38 0.53
2 4 4 4.12 0.43
3 -4 4 4.81 0.65
-3 -4 -4 4.68 0.64
3 -4 4 4.04 0.62
3 -4 4 4.3 0.47
3 -4 4 3.84 0.5
-3 -4 -4 3.37 0.59
3 -4 4 4.59 0.7
-3 -4 -4 4.13 0.53
-3 -4 -4 3.95 0.76
-3 -4 -4 3.9 0.66
-3 4 -4 5.02 0.75
-3 4 -4 4.24 0.74
-3 4 -4 4.65 0.52
3 4 4 4.35 0.51
3 4 4 5.44 0.66
3 4 4 5.06 0.81
3 4 4 4.69 0.69
-3 4 -4 4.19 0.69
-3 4 -4 3.64 0.65
3 4 4 4.1 0.47
-4 -4 -4 0.61 0.65
-4 -4 -4 0.42 0.46
-4 -4 -4 0.67 0.52
-4 -4 -4 -0.57 0.49
4 -4 4 0.12 0.28
4 -4 4 0.1 0.44
4 -4 4 -0.12 0.42
4 -4 4 0.09 0.46
-4 4 -4 -0.15 0.53
-4 4 -4 0.55 0.37
4 4 4 -0.18 0.29
-4 4 -4 0.33 0.54
4 4 4 -0.16 0.32
-4 4 -4 0.03 0.59
4 4 4 0.23 0.49
4 4 4 -0.06 0.43
-4 4 -4 0.46 0.38
4 4 4 0.25 0.52
4 4 4 0.02 0.49
-4 4 -4 -0.44 0.51
5 -4 4 9.18 0.96
-5 -4 -4 8.72 0.94
-5 -4 -4 7.94 0.99
-5 -4 -4 10.27 0.94
5 -4 4 7.99 0.95
-5 -4 -4 9.39 1.16
5 -4 4 9.95 0.78
5 4 4 11.33 1.25
-5 4 -4 10.93 1.22
5 4 4 10.3 1.12
5 4 4 9.25 0.8
5 4 4 11.57 1.13
-5 4 -4 9.44 0.72
-5 4 -4 10.7 1.17
5 4 4 8.83 0.94
-5 4 -4 10.19 1.1
6 -4 4 69.24 2.27
-6 -4 -4 66.88 2.74
-6 -4 -4 73.09 3.01
-6 -4 -4 63.14 2.37
-6 -4 -4 68.41 2.62
6 4 4 67.42 2.33
6 4 4 68.18 2.88
6 4 4 66.36 2.61
6 4 4 64.28 2.65
-6 4 -4 70.22 2.13
6 4 4 65.5 2.69
-6 4 -4 66.61 2.8
-6 4 -4 70.08 2.87
-6 4 -4 72.57 2.73
-7 -4 -4 37.54 2.05
-7 -4 -4 36.52 2.36
7 -4 4 37.71 1.64
-7 -4 -4 35.64 1.73
-7 -4 -4 35.7 2.17
-7 4 -4 41.37 2.3
-7 4 -4 38.53 2.28
7 4 4 38.07 2.12
7 4 4 37.18 1.7
-7 4 -4 38.37 1.44
-7 4 -4 38.95 2.14
7 4 4 36.34 2.06
-8 -4 -4 26.32 2.2
-8 -4 -4 25.23 2.03
8 -4 4 26.87 1.5
-8 -4 -4 33.14 1.99
-8 4 -4 28.1 1.2
8 4 4 26.22 1.96
8 4 4 25.67 1.97
-8 4 -4 28.7 2.25
-8 4 -4 29.21 2.03
9 -4 4 20.75 2.07
-9 -4 -4 19.54 1.65
-9 -4 -4 15.57 2.01
9 4 4 22.57 2.05
-9 4 -4 17.6 1.77
9 4 4 20.07 1.88
-9 4 -4 16.5 1.85
-10 -4 -4 5.22 1.24
10 4 4 4.01 1.32
-10 4 -4 3.75 1.41
-10 4 -4 7.55 1.52
10 4 4 3.4 1.22
11 -4 4 3.47 1.59
-11 -4 -4 4.12 1.28
11 4 4 0.72 1.32
-11 4 -4 1.54 1.48
-11 4 -4 4.58 1.55
11 4 4 2.71 1.31
-12 -4 -4 1.6 1.27
12 -4 4 1.05 1.41
12 4 4 -0.1 1.48
-12 4 -4 0.03 1.63
12 4 4 -1.14 1.61
-12 4 -4 0.96 1.69
13 -4 4 5.64 1.88
-13 -4 -4 8.78 1.51
-13 4 -4 4.37 2.06
13 4 4 6.95 2.04
14 -5 -4 16.52 2.56
-14 -5 4 16 1.53
14 5 -4 14.01 2.7
-14 5 4 19.85 2.23
13 -5 -4 1.64 1.56
-13 -5 4 0.96 1.07
-13 5 4 0.57 1.3
13 5 -4 0.21 1.51
-12 -5 4 15.77 1.6
12 -5 -4 19.41 2.37
12 5 -4 16.38 2.3
-12 5 4 13.97 1.77
-12 5 4 16.42 1.78
-11 -5 4 0.69 1.19
-11 -5 4 2.51 1.02
-11 -5 4 1.39 1.09
11 -5 -4 1.51 1.21
-11 5 4 0.98 1.01
11 5 -4 3.69 1.33
-11 5 4 3.16 1.1
-10 -5 4 0.6 0.88
-10 -5 4 -0.97 0.91
10 -5 -4 0.38 0.53
-10 -5 4 -0.54 0.75
10 -5 -4 -0.54 0.98
10 5 -4 -1.8 0.9
10 5 -4 0.34 0.63
-10 5 4 -0.14 0.8
-10 5 4 -0.72 0.75
9 -5 -4 4.88 1.07
-9 -5 4 4.96 1.01
-9 -5 4 2.67 0.85
9 -5 -4 2.14 0.57
-9 -5 4 3.87 1.09
-9 5 4 3.45 0.83
9 5 -4 3.83 1.07
-9 5 4 5.21 0.98
9 5 -4 3.13 0.7
-8 -5 4 39.93 1.88
-8 -5 4 43.77 2.02
8 -5 -4 41.77 2.2
8 -5 -4 40.54 1.56
-8 -5 4 40.88 2.19
-8 5 4 42.72 1.85
-8 5 4 38.38 1.9
8 5 -4 38.81 2.12
8 5 -4 41.98 1.79
7 -5 -4 9 0.71
-7 -5 4 9.39 0.74
-7 -5 4 10.89 1.23
-7 -5 4 8.18 1
7 -5 -4 9.9 1.15
-7 -5 4 9.5 0.96
-7 5 4 8.98 0.94
7 5 -4 10.01 0.88
7 5 -4 6.86 0.99
7 5 -4 8.82 1.17
-7 5 4 9.34 0.87
6 -5 -4 70.57 2.54
-6 -5 4 69.05 2.43
-6 -5 4 69.56 2.15
6 -5 -4 71.75 2.01
6 -5 -4 69.3 1.94
-6 -5 4 67.69 2.36
-6 -5 4 66.83 2.57
-6 5 4 65.5 2.33
-6 5 4 67.86 2.34
6 5 -4 66.48 2.55
-6 5 4 68.68 2.24
6 5 -4 68.81 2.28
6 5 -4 67.71 2.58
-5 -5 4 25.43 1.06
5 -5 -4 22.19 1.24
5 -5 -4 21.92 0.86
-5 -5 4 27.18 1.31
5 -5 -4 23.94 1.14
-5 -5 4 25.97 1.42
-5 -5 4 22.81 1.22
5 -5 -4 23.16 0.79
5 5 -4 23.16 1.12
-5 5 4 22.48 1.15
-5 5 4 23.44 1.09
5 5 -4 22.43 1.31
-5 5 4 22.27 1.15
5 5 -4 23.87 1.39
4 -5 -4 135.18 3.74
4 -5 -4 136.12 3.32
-4 -5 4 135.52 3.81
4 -5 -4 132.36 3.28
-4 -5 4 131.4 3.6
4 -5 -4 139.78 3.69
-4 -5 4 138.58 3.97
4 5 -4 134.26 3.95
-4 5 4 135.35 3.72
4 5 -4 138.08 3.95
4 5 -4 130.43 3.58
-4 5 4 133.42 3.63
-4 5 4 136.41 3.73
4 5 -4 133.87 3.68
3 -5 -4 68.24 1.7
-3 -5 4 68.72 2.15
-3 -5 4 66.61 2.15
3 -5 -4 66.09 2.01
-3 -5 4 68.12 2.01
-3 -5 4 68.15 2.27
3 -5 -4 67.72 2.07
-3 5 4 66.51 2.1
-3 5 4 71.95 2.14
3 5 -4 67.9 1.97
-3 5 4 63.29 2.01
3 5 -4 65.03 2.23
3 5 -4 66.99 2.31
3 5 -4 72.1 2.07
2 -5 -4 0.27 0.32
-2 -5 4 1.32 0.38
2 -5 -4 0.55 0.24
-2 -5 4 0.34 0.34
2 -5 -4 0.41 0.14
-2 -5 4 0.63 0.25
-2 -5 4 0.37 0.33
-2 5 4 0.32 0.28
2 5 -4 0.62 0.22
2 5 -4 0.84 0.42
2 5 -4 0.03 0.08
2 5 -4 0.79 0.39
-2 5 4 0.44 0.31
-2 5 4 0.32 0.29
-1 -5 4 5.36 0.45
-1 -5 4 5.93 0.55
-1 -5 4 5.24 0.48
1 -5 -4 6.42 0.31
1 -5 -4 6.26 0.58
1 -5 -4 6.17 0.38
-1 -5 4 6.55 0.61
-1 -5 4 6.62 0.62
-1 5 4 6.78 0.4
-1 5 4 5.86 0.61
1 5 -4 5.31 0.58
1 5 -4 6.25 0.44
1 5 -4 6.92 0.49
-1 5 4 5.74 0.58
-1 5 4 6.16 0.62
1 5 -4 6.89 0.7
1 5 -4 6.93 0.69
0 -5 4 70.11 2.24
0 -5 4 71.37 2.05
0 -5 -4 73.83 1.96
0 -5 4 72 2.06
0 -5 -4 71.99 2.27
0 -5 4 70.27 2.14
0 -5 4 70.99 2.15
0 5 -4 68.64 2.26
0 5 -4 69.94 2.25
0 5 4 72.13 2.31
0 5 4 72.13 2.34
0 5 -4 72.72 1.9
0 5 4 71.25 2.26
0 5 4 71.77 2.03
0 5 -4 73.15 1.9
0 5 -4 68.02 2.29
1 -5 4 2.84 0.46
-1 -5 -4 2.89 0.58
1 -5 4 2.58 0.45
1 -5 4 2.86 0.44
1 -5 4 2.78 0.38
-1 -5 -4 2.3 0.34
1 -5 4 2.42 0.35
-1 5 -4 2.5 0.57
1 5 4 1.42 0.48
1 5 4 2.45 0.22
1 5 4 2.75 0.43
1 5 4 2.45 0.19
-1 5 -4 2.01 0.47
1 5 4 2.51 0.52
-1 5 -4 2.16 0.54
1 5 4 2.33 0.22
1 5 4 3.01 0.58
-2 -5 -4 136.37 3.63
2 -5 4 133.1 3.68
-2 -5 -4 138.27 3.89
-2 -5 -4 134.98 4.02
2 -5 4 134.43 3.84
2 -5 4 134.8 3.56
2 -5 4 130.17 3.54
2 -5 4 138.14 3.71
2 5 4 135.52 3.45
-2 5 -4 139.97 3.96
-2 5 -4 134.85 3.54
-2 5 -4 132.35 3.56
-2 5 -4 137.15 3.92
2 5 4 127.39 3.96
2 5 4 133.41 3.92
2 5 4 139.48 4.06
2 5 4 134.32 3.47
2 5 4 132.22 3.73
-2 5 -4 135.92 3.91
2 5 4 135.13 3.46
3 -5 4 11.37 0.87
3 -5 4 12.34 0.96
-3 -5 -4 11.85 0.96
3 -5 4 11.34 0.72
-3 -5 -4 11.8 0.87
-3 -5 -4 9.89 0.99
3 -5 4 12.83 0.72
-3 -5 -4 12.67 1.06
3 -5 4 11.5 0.88
3 5 4 12.53 0.77
-3 5 -4 11.82 0.71
3 5 4 11.28 0.71
3 5 4 11.03 0.69
3 5 4 11.17 0.99
-3 5 -4 14.15 1.13
-3 5 -4 9.41 0.91
-3 5 -4 9.35 0.95
3 5 4 13.35 1.16
-3 5 -4 11.96 0.71
3 5 4 12.49 0.95
-3 5 -4 9.3 0.88
4 -5 4 103.01 3.3
-4 -5 -4 106.14 3.16
-4 -5 -4 103.14 3.51
-4 -5 -4 100.44 3.22
-4 -5 -4 103.02 3.35
4 -5 4 101.45 3.16
4 -5 4 105.89 2.91
4 5 4 107.89 3.27
4 5 4 101.96 2.94
4 5 4 95.47 2.95
4 5 4 100.71 3.48
-4 5 -4 105.42 3.29
-4 5 -4 102.09 3.4
4 5 4 101.62 3.34
4 5 4 102.51 3.08
-4 5 -4 102.9 3.42
-4 5 -4 106.67 2.81
-4 5 -4 102.84 2.81
-4 5 -4 99.59 3.37
-5 -5 -4 4.94 0.82
-5 -5 -4 7.93 1.12
-5 -5 -4 4.89 0.76
-5 -5 -4 4.5 0.86
5 -5 4 5.2 0.57
5 -5 4 4.69 0.79
-5 5 -4 3.91 0.88
5 5 4 4.38 0.74
-5 5 -4 5.56 0.52
5 5 4 5.68 1.03
-5 5 -4 4.09 0.49
-5 5 -4 5.08 0.87
-5 5 -4 5.95 0.97
5 5 4 6.43 0.91
5 5 4 4.8 0.59
5 5 4 6.1 0.87
-6 -5 -4 22.48 1.67
-6 -5 -4 25.67 1.99
-6 -5 -4 21.74 1.61
-6 -5 -4 22.76 1.43
6 -5 4 22.29 1.16
-6 5 -4 26.25 1.89
-6 5 -4 17.35 1.53
-6 5 -4 24.04 0.98
6 5 4 22.82 1.21
6 5 4 23.57 1.89
-6 5 -4 20.11 1.53
6 5 4 20.8 1.55
6 5 4 25.13 1.59
6 5 4 19.47 1.41
-7 -5 -4 21.98 1.8
-7 -5 -4 23.26 2
7 -5 4 18.72 1.19
-7 -5 -4 21.94 1.75
7 5 4 23.61 1.72
7 5 4 18.31 1.23
7 5 4 19.96 1.61
-7 5 -4 20.89 0.84
-7 5 -4 18.29 1.55
-7 5 -4 19.4 1.72
-7 5 -4 21.75 1.9
8 -5 4 1.33 0.58
-8 -5 -4 2.07 1.16
-8 -5 -4 2.97 1
-8 -5 -4 1.76 1.21
8 5 4 3.58 1.05
-8 5 -4 1.43 1.01
8 5 4 1.66 0.95
-8 5 -4 2.19 1.05
9 -5 4 1.31 0.67
-9 -5 -4 1.01 1.05
-9 5 -4 1.75 1.1
9 5 4 2.25 1.1
9 5 4 2.42 1.03
-9 5 -4 2.28 1.19
-10 -5 -4 13.85 1.61
10 5 4 18.75 2.03
-10 5 -4 14.96 1.96
-10 5 -4 13.13 1.75
10 5 4 12.92 1.7
-11 -5 -4 6.45 1.43
-11 5 -4 4.64 1.65
11 5 4 5.7 1.63
11 5 4 6.81 1.58
-11 5 -4 4.73 1.63
12 -5 4 11.15 2.01
-12 -5 -4 7.58 1.54
12 5 4 10.59 1.89
-12 5 -4 5.49 1.82
12 5 4 8.98 1.93
-13 -5 -4 0.53 1.36
13 -5 4 0.81 1.57
13 5 4 0.54 1.83
13 5 4 0.19 1.55
-13 5 -4 0.6 1.83
-15 -6 4 0.68 1.07
-14 -6 4 1.08 1.18
14 -6 -4 1.02 1.92
-14 6 4 -0.02 1.46
14 6 -4 -1.43 1.95
-13 -6 4 0.46 1.17
13 -6 -4 1.68 1.73
-13 6 4 0.29 1.27
13 6 -4 0.27 1.84
-12 -6 4 18.42 1.7
12 -6 -4 16.23 2.26
-12 6 4 12.93 1.69
12 6 -4 16.27 2.32
-12 6 4 15.75 1.77
-11 -6 4 -0.84 0.91
11 -6 -4 0.9 1.13
-11 6 4 1.75 0.96
-11 6 4 -0.29 0.93
11 6 -4 -0.29 1.14
-10 -6 4 39.27 2.37
10 -6 -4 39.51 2.59
10 -6 -4 42 1.82
-10 -6 4 45.9 2.3
-10 -6 4 40.93 2.63
-10 6 4 40.69 2.26
10 6 -4 42.5 2
10 6 -4 40.54 2.55
-10 6 4 41.63 2.13
9 -6 -4 4.4 0.66
9 -6 -4 3.26 1.01
-9 -6 4 2.53 0.97
-9 -6 4 4.33 1.01
-9 -6 4 4.12 0.88
9 6 -4 4 0.78
-9 6 4 3.71 0.9
-9 6 4 3.08 0.84
9 6 -4 4.71 1.26
-8 -6 4 74.78 2.44
-8 -6 4 78.54 3.13
8 -6 -4 72.72 3.05
8 -6 -4 78.99 2.37
-8 -6 4 71.78 2.9
-8 -6 4 82.81 2.85
8 6 -4 81.82 3.14
-8 6 4 77.61 2.78
8 6 -4 76.73 2.65
-8 6 4 74.99 2.62
-7 -6 4 8.34 1
7 -6 -4 7.97 1.06
-7 -6 4 9.18 0.98
-7 -6 4 9.23 0.78
7 -6 -4 9.34 0.67
-7 -6 4 9.03 1.18
7 6 -4 6.39 1.01
7 6 -4 9.37 1.13
-7 6 4 10.61 0.97
-7 6 4 7.76 0.81
7 6 -4 8.83 0.86
-6 -6 4 2.48 0.69
-6 -6 4 0.81 0.52
-6 -6 4 2.18 0.63
6 -6 -4 2.48 0.34
6 -6 -4 2.1 0.65
-6 -6 4 1.66 0.42
6 -6 -4 1.61 0.27
-6 6 4 1.65 0.5
-6 6 4 3.12 0.58
6 6 -4 2.78 0.8
-6 6 4 2.1 0.56
6 6 -4 1.77 0.47
6 6 -4 2.42 0.66
5 -6 -4 5.03 0.7
-5 -6 4 5.55 0.83
-5 -6 4 4.01 0.49
-5 -6 4 3.73 0.67
-5 -6 4 4.24 0.62
5 6 -4 5.71 0.57
5 6 -4 3.07 0.66
5 6 -4 5.53 0.61
-5 6 4 5.65 0.65
-5 6 4 4.21 0.56
-5 6 4 4.34 0.6
5 6 -4 5.44 0.81
-4 -6 4 0.76 0.41
-4 -6 4 -0.07 0.38
-4 -6 4 0.73 0.47
4 -6 -4 0.6 0.39
-4 -6 4 0.75 0.3
4 6 -4 0.71 0.29
-4 6 4 0.35 0.33
4 6 -4 0.4 0.5
-4 6 4 0.5 0.33
4 6 -4 0.92 0.34
4 6 -4 0.31 0.47
-4 6 4 0.74 0.38
-3 -6 4 6.69 0.65
3 -6 -4 6 0.56
-3 -6 4 5.71 0.5
3 -6 -4 6.57 0.57
-3 -6 4 5.77 0.64
-3 -6 4 7.05 0.75
3 6 -4 5.91 0.47
-3 6 4 5.68 0.52
-3 6 4 7.63 0.65
-3 6 4 7.03 0.62
3 6 -4 4.78 0.64
3 6 -4 7.21 0.81
-2 -6 4 99.61 2.76
2 -6 -4 97.99 2.63
2 -6 -4 101.73 2.83
-2 -6 4 100.56 3.01
-2 -6 4 95.89 2.88
-2 -6 4 104.38 2.92
-2 6 4 103.68 2.89
2 6 -4 99.73 3.01
2 6 -4 104.91 2.73
-2 6 4 101.84 2.82
-2 6 4 99.54 2.86
2 6 -4 100.78 3.02
2 6 -4 104.74 3.09
2 6 -4 101.66 2.68
1 -6 -4 11.49 0.45
1 -6 -4 11.29 0.75
-1 -6 4 11 0.66
1 -6 -4 11.1 0.39
1 -6 -4 11.46 0.48
-1 -6 4 10.42 0.69
-1 -6 4 11.02 0.75
-1 -6 4 10.99 0.62
-1 -6 4 12.25 0.84
1 6 -4 11.08 0.53
-1 6 4 9.91 0.72
1 6 -4 10.79 0.86
1 6 -4 10.84 0.52
-1 6 4 8.8 0.71
-1 6 4 11.67 0.8
1 6 -4 9.87 0.81
1 6 -4 10.38 0.79
0 -6 -4 92.42 2.39
0 -6 4 90.64 2.69
0 -6 -4 92.2 2.73
0 -6 4 89.78 2.5
0 -6 4 88.06 2.59
0 -6 4 93.46 2.62
0 -6 4 91.28 2.5
0 6 4 90.47 2.78
0 6 4 90.17 2.38
0 6 -4 90.7 2.75
0 6 -4 88.99 2.76
0 6 4 89.59 2.73
0 6 -4 90.09 2.74
0 6 4 91.86 2.82
-1 -6 -4 10.38 0.62
1 -6 4 11.11 0.63
-1 -6 -4 11.69 0.95
1 -6 4 11.26 0.73
1 -6 4 11.6 0.64
1 -6 4 11.01 0.74
1 -6 4 11.13 0.81
1 6 4 11.75 0.94
1 6 4 11.54 0.92
1 6 4 11.99 0.97
-1 6 -4 11.68 0.88
-1 6 -4 11.35 0.86
-1 6 -4 12.25 0.65
1 6 4 11.94 0.71
-1 6 -4 11.92 0.92
-1 6 -4 11.18 0.68
2 -6 4 49.69 1.57
-2 -6 -4 52.75 1.66
-2 -6 -4 52.48 2.05
2 -6 4 48.16 1.69
2 -6 4 52.32 1.57
2 -6 4 52.62 1.85
-2 -6 -4 46.38 1.83
-2 6 -4 51.34 1.94
-2 6 -4 50 1.51
-2 6 -4 48.8 1.88
2 6 4 49.17 1.92
2 6 4 48.87 1.44
2 6 4 49.15 2.04
2 6 4 51.98 1.43
2 6 4 50.76 1.73
-2 6 -4 48.88 1.53
2 6 4 48.45 1.98
-2 6 -4 50.23 1.93
-3 -6 -4 1.61 0.58
-3 -6 -4 2.69 0.64
3 -6 4 3.03 0.54
-3 -6 -4 3.01 0.6
3 -6 4 3.25 0.4
3 -6 4 3.34 0.44
3 -6 4 2.99 0.57
3 6 4 3.63 0.76
-3 6 -4 2.93 0.62
3 6 4 3.06 0.62
3 6 4 3.58 0.46
-3 6 -4 2.49 0.35
3 6 4 3.86 0.43
-3 6 -4 3.44 0.7
-3 6 -4 3.62 0.79
-3 6 -4 3.02 0.37
3 6 4 2.81 0.39
3 6 4 3.6 0.6
-3 6 -4 2.3 0.57
4 -6 4 1.59 0.4
-4 -6 -4 1.44 0.6
4 -6 4 2.59 0.61
-4 -6 -4 0.43 0.63
4 -6 4 1.65 0.36
-4 -6 -4 2.9 0.82
4 -6 4 1.73 0.54
4 6 4 2.57 0.69
4 6 4 1.33 0.39
4 6 4 2.37 0.52
4 6 4 2.65 0.68
4 6 4 1.89 0.58
-4 6 -4 2.65 0.81
-4 6 -4 1.87 0.31
-4 6 -4 1.75 0.31
-4 6 -4 1.19 0.58
-4 6 -4 1.51 0.62
4 6 4 1.8 0.39
-4 6 -4 1.23 0.6
-5 -6 -4 1.58 0.65
5 -6 4 3.09 0.46
-5 -6 -4 3.18 0.67
-5 -6 -4 2.88 0.81
-5 -6 -4 4.02 0.94
5 6 4 2.26 0.7
-5 6 -4 3.29 0.31
-5 6 -4 3.75 0.76
5 6 4 4.03 0.55
-5 6 -4 2.57 0.91
5 6 4 4.03 0.85
5 6 4 3.19 0.55
-5 6 -4 3.05 0.82
5 6 4 1.77 0.61
-5 6 -4 3.72 0.32
5 6 4 3.84 0.85
6 -6 4 48.7 1.81
-6 -6 -4 50.15 2.56
-6 -6 -4 50.54 2.12
-6 -6 -4 50.04 2.37
-6 -6 -4 47.55 2.27
6 6 4 52.45 2.28
-6 6 -4 49.93 2.44
6 6 4 53.49 2.53
6 6 4 54.3 2.36
-6 6 -4 50.75 2.54
6 6 4 51.41 2.22
-6 6 -4 53.07 2.3
6 6 4 50.67 1.9
7 -6 4 1.21 0.49
-7 -6 -4 1.8 0.97
-7 -6 -4 2.13 1.02
-7 -6 -4 1.37 0.72
-7 -6 -4 1.88 0.89
7 6 4 2.31 0.82
7 6 4 1.72 0.54
-7 6 -4 -0.5 1
-7 6 -4 0.48 0.86
7 6 4 1.22 0.79
7 6 4 1.77 0.89
-7 6 -4 0.39 0.85
-8 -6 -4 23.15 1.78
-8 -6 -4 23.14 2.27
8 -6 4 22.14 1.38
8 6 4 24.93 1.92
8 6 4 24.49 1.97
-8 6 -4 22.5 1.81
-8 6 -4 27.34 2.27
-8 6 -4 22.44 1.97
-9 -6 -4 0.38 1.07
9 -6 4 1.21 0.65
-9 6 -4 2.57 1.22
-9 6 -4 2.02 1.12
9 6 4 1.04 1.02
9 6 4 1.33 1.05
-10 -6 -4 19.18 1.83
10 6 4 17.93 1.96
10 6 4 14.66 1.9
-10 6 -4 15.1 1.88
-10 6 -4 16.65 2.03
-11 -6 -4 3.3 1.34
11 6 4 3.45 1.41
-11 6 -4 2.6 1.57
-11 6 -4 1.23 1.43
11 6 4 3.83 1.49
-12 -6 -4 1.15 1.38
12 -6 4 -0.72 1.41
12 6 4 -0.77 1.41
12 6 4 0.28 1.39
-12 6 -4 0.98 1.57
-13 -6 -4 0.6 1.43
-13 6 -4 1.92 1.85
13 6 4 0.61 1.59
14 -7 -4 16.52 2.84
-14 -7 4 17.76 1.84
-14 7 4 12.38 1.94
13 -7 -4 2.53 1.62
-13 -7 4 2.35 1.27
-13 7 4 1.74 1.35
13 7 -4 2.6 1.72
12 -7 -4 1.61 1.33
-12 -7 4 3.79 1.26
12 7 -4 3.01 1.72
-12 7 4 4.33 1.28
-12 7 4 4.39 1.3
-11 -7 4 3.87 1.14
11 -7 -4 4.46 1.37
-11 7 4 2.16 1.03
11 7 -4 4.69 1.44
-11 7 4 6.79 1.26
-10 -7 4 0.84 0.86
10 -7 -4 0.01 0.95
10 -7 -4 -0.06 0.51
10 7 -4 -0.57 1.18
-10 7 4 0.84 0.83
-10 7 4 0.19 0.8
10 7 -4 0.59 0.63
9 -7 -4 0.54 0.97
-9 -7 4 -0.04 0.91
9 -7 -4 0.16 0.43
-9 -7 4 -0.16 0.73
-9 -7 4 -0.27 0.8
9 7 -4 -1.15 0.81
-9 7 4 -0.64 0.66
9 7 -4 -0.08 0.51
-9 7 4 0.41 0.71
-8 -7 4 1.66 0.48
-8 -7 4 -0.63 0.74
8 -7 -4 2.06 0.44
-8 -7 4 0.89 0.71
-8 -7 4 0.43 0.76
8 -7 -4 0.34 0.8
-8 7 4 1.41 0.64
8 7 -4 0.98 0.81
-8 7 4 2.48 0.65
8 7 -4 1.28 0.54
-7 -7 4 14.87 1.26
-7 -7 4 17.35 1.5
-7 -7 4 14.75 0.97
-7 -7 4 15.87 1.28
7 -7 -4 17.3 1.42
7 -7 -4 13.1 0.7
7 -7 -4 14.82 0.74
-7 7 4 14.56 1.01
7 7 -4 14.37 1.06
7 7 -4 14.27 1.35
7 7 -4 18.91 1.58
-7 7 4 12.44 1.05
-6 -7 4 44.43 1.66
-6 -7 4 45.19 1.94
-6 -7 4 45.35 1.89
-6 -7 4 46 2.1
6 -7 -4 47.98 2
-6 7 4 44.81 1.66
-6 7 4 42.28 1.72
6 7 -4 43.46 1.7
6 7 -4 45.62 2.08
-6 7 4 43.82 1.74
6 7 -4 43.67 2.01
-5 -7 4 28.51 1.42
-5 -7 4 29.14 1.41
-5 -7 4 26.25 1.18
5 -7 -4 26.71 1.36
-5 -7 4 30.73 1.58
-5 7 4 25.77 1.23
5 7 -4 29.23 1.16
5 7 -4 24.63 1.46
-5 7 4 27.86 1.25
5 7 -4 28.24 1.23
5 7 -4 27.99 1.57
-5 7 4 29.25 1.2
-4 -7 4 50.37 1.82
-4 -7 4 48.84 1.94
-4 -7 4 48.92 1.65
-4 -7 4 46.34 1.8
4 -7 -4 48.59 1.75
-4 7 4 49.07 1.61
4 7 -4 47.62 1.56
4 7 -4 48.61 1.94
-4 7 4 48.43 1.68
-4 7 4 50.19 1.7
4 7 -4 49.03 1.99
-3 -7 4 15.5 1.03
-3 -7 4 13.9 0.77
-3 -7 4 14.72 0.93
3 -7 -4 14.01 0.78
-3 -7 4 15.17 0.91
-3 7 4 15.29 0.84
3 7 -4 15.63 0.77
3 7 -4 12.6 0.97
-3 7 4 14.88 0.79
-3 7 4 15.03 0.85
3 7 -4 14.6 0.7
3 7 -4 16.57 1.09
-2 -7 4 10.98 0.79
-2 -7 4 11.85 0.81
-2 -7 4 11.87 0.87
2 -7 -4 12.05 0.6
-2 -7 4 13.27 0.7
2 -7 -4 11.22 0.73
-2 7 4 11.82 0.74
-2 7 4 11.74 0.75
2 7 -4 11.4 0.89
-2 7 4 10.33 0.72
2 7 -4 12.13 0.6
2 7 -4 12.31 0.95
2 7 -4 12.18 0.57
2 7 -4 9.57 0.83
1 -7 -4 8.43 0.34
-1 -7 4 8.12 0.56
1 -7 -4 7.3 0.63
-1 -7 4 9.27 0.71
-1 -7 4 9.34 0.78
-1 -7 4 7.95 0.58
1 -7 -4 8.66 0.33
1 -7 -4 8.43 0.34
-1 -7 4 8.74 0.7
1 7 -4 8.81 0.36
1 7 -4 9.42 0.84
-1 7 4 8.45 0.7
-1 7 4 9.35 0.76
-1 7 4 8.25 0.73
1 7 -4 7.52 0.71
1 7 -4 9.57 0.85
0 -7 -4 0.58 0.38
0 -7 4 0.79 0.27
0 -7 4 0.82 0.36
0 -7 4 0.3 0.25
0 -7 4 0.46 0.33
0 -7 4 0.38 0.29
0 -7 -4 0.61 0.22
0 -7 -4 0.48 0.2
0 7 4 0.06 0.4
0 7 4 0.63 0.35
0 7 -4 0.7 0.41
0 7 -4 0.18 0.26
0 7 -4 0.29 0.37
0 7 4 0.78 0.17
0 7 4 0.56 0.38
0 7 4 0.69 0.38
0 7 -4 0.52 0.41
-1 -7 -4 66.13 2.28
1 -7 4 64.41 2.02
1 -7 4 65.84 1.9
1 -7 4 69.67 1.91
-1 -7 -4 67.11 1.89
-1 -7 -4 62.15 1.91
1 -7 4 62.81 2.11
-1 7 -4 64.19 2.27
-1 7 -4 67.81 2.21
-1 7 -4 64.7 1.82
1 7 4 68.63 2.26
1 7 4 64.89 2.29
-1 7 -4 66.89 2.23
1 7 4 64.32 1.89
1 7 4 67.74 2.35
-1 7 -4 62.57 1.86
2 -7 4 7.99 0.68
2 -7 4 6.75 0.69
2 -7 4 7.09 0.53
-2 -7 -4 6.5 0.83
-2 -7 -4 5.34 0.69
-2 -7 -4 6.7 0.59
2 -7 4 6.86 0.53
-2 7 -4 6.74 0.81
2 7 4 6.45 0.62
2 7 4 8.1 0.91
-2 7 -4 7.3 0.82
2 7 4 4.06 0.66
-2 7 -4 6.5 0.75
-2 7 -4 6.98 0.69
2 7 4 7.26 0.44
2 7 4 8.61 0.89
-2 7 -4 6.39 0.46
-2 7 -4 7.24 0.44
3 -7 4 48.4 1.54
-3 -7 -4 47.85 1.97
3 -7 4 47.92 1.53
-3 -7 -4 47.1 2.1
3 -7 4 52.17 1.89
3 -7 4 47.42 1.73
-3 -7 -4 47.84 1.9
3 7 4 49.44 1.57
-3 7 -4 48.74 1.98
-3 7 -4 48.85 1.27
-3 7 -4 48.27 2.02
3 7 4 49.57 1.99
3 7 4 47.8 1.78
-3 7 -4 50.51 2.14
-3 7 -4 49.07 1.86
3 7 4 49.38 2.12
3 7 4 49.63 1.48
-4 -7 -4 18.66 1.48
4 -7 4 17.82 1.18
4 -7 4 16.99 0.85
4 -7 4 17.64 1.17
-4 -7 -4 18.47 1.33
-4 -7 -4 17.56 1.34
4 -7 4 18.12 0.91
4 7 4 19.33 0.92
-4 7 -4 21.69 1.46
-4 7 -4 17.96 1.35
4 7 4 17.18 1.01
-4 7 -4 19.19 1.28
-4 7 -4 18.81 1.4
4 7 4 18.75 0.92
4 7 4 19.65 1.22
4 7 4 20.42 1.37
4 7 4 19.93 1.44
-5 -7 -4 39.69 1.99
-5 -7 -4 47.12 2.04
-5 -7 -4 42.7 2.25
5 -7 4 42.6 1.54
5 7 4 43.39 1.64
-5 7 -4 45.73 2.15
5 7 4 43.59 1.94
5 7 4 41.3 1.79
5 7 4 42.63 1.6
-5 7 -4 49.52 2.28
5 7 4 42.93 2.07
-5 7 -4 44.85 2.01
5 7 4 45.26 2.23
-6 -7 -4 18.43 1.58
-6 -7 -4 18.83 1.39
6 -7 4 18.88 1.06
-6 -7 -4 20.97 1.62
-6 -7 -4 21.49 1.85
-6 7 -4 20.44 1.53
6 7 4 18.64 1.35
-6 7 -4 20.36 1.65
6 7 4 18.75 1.47
-6 7 -4 21.37 1.82
6 7 4 16.15 1.53
6 7 4 18.8 1.12
6 7 4 18.99 1.49
7 -7 4 0.68 0.46
-7 -7 -4 0.22 0.69
-7 -7 -4 0.74 0.86
-7 7 -4 1.18 0.9
7 7 4 0.26 0.79
7 7 4 1.41 0.53
7 7 4 0.78 0.77
7 7 4 1.7 0.98
-7 7 -4 1.36 0.89
-7 7 -4 0.31 0.94
7 7 4 0.77 0.74
-8 -7 -4 0.04 0.96
8 7 4 2.57 0.97
-8 7 -4 2.03 1.28
8 7 4 2.16 0.96
-8 7 -4 1.68 1.03
-8 7 -4 -0.13 0.95
-9 -7 -4 11.2 1.5
9 7 4 9.7 1.45
9 7 4 10.26 1.52
-9 7 -4 8.09 1.41
-9 7 -4 8.9 1.53
-10 -7 -4 10.62 1.6
-10 7 -4 11.93 1.84
10 7 4 11.5 1.65
10 7 4 12.36 1.76
-10 7 -4 9.16 1.7
-11 -7 -4 24.79 2.13
11 7 4 21.5 2.18
-11 7 -4 17.44 2.08
-11 7 -4 18.65 2.22
11 7 4 21.02 2.29
-12 -7 -4 17.85 2.06
12 7 4 16.48 2.15
-12 7 -4 16.77 2.21
-13 -7 -4 5.6 1.69
13 7 4 3.42 1.77
-13 7 -4 2.35 1.87
-14 -8 4 -0.3 1.38
-14 8 4 -0.75 1.38
13 -8 -4 1.97 1.73
-13 -8 4 1.66 1.33
-13 8 4 -0.93 1.21
13 8 -4 1.97 1.75
-12 -8 4 2.35 1.22
12 -8 -4 1.32 1.47
-12 8 4 1.42 1.2
-12 8 4 3.68 1.24
12 8 -4 1.39 1.49
11 -8 -4 30.29 2.42
11 -8 -4 24.8 1.87
-11 -8 4 27.98 2.23
-11 8 4 29.22 2.08
11 8 -4 29.13 2.52
-11 8 4 32.08 2.2
10 -8 -4 5.4 1.28
-10 -8 4 4.98 1.12
10 -8 -4 4.67 0.72
-10 8 4 5.33 0.99
-10 8 4 3.06 0.95
10 8 -4 3.47 1.29
9 -8 -4 38.17 1.53
-9 -8 4 43.17 2.17
-9 -8 4 38.01 1.67
9 -8 -4 40.29 2.29
9 8 -4 34.67 1.79
-9 8 4 42.84 2.03
9 8 -4 42.38 2.41
-9 8 4 35.16 1.84
-8 -8 4 21.23 1.6
-8 -8 4 19.45 1.2
8 -8 -4 20.86 0.96
8 -8 -4 17.5 1.62
-8 -8 4 22.34 1.59
-8 -8 4 24.88 1.92
8 8 -4 18.46 1.26
8 8 -4 19.87 1.71
-8 8 4 20.64 1.42
-8 8 4 22.56 1.33
-7 -8 4 10.43 1.05
-7 -8 4 13.07 1.32
7 -8 -4 9.88 1.18
-7 -8 4 12.16 0.95
-7 -8 4 13.16 1.21
-7 8 4 11.08 0.89
-7 8 4 13.46 1.09
7 8 -4 14.82 1.46
7 8 -4 13.4 1.01
7 8 -4 12.73 1.27
-6 -8 4 3.31 0.54
-6 -8 4 2.04 0.64
-6 -8 4 4.26 0.76
6 -8 -4 2.67 0.73
-6 -8 4 3.19 0.82
6 8 -4 3.98 0.84
-6 8 4 3.86 0.57
-6 8 4 2.48 0.55
-6 8 4 3.25 0.58
6 8 -4 4.01 0.87
6 8 -4 3.64 0.57
-5 -8 4 3.41 0.69
-5 -8 4 2.31 0.55
-5 -8 4 2.13 0.43
5 -8 -4 2.5 0.58
-5 -8 4 3.05 0.69
-5 8 4 2.76 0.5
-5 8 4 2.58 0.46
5 8 -4 3.04 0.45
-5 8 4 3.13 0.52
5 8 -4 2.96 0.73
5 8 -4 2.35 0.67
-4 -8 4 16.72 1.04
-4 -8 4 17.55 0.92
4 -8 -4 17.18 1.03
-4 -8 4 19.16 1.12
-4 -8 4 17.11 1.2
-4 8 4 18.35 0.94
4 8 -4 18.84 1.29
4 8 -4 17.86 0.83
4 8 -4 18.4 0.89
-4 8 4 17.4 0.91
-4 8 4 19.09 0.9
4 8 -4 17.9 1.26
-3 -8 4 17.25 0.98
-3 -8 4 16.26 0.99
3 -8 -4 17.25 0.87
-3 -8 4 16.29 1.08
-3 -8 4 14.65 0.82
-3 8 4 16.54 0.82
3 8 -4 17.09 0.77
-3 8 4 14.08 0.84
3 8 -4 18.31 1.13
3 8 -4 17.79 0.73
-3 8 4 16.15 0.87
-2 -8 4 95.49 2.81
2 -8 -4 97.22 2.56
-2 -8 4 95.96 2.92
-2 -8 4 92.59 2.8
-2 -8 4 93.7 2.66
2 8 -4 100.78 2.98
2 8 -4 97.29 3.03
-2 8 4 93.99 2.71
-2 8 4 93.85 2.75
2 8 -4 97.56 3.04
-2 8 4 97.35 2.78
2 8 -4 98.7 2.45
-1 -8 4 122.02 3.29
-1 -8 4 124.34 3.42
1 -8 -4 130.47 3.03
-1 -8 4 125.07 3.32
1 -8 -4 126.93 3.4
-1 -8 4 126.85 3.43
-1 -8 4 120.79 3.52
-1 8 4 126.59 3.52
1 8 -4 119.21 3.59
1 8 -4 126.08 3.67
-1 8 4 124.44 3.39
-1 8 4 125.45 3.52
-1 8 4 121.87 3.45
1 8 -4 120.52 3.55
1 8 -4 121.74 3.45
0 -8 4 6.36 0.64
0 -8 -4 7.51 0.7
0 -8 4 7.69 0.54
0 -8 -4 8.5 0.46
0 -8 4 8.11 0.55
0 -8 4 7.9 0.65
0 -8 -4 7.55 0.43
0 8 -4 7.68 0.51
0 8 -4 7.78 0.75
0 8 4 6.69 0.68
0 8 -4 7.52 0.71
0 8 4 7.17 0.76
0 8 -4 6.26 0.74
0 8 4 7.83 0.77
0 8 4 6.87 0.67
-1 -8 -4 211.38 5.17
1 -8 4 205.68 5.15
1 -8 4 206.67 5.13
1 -8 4 207.81 5.4
-1 -8 -4 214.09 5.15
-1 -8 -4 198.75 5.54
1 -8 4 210.73 5.3
-1 8 -4 199.86 5
-1 8 -4 207.8 5.66
-1 8 -4 205.66 5.48
1 8 4 208.72 5.63
-1 8 -4 200.46 4.97
1 8 4 207.56 5.66
1 8 4 209.58 5.55
-1 8 -4 205.76 5.37
1 8 4 206.49 5.06
-1 8 -4 195.89 5.48
-2 -8 -4 0.03 0.31
2 -8 4 0.58 0.24
-2 -8 -4 0.39 0.49
-2 -8 -4 0.09 0.5
2 -8 4 0.07 0.33
2 -8 4 -0.07 0.34
2 -8 4 0.02 0.22
2 8 4 0.48 0.32
2 8 4 -0.41 0.44
-2 8 -4 0.45 0.42
-2 8 -4 -0.12 0.38
2 8 4 0.74 0.52
2 8 4 0.25 0.21
2 8 4 0.1 0.43
-2 8 -4 0.37 0.47
-2 8 -4 0.95 0.55
3 -8 4 0.24 0.4
-3 -8 -4 -0.22 0.54
3 -8 4 0.58 0.39
-3 -8 -4 0.54 0.56
3 -8 4 0.47 0.28
-3 -8 -4 1.67 0.56
3 -8 4 1.01 0.27
3 8 4 1.43 0.57
3 8 4 0.91 0.55
3 8 4 1.07 0.21
3 8 4 0.65 0.43
-3 8 -4 0.12 0.47
-3 8 -4 0.2 0.43
-3 8 -4 0.14 0.55
3 8 4 0.32 0.53
-3 8 -4 0.42 0.65
3 8 4 0.42 0.32
3 8 4 0.62 0.19
-4 -8 -4 1.91 0.66
4 -8 4 0.76 0.32
-4 -8 -4 0.58 0.63
4 -8 4 1.09 0.31
-4 -8 -4 0.77 0.72
-4 8 -4 0.87 0.67
4 8 4 0.95 0.63
4 8 4 0.98 0.32
-4 8 -4 0.8 0.6
-4 8 -4 1.7 0.62
4 8 4 0.75 0.6
4 8 4 1.28 0.53
4 8 4 -0.06 0.27
-4 8 -4 1.51 0.65
4 8 4 0.98 0.43
5 -8 4 6.95 0.65
-5 -8 -4 6.1 0.93
-5 -8 -4 4.38 0.95
5 -8 4 6.64 0.59
-5 -8 -4 5.55 1.12
5 8 4 6.06 0.63
-5 8 -4 5.27 1.12
-5 8 -4 6.23 0.94
5 8 4 4.69 0.86
-5 8 -4 5.83 0.88
5 8 4 5.89 1.02
5 8 4 6.22 0.86
5 8 4 7.2 0.65
5 8 4 6.25 0.79
6 -8 4 0.08 0.36
-6 -8 -4 0.24 0.59
-6 -8 -4 1.41 0.81
6 8 4 0.62 0.41
6 8 4 -0.55 0.71
-6 8 -4 1.5 1.01
-6 8 -4 0.14 0.72
-6 8 -4 -0.18 0.75
6 8 4 0.69 0.61
6 8 4 0.71 0.68
6 8 4 0.05 0.67
-7 -8 -4 39.61 2.27
-7 -8 -4 37.54 1.97
7 8 4 40.54 1.7
-7 8 -4 42.62 2.33
-7 8 -4 39.55 2.17
7 8 4 38.5 2.14
-7 8 -4 37.05 2.41
7 8 4 37.44 2.23
7 8 4 36.46 2.05
7 8 4 37.05 2.37
-8 -8 -4 3.37 0.89
-8 -8 -4 2.41 1.05
-8 8 -4 2.88 1.07
8 8 4 3.73 1.04
-8 8 -4 4.17 1.11
-8 8 -4 3.7 1.31
8 8 4 2.03 0.97
-9 -8 -4 31.28 2.35
9 8 4 23.89 1.98
-9 8 -4 23.92 2.02
9 8 4 24.81 2.09
-9 8 -4 24.27 2.15
-10 -8 -4 18.73 1.92
-10 8 -4 15.91 1.86
-10 8 -4 14.81 1.86
10 8 4 16.93 1.94
10 8 4 18.64 2.04
-11 -8 -4 -0.9 1.35
-11 8 -4 1.45 1.42
-11 8 -4 1.66 1.48
11 8 4 0.84 1.25
-12 -8 -4 1.33 1.52
-12 8 -4 -0.4 1.58
12 8 4 0.92 1.46
-13 -8 -4 -0.74 1.56
-13 8 -4 -0.41 1.77
-14 -9 4 1.56 1.49
-13 -9 4 24.45 2.18
13 -9 -4 19.42 2.57
-13 9 4 18.73 2
13 9 -4 25.36 2.98
12 -9 -4 1.28 1.48
-12 -9 4 1.71 1.26
-12 9 4 1.41 1.15
12 9 -4 0.93 1.5
-12 9 4 -0.09 1.05
11 -9 -4 12.91 1.95
-11 -9 4 15.94 1.71
11 -9 -4 11.29 1.42
-11 9 4 13.41 1.44
-11 9 4 13.9 1.54
11 9 -4 14.21 2.06
10 -9 -4 1.99 1.08
-10 -9 4 1.53 0.98
-10 9 4 0.48 0.81
-10 9 4 2.32 0.88
10 9 -4 2.19 1.32
9 -9 -4 -0.41 0.86
-9 -9 4 -0.36 0.78
9 9 -4 0.61 1.05
-9 9 4 0.72 0.68
-9 9 4 -0.46 0.65
-8 -9 4 8.39 1.09
-8 -9 4 8.13 0.85
8 -9 -4 9.93 1.31
-8 9 4 7.6 0.87
8 9 -4 8.2 1.26
-8 9 4 7.4 0.9
-7 -9 4 29.55 1.39
-7 -9 4 26.86 1.66
7 -9 -4 29.7 1.77
-7 -9 4 26.84 1.65
-7 -9 4 27.48 1.87
-7 9 4 27.14 1.31
7 9 -4 28.62 1.88
7 9 -4 26.89 1.85
-7 9 4 25.93 1.39
-6 -9 4 3.61 0.56
-6 -9 4 3.88 0.8
-6 -9 4 4.09 0.75
-6 -9 4 4.04 0.85
6 -9 -4 4.45 0.81
-6 9 4 3.59 0.59
-6 9 4 3.67 0.55
6 9 -4 3.26 0.5
6 9 -4 3.85 0.9
6 9 -4 4.23 0.59
-6 9 4 3.38 0.58
6 9 -4 2.66 0.77
-5 -9 4 29.67 1.64
-5 -9 4 27.73 1.25
-5 -9 4 26.31 1.45
5 -9 -4 26.84 1.47
-5 -9 4 27.49 1.43
5 9 -4 28.34 1.14
5 9 -4 30.11 1.66
-5 9 4 29.38 1.25
-5 9 4 29.01 1.24
-5 9 4 28.23 1.17
5 9 -4 27.45 1.65
-4 -9 4 0.25 0.43
-4 -9 4 0.45 0.33
-4 -9 4 0.29 0.44
-4 -9 4 0.61 0.53
4 9 -4 0.17 0.53
-4 9 4 0.36 0.32
4 9 -4 0.26 0.24
4 9 -4 0.28 0.55
-4 9 4 0.06 0.31
-4 9 4 0.29 0.34
-3 -9 4 89.91 2.72
-3 -9 4 85.87 2.82
-3 -9 4 86.53 2.54
-3 -9 4 88.28 2.69
3 9 -4 86.8 2.84
3 9 -4 86.23 2.89
3 9 -4 89.33 2.31
-3 9 4 86.98 2.52
3 9 -4 86.45 2.91
-3 9 4 86.34 2.54
-3 9 4 88.91 2.48
-2 -9 4 6.49 0.74
-2 -9 4 6.99 0.69
-2 -9 4 6.94 0.69
-2 -9 4 5.43 0.5
2 9 -4 5.15 0.77
-2 9 4 5.35 0.55
2 9 -4 4.61 0.69
-2 9 4 5.99 0.57
2 9 -4 6.62 0.76
-2 9 4 6.19 0.59
-1 -9 4 -0.09 0.24
-1 -9 4 0.1 0.31
-1 -9 4 0.16 0.24
-1 -9 4 0.3 0.34
-1 -9 4 0.35 0.33
1 9 -4 0.15 0.25
-1 9 4 0.08 0.31
1 9 -4 0.26 0.4
1 9 -4 -0.41 0.41
-1 9 4 0.38 0.34
1 9 -4 -0.33 0.38
-1 9 4 0.08 0.34
-1 9 4 0.27 0.3
0 -9 4 8.9 0.56
0 -9 -4 8.82 0.44
0 -9 -4 9.4 0.8
0 -9 4 8.88 0.75
0 -9 4 8.71 0.57
0 -9 -4 8.58 0.42
0 -9 4 8.71 0.71
0 9 -4 8.69 0.82
0 9 -4 8.48 0.48
0 9 -4 8.34 0.88
0 9 -4 7.89 0.52
0 9 4 8.13 0.72
0 9 4 9.81 0.91
0 9 -4 8.64 0.8
0 9 4 7.85 0.77
0 9 -4 7.74 0.73
0 9 4 7.67 0.74
-1 -9 -4 35.51 1.2
1 -9 4 35.63 1.17
1 -9 4 32.09 1.37
1 -9 4 35.62 1.14
1 -9 4 35.53 1.32
-1 -9 -4 34.97 1.16
-1 -9 -4 31.79 1.52
-1 9 -4 34.61 1.39
1 9 4 35.1 1.57
-1 9 -4 36.72 1.49
1 9 4 35.25 1.62
1 9 4 33.49 1.51
1 9 4 33.11 1.46
-1 9 -4 32.21 1.65
-1 9 -4 32.51 1.5
-2 -9 -4 1.64 0.59
-2 -9 -4 1.38 0.38
2 -9 4 1.57 0.3
2 -9 4 1.18 0.27
2 -9 4 1.34 0.43
-2 -9 -4 1.08 0.52
2 -9 4 1.39 0.41
2 9 4 1.33 0.34
-2 9 -4 1.51 0.62
2 9 4 0.85 0.53
2 9 4 1.23 0.51
-2 9 -4 0.92 0.43
-2 9 -4 0.92 0.52
-2 9 -4 0.87 0.45
2 9 4 1.48 0.57
2 9 4 1.01 0.26
-3 -9 -4 35.04 1.65
3 -9 4 35.66 1.2
3 -9 4 37.54 1.2
-3 -9 -4 35.7 1.71
-3 -9 -4 33.33 1.8
3 -9 4 36.94 1.53
-3 9 -4 36.91 1.93
3 9 4 38.56 1.46
-3 9 -4 34.51 1.65
3 9 4 35.85 1.78
3 9 4 35.53 1.82
3 9 4 38 1.74
-3 9 -4 38.07 1.59
-3 9 -4 36.2 1.7
3 9 4 37.16 1.28
4 -9 4 1.5 0.36
4 -9 4 1.45 0.33
-4 -9 -4 1.43 0.64
-4 -9 -4 2.87 0.87
-4 9 -4 1.6 0.61
-4 9 -4 1.4 0.82
4 9 4 3.14 0.63
4 9 4 1.93 0.3
4 9 4 1.44 0.28
4 9 4 1.56 0.71
4 9 4 2.41 0.52
-4 9 -4 0.75 0.63
4 9 4 1.08 0.58
-5 -9 -4 9.41 1.08
5 9 4 11.34 0.99
5 9 4 11.29 1.06
-5 9 -4 11.15 1.09
5 9 4 13.62 1.31
5 9 4 12.67 1.31
-5 9 -4 7.99 1.2
5 9 4 11.61 0.77
-5 9 -4 10.99 1.2
-6 -9 -4 0.37 0.79
6 9 4 0.39 0.75
6 9 4 0.14 0.6
-6 9 -4 0.19 0.72
-6 9 -4 0.48 0.75
6 9 4 0.31 0.38
6 9 4 -0.1 0.64
-6 9 -4 -0.39 0.96
6 9 4 -0.16 0.69
-7 -9 -4 3.92 0.92
-7 -9 -4 6.97 1.21
-7 9 -4 4.73 1.03
-7 9 -4 3.95 1.07
-7 9 -4 5.57 1.29
7 9 4 3.9 0.97
7 9 4 6.74 1.21
7 9 4 3.22 1.05
7 9 4 4.14 0.66
7 9 4 5.84 1.03
-8 -9 -4 1.93 0.91
-8 -9 -4 3.12 1.16
-8 9 -4 2.34 1.09
-8 9 -4 1.16 0.96
8 9 4 2.35 0.93
-8 9 -4 3.07 1.37
8 9 4 2.17 0.99
-9 -9 -4 11.29 1.6
-9 9 -4 9.25 1.45
-9 9 -4 13.45 1.76
9 9 4 14.45 1.68
9 9 4 10.66 1.54
-9 9 -4 14.1 1.96
-10 -9 -4 5.95 1.53
10 9 4 1.8 1.21
-10 9 -4 1.34 1.24
-10 9 -4 3.09 1.38
-11 -9 -4 25.66 2.34
11 9 4 27.9 2.49
-11 9 -4 28.57 2.95
-11 9 -4 17.61 2.12
-12 -9 -4 -0.55 1.46
-12 9 -4 2.2 1.61
-14 -10 4 -0.11 1.53
13 -10 -4 1.5 1.62
-13 -10 4 -0.8 1.31
13 10 -4 0.94 1.9
-13 10 4 -0.1 1.24
-12 -10 4 1.34 1.3
12 -10 -4 0.15 1.47
-12 10 4 0.97 1.14
12 10 -4 1.35 1.48
11 -10 -4 20.55 2.27
-11 -10 4 27.25 2.19
11 10 -4 31.98 2.77
-11 10 4 22.51 1.74
-11 10 4 22.08 1.81
-10 -10 4 1.17 1.1
10 -10 -4 2.72 1.28
-10 10 4 1.37 0.82
-10 10 4 3.43 0.94
10 10 -4 0.5 1.18
9 -10 -4 60.27 2.92
-9 -10 4 55.79 2.67
-9 10 4 60.28 2.32
9 10 -4 51.97 2.8
-9 10 4 58.35 2.39
-8 -10 4 23.5 1.74
8 -10 -4 24.43 1.84
-8 10 4 20.98 1.38
8 10 -4 26.05 2.06
-8 10 4 22.66 1.34
-7 -10 4 39.53 1.73
7 -10 -4 40.94 2.12
-7 -10 4 47.53 2.09
7 10 -4 42.43 2.29
-7 10 4 40.12 1.71
7 10 -4 43.62 2.29
-7 10 4 42.26 1.65
-6 -10 4 0.15 0.39
6 -10 -4 0.61 0.64
-6 -10 4 0.66 0.7
-6 -10 4 0.1 0.53
-6 10 4 0.18 0.41
-6 10 4 0.04 0.41
6 10 -4 0.75 0.67
6 10 -4 0.31 0.33
6 10 -4 1.03 0.68
-6 10 4 0.82 0.46
-5 -10 4 0.27 0.36
-5 -10 4 -0.46 0.47
-5 -10 4 0.25 0.51
-5 -10 4 -0.68 0.54
5 10 -4 0.03 0.56
5 10 -4 -0.33 0.56
-5 10 4 0.14 0.35
-5 10 4 0.47 0.35
-5 10 4 0 0.37
5 10 -4 -0.02 0.27
-4 -10 4 32.47 1.47
-4 -10 4 29.59 1.26
-4 -10 4 28.4 1.42
-4 -10 4 30.36 1.57
4 10 -4 32.18 1.64
4 10 -4 28.7 1.02
4 10 -4 31.48 1.61
4 10 -4 26.73 1.02
-4 10 4 31.33 1.16
-4 10 4 29.94 1.19
-4 10 4 29.93 1.21
-3 -10 4 49.72 1.84
-3 -10 4 52.82 1.72
-3 -10 4 53.31 2.02
-3 -10 4 50.29 1.86
-3 10 4 49.11 1.66
-3 10 4 51.96 1.63
-3 10 4 49.76 1.68
3 10 -4 51.85 2.02
3 10 -4 51.24 2.07
3 10 -4 52.27 2.08
-2 -10 4 29.19 1.12
-2 -10 4 26.19 1.33
-2 -10 4 30.18 1.3
-2 -10 4 27.62 1.26
2 10 -4 30.78 1.51
-2 10 4 29.12 1.19
-2 10 4 30.13 1.19
-2 10 4 29.79 1.22
2 10 -4 27.89 1.1
2 10 -4 27.87 1.37
2 10 -4 29.47 1.45
-1 -10 4 74.18 2.13
-1 -10 4 74.71 2.27
-1 -10 4 71.34 2.34
-1 -10 4 74.85 2.12
-1 10 4 73.47 2.36
1 10 -4 71.94 2.41
1 10 -4 74.01 2.47
-1 10 4 67.61 2.31
-1 10 4 74.86 2.25
1 10 -4 72.98 2.56
-1 10 4 70.16 2.28
1 10 -4 71.3 2
0 -10 4 27.22 1.16
0 -10 -4 27.99 0.82
0 -10 -4 27.26 0.81
0 -10 -4 29.63 1.31
0 -10 4 27.25 1.01
0 -10 4 28.29 1.02
0 -10 4 28.81 1.26
0 10 4 28.75 1.39
0 10 4 28.09 1.31
0 10 -4 26.26 1.3
0 10 4 27.93 1.34
0 10 -4 26.19 1.21
0 10 4 27.89 1.26
0 10 -4 25.16 1.41
0 10 -4 26.92 1.33
1 -10 4 63.77 1.77
1 -10 4 60.6 1.72
1 -10 4 59.86 2.01
1 -10 4 59.55 1.92
-1 -10 -4 63.58 1.79
-1 -10 -4 61.4 1.76
-1 -10 -4 57.82 2.16
-1 10 -4 61.5 2.02
1 10 4 60.02 2.13
1 10 4 59.93 2.28
1 10 4 60.32 2.22
-1 10 -4 61.55 2.12
-1 10 -4 60.05 2.33
1 10 4 59.89 1.56
1 10 4 62.92 2.18
-1 10 -4 57.87 2.12
-2 -10 -4 1.3 0.38
2 -10 4 0.89 0.25
-2 -10 -4 1.27 0.61
2 -10 4 1.1 0.25
2 -10 4 0.66 0.4
-2 10 -4 0.34 0.5
-2 10 -4 1.27 0.62
2 10 4 0.96 0.55
2 10 4 0.52 0.24
2 10 4 0.55 0.48
2 10 4 0.88 0.56
-2 10 -4 1.27 0.5
-2 10 -4 0.89 0.45
3 -10 4 10.43 0.57
-3 -10 -4 11.09 1.02
-3 -10 -4 10.91 1.13
3 -10 4 12.05 0.59
-3 -10 -4 8.34 0.73
-3 10 -4 9.4 0.92
3 10 4 13.5 1.17
3 10 4 9.25 1.06
-3 10 -4 9.44 1.11
-3 10 -4 10.63 1.02
3 10 4 9.64 0.7
-4 -10 -4 11.55 1.12
-4 10 -4 14.85 1.45
4 10 4 11.79 1.15
-4 10 -4 12.78 1.17
4 10 4 11.8 1.26
4 10 4 11.62 0.88
4 10 4 10.99 0.91
-5 -10 -4 0.34 0.74
-5 10 -4 1.12 0.95
5 10 4 0.28 0.28
5 10 4 0.38 0.52
5 10 4 1.2 0.79
-5 10 -4 1.44 0.69
5 10 4 1 0.58
5 10 4 1.37 0.73
-5 10 -4 1.24 0.71
-6 -10 -4 11.12 1.3
6 10 4 11.48 1.17
6 10 4 12.51 1.17
-6 10 -4 11.05 1.3
6 10 4 9.58 0.75
6 10 4 14.06 1.59
-6 10 -4 7.54 1.31
-6 10 -4 8.89 1.07
6 10 4 10.57 1.29
-7 -10 -4 8.27 1.31
-7 10 -4 10.05 1.26
7 10 4 11.64 1.27
-7 10 -4 12.33 1.74
7 10 4 12.12 1.27
7 10 4 9.02 1.31
7 10 4 10.92 1.53
-7 10 -4 11.3 1.39
7 10 4 11.61 0.91
-8 -10 -4 6.37 1.35
-8 -10 -4 6.65 1.16
-8 10 -4 9.14 1.42
8 10 4 9.27 1.27
8 10 4 5.95 0.99
-8 10 -4 6.74 1.22
8 10 4 7.77 1.24
-8 10 -4 9.34 1.66
-9 -10 -4 21.64 1.98
-9 10 -4 19.85 2.41
-9 10 -4 17.72 1.87
9 10 4 18.06 1.79
-9 10 -4 17.87 1.78
-10 -10 -4 2.45 1.48
-10 10 -4 1.3 1.25
-10 10 -4 3.48 1.35
-11 -10 -4 4.34 1.61
-11 10 -4 0.97 1.38
-12 -10 -4 -0.35 1.56
-12 10 -4 0.17 1.52
13 -11 -4 1.62 1.67
-13 -11 4 1.4 1.53
-13 11 4 0.63 1.24
13 11 -4 -0.59 1.66
12 -11 -4 12.89 2.17
-12 -11 4 12.34 1.83
-12 11 4 10.24 1.48
12 11 -4 14.83 2.22
-11 -11 4 2.75 1.28
11 -11 -4 2.44 1.47
11 11 -4 1.29 1.54
-11 11 4 1.47 0.95
-11 11 4 2.51 0.99
-10 -11 4 -0.14 1.04
10 -11 -4 1.61 1.19
-10 11 4 0.3 0.78
-10 11 4 -0.04 0.75
10 11 -4 0.5 1.16
9 -11 -4 -0.15 0.94
-9 -11 4 -0.51 0.87
9 11 -4 1.36 1.16
-9 11 4 1.53 0.7
-9 11 4 0.01 0.65
-8 -11 4 0.99 0.81
8 -11 -4 0.25 0.8
8 11 -4 -0.1 0.44
-8 11 4 0.91 0.58
8 11 -4 0.34 1.01
8 11 -4 0.24 0.78
-8 11 4 1.29 0.63
-7 -11 4 38.22 1.99
7 -11 -4 37.49 2.07
-7 -11 4 37.15 1.69
7 11 -4 39.17 2.24
7 11 -4 37.42 1.56
-7 11 4 38.19 1.63
7 11 -4 39.39 2.22
-7 11 4 37.65 1.53
-6 -11 4 74.56 2.7
-6 -11 4 70.9 2.44
6 11 -4 73.08 2.94
-6 11 4 76.68 2.37
-6 11 4 74.05 2.33
6 11 -4 71.23 2.89
-6 11 4 73.94 2.27
6 11 -4 74.04 2.3
-5 -11 4 0.32 0.38
-5 -11 4 0.57 0.54
-5 -11 4 0.26 0.64
5 11 -4 0.19 0.62
-5 11 4 0.79 0.37
-5 11 4 0.89 0.39
5 11 -4 0.81 0.68
5 11 -4 -0.01 0.16
-5 11 4 -0.1 0.36
-4 -11 4 46.1 1.86
-4 -11 4 49.08 2.04
-4 -11 4 45.44 1.67
-4 11 4 47.39 1.53
4 11 -4 44.09 1.29
-4 11 4 45.77 1.58
4 11 -4 45.72 1.28
4 11 -4 47.81 2.08
4 11 -4 49.27 2.15
-4 11 4 46.44 1.56
-3 -11 4 -0.05 0.48
-3 -11 4 0.2 0.31
-3 -11 4 0.13 0.42
-3 -11 4 -0.11 0.41
3 11 -4 -0.1 0.5
3 11 -4 0.33 0.49
3 11 -4 0.8 0.63
-3 11 4 0.32 0.3
-3 11 4 0.25 0.31
-3 11 4 -0.12 0.32
-2 -11 4 6.86 0.78
-2 -11 4 7.27 0.7
-2 -11 4 6.97 0.72
-2 -11 4 6.31 0.55
2 11 -4 6.9 0.88
2 11 -4 6.45 0.53
-2 11 4 6.09 0.61
-2 11 4 7.05 0.65
-2 11 4 5.83 0.55
-2 11 4 5.82 0.65
2 11 -4 7.15 0.84
2 11 -4 7.13 0.81
-1 -11 4 0.38 0.27
-1 -11 4 -0.02 0.37
-1 -11 4 -0.04 0.39
-1 -11 4 0.27 0.27
1 11 -4 0.01 0.45
-1 11 4 0.36 0.38
-1 11 4 0.07 0.36
1 11 -4 -0.1 0.57
1 11 -4 0.21 0.42
-1 11 4 0.51 0.4
-1 11 4 0.25 0.35
1 11 -4 0.33 0.2
-1 11 4 0.26 0.23
0 -11 4 22.45 1.08
0 -11 4 24.47 0.92
0 -11 4 25.95 0.94
0 -11 4 23.22 1.14
0 11 4 20.7 1.14
0 11 4 23.03 1.23
0 11 4 22.95 0.76
0 11 -4 19.85 1.33
0 11 4 22.44 1.23
0 11 4 22.84 1.29
0 11 -4 22.28 1.23
0 11 -4 22.39 1.13
0 11 -4 24.95 1.25
1 -11 4 70.44 1.92
-1 -11 -4 61.05 2.33
1 -11 4 69.71 1.89
-1 -11 -4 71.81 1.94
-1 -11 -4 69 1.94
1 -11 4 68.34 2.19
1 11 4 65.85 2.35
-1 11 -4 67.07 2.57
-1 11 -4 67.15 2.19
1 11 4 68.82 2.33
1 11 4 65.35 2.42
-1 11 -4 68.97 2.31
1 11 4 68.74 2.5
-1 11 -4 67.21 2.34
1 11 4 70.06 1.8
2 -11 4 43.04 1.27
-2 -11 -4 44.65 1.54
-2 -11 -4 42.54 1.94
2 -11 4 43.67 1.29
-2 11 -4 41.69 1.64
-2 11 -4 45.11 1.8
-2 11 -4 44.72 2.1
2 11 4 42.49 1.91
2 11 4 42.81 1.84
2 11 4 43.28 1.96
2 11 4 42.19 1.32
-2 11 -4 44.93 1.82
-3 -11 -4 72.23 2.27
-3 -11 -4 69.84 2.49
3 -11 4 68.61 1.87
-3 11 -4 66.29 2.73
3 11 4 68.6 2.05
3 11 4 69.49 2.55
-3 11 -4 67.25 2.48
3 11 4 68.13 2.67
-3 11 -4 66.73 2.45
-4 -11 -4 27.36 1.39
-4 -11 -4 26.42 1.64
4 11 4 27.15 1.24
4 11 4 28.84 1.78
-4 11 -4 27.24 1.6
-4 11 -4 27.36 1.82
4 11 4 25.05 1.58
-5 -11 -4 28.33 1.83
-5 11 -4 33.84 2.23
-5 11 -4 31.03 1.7
5 11 4 26.95 1.44
5 11 4 28.32 1.92
-5 11 -4 31.44 1.81
5 11 4 33.39 1.81
-6 -11 -4 13.34 1.39
-6 11 -4 11.85 1.23
6 11 4 15.14 1.46
-6 11 -4 13.98 1.64
-6 11 -4 13.48 1.38
6 11 4 14.9 1.26
6 11 4 16.49 1.71
-7 -11 -4 2.11 1.05
7 11 4 2.78 1.06
-7 11 -4 4.25 1.29
7 11 4 4.81 1.13
-7 11 -4 2.58 0.95
7 11 4 2.81 1.1
-7 11 -4 2.7 1
-8 -11 -4 0.64 0.86
-8 -11 -4 2.06 1.25
8 11 4 0.37 0.67
-8 11 -4 0.37 0.95
-8 11 -4 0.19 0.97
-8 11 -4 -0.48 1.36
-9 -11 -4 0.69 1.03
-9 -11 -4 -0.8 1.18
-9 11 -4 -0.39 1.03
-9 11 -4 -0.17 1.05
-9 11 -4 0.76 1.38
-10 -11 -4 10.56 1.83
-10 11 -4 8.81 1.63
-10 11 -4 6.64 1.54
-11 -11 -4 17.48 2.16
-11 11 -4 15.48 2
-12 -11 -4 13.84 2.14
-12 11 -4 14.21 2.06
13 -12 -4 -0.12 1.65
-13 -12 4 0.75 1.51
-13 12 4 0.77 1.27
13 12 -4 1.68 1.81
12 -12 -4 11.34 2.11
-12 -12 4 14.96 1.93
-12 12 4 18.35 1.72
12 12 -4 12.34 2.14
-11 -12 4 0.52 1.28
11 -12 -4 -0.43 1.3
-11 12 4 0.63 0.96
11 12 -4 0.97 1.36
-11 12 4 0.71 0.92
10 -12 -4 25.27 2.31
-10 -12 4 27.99 2.19
-10 12 4 23.54 1.74
10 12 -4 27.53 2.55
-10 12 4 26.07 1.74
-9 -12 4 1.52 1.01
9 -12 -4 1.09 1.01
-9 12 4 0.64 0.69
-9 12 4 0.2 0.64
9 12 -4 0.83 1.16
8 -12 -4 46.78 2.5
-8 -12 4 49.16 2.37
8 12 -4 40.65 2.52
8 12 -4 48.47 1.86
-8 12 4 45.85 1.94
8 12 -4 47.74 2.53
-8 12 4 46.29 1.85
-7 -12 4 0.2 0.51
-7 -12 4 -1.03 0.64
7 12 -4 0.16 0.39
-7 12 4 -0.65 0.45
7 12 -4 0.75 0.91
-7 12 4 -0.09 0.45
7 12 -4 -0.35 0.78
-6 -12 4 14.69 1.22
-6 -12 4 14.45 1.06
-6 12 4 15.9 0.93
6 12 -4 15.92 1.49
6 12 -4 11.4 0.73
6 12 -4 13.37 1.36
-6 12 4 16.72 0.99
-6 12 4 15.78 0.97
-5 -12 4 0.27 0.54
-5 -12 4 0.32 0.41
-5 12 4 0.14 0.35
5 12 -4 0.09 0.24
5 12 -4 -0.46 0.64
-5 12 4 0.28 0.36
-5 12 4 0.5 0.35
5 12 -4 -0.67 0.6
-4 -12 4 6.2 0.81
-4 -12 4 6.08 0.66
4 12 -4 5.44 0.89
-4 12 4 6.44 0.58
4 12 -4 4.25 0.81
-4 12 4 6.33 0.58
-4 12 4 6.07 0.54
-3 -12 4 0.32 0.51
-3 -12 4 -0.1 0.31
-3 -12 4 0.1 0.44
-3 12 4 0.05 0.31
3 12 -4 0.93 0.62
-3 12 4 0.27 0.32
3 12 -4 0.49 0.56
-3 12 4 -0.06 0.31
-2 -12 4 104.94 3.1
-2 -12 4 107.27 2.94
-2 -12 4 107.63 3.23
-2 12 4 105.23 2.98
-2 12 4 105.1 2.97
-2 12 4 103.97 2.9
-2 12 4 107.41 3.07
-2 12 4 106.71 2.94
2 12 -4 105.3 3.42
2 12 -4 100.24 3.24
2 12 -4 97.74 3.28
2 12 -4 101.03 2.76
-1 -12 4 1.85 0.35
-1 -12 4 1.75 0.46
-1 -12 4 1.05 0.47
-1 -12 4 2.1 0.38
-1 12 4 2.06 0.35
1 12 -4 2.11 0.59
-1 12 4 2.12 0.45
-1 12 4 1.45 0.46
1 12 -4 1.73 0.53
1 12 -4 1.66 0.62
-1 12 4 2.01 0.49
-1 12 4 1.1 0.46
0 -12 4 38.19 1.25
0 -12 4 37.22 1.53
0 -12 4 39 1.28
0 12 -4 38.44 1.83
0 12 4 42.29 1.65
0 12 -4 38.82 1.65
0 12 4 33.68 1.59
0 12 4 39.43 1.58
0 12 -4 39.12 1.64
0 12 -4 37.05 1.59
0 12 4 41.58 1.72
0 12 4 39.96 1.2
1 -12 4 14.32 0.64
-1 -12 -4 12.76 1.19
1 -12 4 13.33 0.6
-1 -12 -4 14.17 0.68
-1 -12 -4 14.58 0.7
-1 12 -4 13.92 1.03
1 12 4 14.32 1.06
1 12 4 14.62 1.16
-1 12 -4 13.67 1.04
1 12 4 13.57 1.1
-1 12 -4 10.68 0.95
-1 12 -4 14.44 1.27
1 12 4 13.22 0.63
-2 -12 -4 1.87 0.42
2 -12 4 1.96 0.26
2 -12 4 1.52 0.25
-2 12 -4 1.19 0.74
2 12 4 1.61 0.61
-2 12 -4 1.54 0.56
2 12 4 2.21 0.37
2 12 4 1.43 0.6
-2 12 -4 1.81 0.6
-3 -12 -4 1.58 0.48
-3 12 -4 0.3 0.72
3 12 4 0.7 0.64
-3 12 -4 1.19 0.6
3 12 4 1.67 0.41
3 12 4 1.53 0.63
-4 -12 -4 6.59 0.77
-4 -12 -4 6.57 0.97
-4 12 -4 7.34 0.95
4 12 4 4.83 0.87
-4 12 -4 5.73 1.18
4 12 4 7.85 1.15
4 12 4 6.89 0.73
-5 -12 -4 16.62 1.46
-5 12 -4 10.31 1.49
5 12 4 18.15 1.69
-5 12 -4 11.18 1.21
-6 -12 -4 21.42 1.72
-6 12 -4 24.72 1.72
6 12 4 27.04 2.04
-6 12 -4 21.35 1.99
-6 12 -4 27.48 1.86
6 12 4 28.7 1.85
-7 -12 -4 1.15 1.05
7 12 4 -0.39 0.78
-7 12 -4 0.34 0.81
7 12 4 -0.21 0.88
-7 12 -4 -0.61 1.04
-7 12 -4 -0.16 0.83
-8 -12 -4 27.3 2.18
-8 12 -4 32.31 2.83
-8 12 -4 28.38 2.09
-8 12 -4 28.18 2.18
-9 -12 -4 0.49 1.32
-9 12 -4 1.3 1.12
-9 12 -4 3.23 1.24
-9 12 -4 1.79 1.43
-10 -12 -4 1.15 1.48
-10 12 -4 1.87 1.31
-10 12 -4 1.64 1.26
-11 -12 -4 -1.58 1.49
-11 12 -4 0.79 1.44
-12 -12 -4 1.34 1.66
-12 12 -4 -0.44 1.54
-13 -13 4 2.42 1.62
13 -13 -4 0.35 1.77
13 13 -4 0.17 1.99
-13 13 4 0.34 1.26
12 -13 -4 12.69 2.2
-12 -13 4 12.25 1.92
12 13 -4 11.69 2.15
-12 13 4 10.37 1.47
-11 -13 4 9.98 1.69
11 -13 -4 7.43 1.71
11 13 -4 7.2 1.76
-11 13 4 5.61 1.14
-11 13 4 7.02 1.19
10 -13 -4 2.97 1.2
-10 -13 4 0.42 1.12
-10 13 4 1.11 0.78
-10 13 4 0.5 0.79
10 13 -4 1.54 1.26
9 -13 -4 1.11 1.08
-9 -13 4 2.27 1.05
9 13 -4 1.09 1.11
-9 13 4 2.48 0.74
-9 13 4 1.28 0.73
8 -13 -4 23.8 1.97
-8 -13 4 16.88 1.53
8 13 -4 20.49 1.18
-8 13 4 22.32 1.33
8 13 -4 15.15 1.63
-8 13 4 21.86 1.28
8 13 -4 27.73 2.05
-7 -13 4 12.45 1.31
7 13 -4 9.36 1.32
7 13 -4 8.12 1.24
-7 13 4 9.74 0.85
-7 13 4 9.18 0.8
7 13 -4 8.62 0.72
-6 -13 4 33.39 1.81
-6 -13 4 31.36 1.51
6 13 -4 28.95 1.93
6 13 -4 30.61 1.96
-6 13 4 32.54 1.28
-6 13 4 30.84 1.31
-6 13 4 29.65 1.29
-5 -13 4 29.93 1.43
-5 -13 4 32.47 1.69
5 13 -4 32.82 1.92
-5 13 4 33.98 1.27
5 13 -4 31.09 1.96
-5 13 4 33.95 1.29
-5 13 4 31.4 1.22
-4 -13 4 40.79 1.62
-4 -13 4 43.16 1.83
-4 13 4 40.69 1.4
4 13 -4 44.67 2.1
-4 13 4 40.74 1.47
-4 13 4 41.66 1.43
4 13 -4 44.78 2.07
-3 -13 4 23.19 1.09
-3 -13 4 23 1.29
3 13 -4 21.54 1.43
-3 13 4 22.22 0.99
-3 13 4 22.64 1.01
3 13 -4 22.35 1.49
-3 13 4 23.16 1.08
-3 13 4 21.01 1.16
-2 -13 4 3.38 0.47
2 13 -4 2.34 0.8
-2 13 4 2.68 0.46
-2 13 4 2.36 0.47
-2 13 4 2.87 0.48
2 13 -4 2.7 0.3
-2 13 4 3.03 0.49
-2 13 4 2.39 0.5
-1 -13 4 -0.17 0.26
-1 -13 4 0.38 0.29
-1 13 4 -0.06 0.4
1 13 -4 0.04 0.52
1 13 -4 -0.12 0.5
-1 13 4 -0.18 0.35
-1 13 4 0.12 0.31
-1 13 4 -0.14 0.39
1 13 -4 0.41 0.66
-1 13 4 0.14 0.39
0 -13 4 1.12 0.3
0 -13 4 1.24 0.29
0 13 4 0.5 0.48
0 13 4 0.53 0.46
0 13 -4 1.41 0.75
0 13 4 0.97 0.45
0 13 4 0.37 0.5
0 13 -4 0.4 0.48
0 13 -4 0.7 0.49
0 13 4 1.21 0.33
1 -13 4 13.39 0.61
1 -13 4 12.94 0.58
-1 -13 -4 12.31 0.65
-1 -13 -4 12.29 0.66
-1 13 -4 13.74 1.05
-1 13 -4 11.29 1.23
-1 13 -4 12.5 1.02
1 13 4 12.09 1.02
1 13 4 13 1.26
1 13 4 11.61 1
1 13 4 9.89 1.02
-2 -13 -4 122.4 3.28
-2 13 -4 116.88 3.95
-2 13 -4 118.45 3.96
2 13 4 117.18 3.82
2 13 4 117.46 3.66
-2 13 -4 115.7 3.55
-3 -13 -4 73.92 2.38
-3 13 -4 67.48 2.9
3 13 4 70.82 2.84
-3 13 -4 74.23 2.58
3 13 4 76.84 2.73
-4 -13 -4 36.58 1.69
-4 13 -4 41.19 2.3
-4 13 -4 40.32 1.91
4 13 4 37.78 2.1
-5 -13 -4 9.38 0.98
-5 13 -4 9.12 1.43
-5 13 -4 9 1.1
5 13 4 8.54 1.23
-6 -13 -4 13.74 1.49
-6 13 -4 14.12 1.77
-6 13 -4 13.57 1.4
-6 13 -4 16.34 1.38
6 13 4 13.81 1.59
-7 -13 -4 1.55 1.14
-7 13 -4 3.77 1.04
7 13 4 4.21 1.24
-7 13 -4 1.44 1.4
7 13 4 0.98 0.89
-7 13 -4 2.99 1.03
-8 -13 -4 0.72 1.26
-8 13 -4 0.86 0.99
-8 13 -4 2.88 1.59
-8 13 -4 2.63 1.11
-9 -13 -4 2.23 1.42
-9 13 -4 3.37 1.21
-9 13 -4 2.29 1.19
-9 13 -4 3.42 1.75
-10 -13 -4 13.43 2.06
-10 13 -4 13.44 2.31
-10 13 -4 10.29 1.69
-11 -13 -4 3.92 1.82
-11 13 -4 1.17 1.45
-12 -13 -4 4.84 1.88
-13 -14 4 0.76 1.6
13 -14 -4 -0.45 1.65
12 -14 -4 1.08 1.63
-12 -14 4 2.36 1.52
12 14 -4 0.3 1.59
-12 14 4 0.03 1.06
-11 -14 4 5.64 1.59
11 -14 -4 2.22 1.49
11 14 -4 5.91 1.84
-11 14 4 4.12 1.05
-11 14 4 4.23 1.79
-10 -14 4 1.99 1.21
10 -14 -4 1.5 1.24
10 14 -4 -0.28 1.39
-10 14 4 1.8 0.81
-10 14 4 0.61 0.78
9 -14 -4 34.22 2.46
-9 -14 4 31.86 2.31
-9 14 4 36.99 1.73
9 14 -4 31.81 2.59
-9 14 4 31.33 1.71
-8 -14 4 0.26 0.85
-8 14 4 -0.07 0.54
8 14 -4 -0.98 1.05
-8 14 4 0.02 0.56
8 14 -4 0.04 0.87
-7 -14 4 27.86 1.87
7 14 -4 30.63 2.11
-7 14 4 29.57 1.3
7 14 -4 24.06 1.97
-7 14 4 32.61 1.38
-6 -14 4 8.88 0.9
-6 -14 4 10.82 1.21
-6 14 4 10.35 0.81
6 14 -4 11.81 1.5
6 14 -4 10.72 1.3
-6 14 4 10.76 0.83
-6 14 4 11.07 0.82
-5 -14 4 5.65 0.91
-5 -14 4 5.01 0.7
5 14 -4 6.64 1.08
-5 14 4 5.97 0.56
-5 14 4 5.3 0.57
5 14 -4 3.67 0.91
-5 14 4 6.04 0.56
-4 -14 4 23.04 1.19
-4 14 4 21.67 0.95
4 14 -4 24.13 1.65
-4 14 4 22.19 1.03
4 14 -4 22.03 1.58
-4 14 4 22.35 0.97
-3 -14 4 59 1.98
-3 14 4 57.25 1.84
-3 14 4 60.63 1.85
-3 14 4 59.96 1.85
-3 14 4 59.78 1.96
-3 14 4 60.23 2.1
3 14 -4 59.67 2.5
3 14 -4 59.29 2.43
-2 -14 4 8.76 0.71
-2 14 4 9.12 0.76
2 14 -4 8.44 1.07
-2 14 4 8.5 0.77
-2 14 4 8.18 0.71
-2 14 4 10.13 0.8
2 14 -4 8.18 0.98
-2 14 4 10.11 0.8
-1 -14 4 111.57 3.03
-1 -14 4 112.13 3.02
-1 14 4 114.28 3.27
-1 14 4 110.96 3.29
1 14 -4 112.08 3.48
1 14 -4 109.77 3.68
-1 14 4 107.21 3.22
-1 14 4 104.41 3.27
-1 14 4 110.22 3.05
0 -14 4 12.92 0.7
0 14 -4 12.98 1.05
0 14 -4 13.01 1.28
0 14 4 12.66 1.06
0 14 4 10.79 1.01
0 14 4 13.43 1.03
-1 -14 -4 3.01 0.37
-1 -14 -4 3.02 0.38
-1 14 -4 1.71 0.87
-1 14 -4 3.3 0.65
1 14 4 4.28 0.77
1 14 4 3.94 0.69
-2 -14 -4 0.13 0.37
-2 14 -4 0.5 0.82
-2 14 -4 1.06 0.55
2 14 4 0.59 0.58
2 14 4 -0.09 0.53
-3 -14 -4 6.09 0.71
3 14 4 9.29 1.16
-3 14 -4 6.55 1.11
-3 14 -4 6.25 0.84
-4 -14 -4 0.21 0.53
-4 14 -4 -0.36 0.58
4 14 4 -0.1 0.68
-4 14 -4 0.1 0.95
-5 -14 -4 35.8 1.79
-5 14 -4 34.64 2.34
-5 14 -4 35.33 1.91
5 14 4 35.96 2.2
6 14 4 10.69 1.45
-6 14 -4 10.38 1.25
-6 14 -4 10.9 1.59
-7 -14 -4 26.46 2.29
-7 14 -4 27.9 2.02
-7 14 -4 25.2 2.39
-7 14 -4 27.17 1.91
7 14 4 24.82 2.17
-8 -14 -4 6.34 1.59
-8 14 -4 7.15 1.29
-8 14 -4 8.03 1.31
-8 14 -4 6.16 1.66
-9 -14 -4 27.12 2.38
-9 14 -4 19.75 1.94
-9 14 -4 20.31 2.67
-9 14 -4 18.63 1.87
-10 -14 -4 6.57 1.83
-10 14 -4 8.7 2.26
-10 14 -4 7.49 1.54
-11 -14 -4 -0.53 1.72
-11 14 -4 0.58 1.39
-12 -14 -4 1.61 1.81
13 -15 -4 16.9 3.9
-13 -15 4 18.58 2.38
12 -15 -4 -0.25 1.52
-12 -15 4 0.79 1.55
-12 15 4 1.03 1.06
12 15 -4 -1.87 1.69
11 -15 -4 11.7 2.05
-11 -15 4 14.24 2
11 15 -4 19.53 2.48
-11 15 4 14.97 1.44
-10 -15 4 -0.64 1.12
10 -15 -4 0.9 1.22
-10 15 4 0.35 0.76
10 15 -4 -0.34 1.38
-10 15 4 -0.51 0.7
-9 -15 4 0.07 1.02
9 -15 -4 1.02 1.17
9 15 -4 0.61 1.27
-9 15 4 0.39 0.65
-9 15 4 0.11 0.62
-8 -15 4 0.99 0.91
8 15 -4 0.73 1.02
8 15 -4 0.67 1.05
-8 15 4 0.52 0.56
-8 15 4 -0.03 0.52
-7 -15 4 46.02 2.32
7 15 -4 47.49 2.59
7 15 -4 43.4 2.64
-7 15 4 40.77 1.6
-7 15 4 43.49 1.6
-6 -15 4 2.86 0.67
-6 -15 4 3.1 0.88
6 15 -4 2.62 1
6 15 -4 2.12 0.97
-6 15 4 2.8 0.49
-6 15 4 3.03 0.5
-6 15 4 2.94 0.49
-5 -15 4 54.98 2.09
-5 15 4 56.68 1.74
5 15 -4 57.21 2.6
5 15 -4 53.83 2.64
-5 15 4 55.55 1.73
-5 15 4 56.98 1.79
-4 -15 4 5.22 0.66
-4 15 4 4.66 0.49
4 15 -4 4.85 0.92
4 15 -4 4.86 1
-4 15 4 4.64 0.49
-4 15 4 3.92 0.79
-4 15 4 5.2 0.58
-3 -15 4 55.6 1.87
3 15 -4 59.62 2.36
-3 15 4 53.8 2.01
-3 15 4 51.78 1.69
-3 15 4 50.57 1.8
3 15 -4 52.29 2.47
-3 15 4 50.8 1.73
-3 15 4 51.96 1.71
-2 -15 4 9.8 0.75
-2 15 4 8.3 0.78
-2 15 4 8.58 0.75
-2 15 4 7.89 0.78
-2 15 4 8.8 0.75
2 15 -4 8.32 0.97
2 15 -4 8.5 1.12
-2 15 4 8.37 0.74
-1 -15 4 6.15 0.56
-1 15 4 6.36 0.73
1 15 -4 5.81 1
-1 15 4 7.89 0.83
1 15 -4 6.27 0.86
-1 15 4 4.75 0.67
-1 15 4 5.31 0.78
0 15 4 17.75 1.16
0 15 -4 17.26 1.25
0 15 -4 15.94 1.41
0 15 4 16.52 1.21
-1 -15 -4 29.65 1.05
-1 15 -4 30.72 2
1 15 4 32.21 1.57
1 15 4 27.47 1.62
-1 15 -4 31.43 1.52
-2 -15 -4 2.51 0.54
2 15 4 2.58 0.68
-2 15 -4 3.13 0.66
2 15 4 1.93 0.71
-2 15 -4 2.23 0.91
-3 -15 -4 43.76 1.7
-3 15 -4 41.49 1.85
-3 15 -4 42.26 2.33
3 15 4 41.96 2.17
-4 -15 -4 18.48 1.27
4 15 4 18.13 1.59
-4 15 -4 19.84 1.42
-4 15 -4 17.16 1.76
-5 -15 -4 19.61 1.46
-5 15 -4 19.85 1.96
5 15 4 20.64 1.78
-5 15 -4 20.04 1.54
-6 15 -4 -0.45 0.75
-6 15 -4 -0.22 1.08
6 15 4 0.91 0.95
-7 15 -4 1.02 0.87
7 15 4 0.96 1.01
-7 15 -4 0.71 1.43
-8 15 -4 3.3 1.14
-8 15 -4 2.59 1.67
-8 15 -4 2.94 1.09
-9 -15 -4 3.28 1.59
-9 15 -4 3.76 1.24
-9 15 -4 3.72 1.28
-10 -15 -4 1.7 1.64
-10 15 -4 -0.64 1.23
-10 15 -4 1.53 1.91
-11 -15 -4 34.8 2.98
-11 15 -4 28.73 2.53
-12 -15 -4 3.83 2.07
-13 -16 4 1 1.98
-12 -16 4 -1.09 1.53
12 -16 -4 -1.45 1.56
12 16 -4 2.15 1.96
-12 16 4 -0.81 1.03
11 -16 -4 1.93 1.49
-11 -16 4 7.92 1.76
11 16 -4 4.66 1.92
-11 16 4 4.79 1.06
-10 -16 4 11.41 1.72
10 -16 -4 10.8 1.87
-10 16 4 11.98 1.17
-10 16 4 9.78 1.08
10 16 -4 10.56 1.89
-9 -16 4 11.21 1.63
-9 16 4 9.22 0.95
9 16 -4 8.92 1.65
-9 16 4 8.96 0.95
-8 -16 4 6.51 1.23
8 16 -4 5.33 1.28
-8 16 4 7 0.79
-8 16 4 7.59 0.79
8 16 -4 8.83 1.65
-7 16 4 2.59 0.53
-7 16 4 0.99 0.48
7 16 -4 0.82 0.94
7 16 -4 2.01 1.07
-6 -16 4 12.56 1.34
6 16 -4 14.28 1.56
-6 16 4 14.82 0.87
-6 16 4 14.52 0.84
6 16 -4 16.29 1.75
-6 16 4 15.21 0.87
-5 -16 4 1.23 0.56
-5 16 4 2.55 0.4
-5 16 4 2.35 0.43
-5 16 4 2.17 0.44
5 16 -4 1.3 0.85
5 16 -4 3.44 1
-4 -16 4 21.42 1.22
-4 16 4 21.24 0.93
-4 16 4 20.81 1.41
-4 16 4 20.34 0.89
-4 16 4 20.3 1.01
4 16 -4 20.11 1.75
4 16 -4 22.05 1.67
-3 -16 4 10.26 0.81
-3 16 4 9.79 0.77
-3 16 4 10.67 0.8
-3 16 4 10.26 0.74
-3 16 4 11.42 1.02
3 16 -4 10.17 1.15
3 16 -4 9.81 1.25
-3 16 4 8.44 0.71
-2 -16 4 93.84 2.76
-2 16 4 99.39 2.87
-2 16 4 94.1 2.83
2 16 -4 98.95 3.58
2 16 -4 94.66 3.26
-2 16 4 94.07 2.8
-2 16 4 90.99 2.81
-1 16 4 36.69 1.56
1 16 -4 37.37 2.11
-1 16 4 32.7 1.5
-1 16 4 33.5 1.57
0 16 4 38.37 1.77
0 16 4 38.53 1.68
0 16 -4 34.97 2.02
0 16 -4 36.48 1.75
-1 16 -4 27.34 1.48
-1 16 -4 23.38 1.79
1 16 4 26.61 1.46
1 16 4 25.82 1.59
-2 16 -4 12.59 1.53
2 16 4 12.65 1.2
2 16 4 9.16 1.11
-2 16 -4 11.5 1.02
-3 -16 -4 0.17 0.49
-3 16 -4 0.2 0.57
-3 16 -4 -0.92 0.8
3 16 4 0.43 0.69
-4 -16 -4 5.87 0.85
-4 16 -4 6 1.46
-4 16 -4 5.68 0.89
4 16 4 4.78 1.03
-5 -16 -4 17.98 1.37
-5 16 -4 15.72 1.33
-5 16 -4 18.49 2.04
5 16 4 17.02 1.72
-6 16 -4 10.92 1.26
6 16 4 15.14 1.78
-6 16 -4 11.1 1.77
-7 16 -4 32.19 2.13
-7 16 -4 33.54 2.88
7 16 4 31.65 2.56
[truncated: 5,894,314 more chars]
